# Supplementary material for: Agnostic detection of genomic alterations by holistic DNA structural interrogation
Source: PLoS One. 2018 Nov 29;13(11):e0208054. doi: 10.1371/journal.pone.0208054 (PMC6264503; doi:10.1371/journal.pone.0208054)
Supplement: S1 Table — Each tab contains all significantly different regions between BRD4 and its parent strain for each data type. Tab 1 is for H3K27Ac ChIP-Seq data; Tab 2 is for H3K26me3 ChIP-Seq data; Tab 3 is for ATAC-Seq data; Tab 4 is for Differential Hi-C interaction analysis; and Tab 5 is for Differential Hi-C peak analysis. The last 4 columns for each Tab reports the number of differential regions for the indicated platform that overlapped or was within 5 Kb of that called region. For Tabs 1–3, each column corresponds to the following: chr—chromosome containing differential peak; start- peak start coordinate; stop—peak stop coordinate; meanXXX is the average read density for that peak in that strain; pval—calculated p-value; padj—adjusted p-value as determined by DESeq2. For Tabs 4–5, two sets of coordinates are given (chrom, start, end) to designate genomic regions that are interacting. Differential Hi-C analysis was performed using diffHiC, which reports FDR instead of adjusted p-value. S1–S6 Tables have the same format. (XLS) [file pone.0208054.s007.xls]

## Sheet: BRD4_H3K27Ac_Peaks
chr	start	stop	meanBRD4	meanHAP1	pval	padj	H3K36me_peak	ATAC_peak	hiC_block	hiC_peak
chr10	101296429	101297146	18.897	154.429	2.31e-19	1.55e-16	0	0	0	0
chr10	101297252	101297880	27.229	105.871	9.51e-09	9.33e-07	0	0	0	0
chr10	101738768	101742169	164.462	430.773	1.89e-12	4.15e-10	0	0	0	0
chr10	102414290	102416419	553.066	291.963	2.05e-07	1.41e-05	0	0	0	0
chr10	102503469	102510930	2375.1	572.904	8.97e-44	5.61e-40	1	0	0	0
chr10	103245587	103246385	104.939	38.943	1.59e-05	0.000523	0	0	0	0
chr10	104951500	104953051	352.133	604.505	2.94e-06	0.000131	0	0	0	0
chr10	105211592	105212475	29.138	129.138	2.36e-11	4.14e-09	0	0	0	0
chr10	122708538	122710133	386.667	711.737	1.39e-06	7.15e-05	0	0	0	0
chr10	122735972	122740513	292.517	861.496	2.76e-21	2.47e-18	0	0	0	0
chr10	123871851	123873856	96.314	468.325	2.03e-29	4.54e-26	0	0	0	0
chr10	125540900	125541504	17.574	76.471	9.78e-07	5.31e-05	0	0	0	0
chr10	126846795	126847890	270.453	458.422	1.9e-05	0.000597	0	0	0	0
chr10	133878391	133880036	57.12	293.171	5.06e-23	5.55e-20	0	0	0	0
chr10	134233199	134236245	644.933	1053.86	1.57e-06	7.89e-05	0	0	0	0
chr10	134816746	134817402	8.532	79.672	9.57e-13	2.16e-10	0	0	0	0
chr10	1351807	1353605	36.975	171.002	1.08e-13	2.93e-11	0	0	0	0
chr10	1384369	1385051	16.001	120.627	4.24e-15	1.4e-12	0	0	0	0
chr10	42356020	42357221	85.857	235.614	3.37e-08	2.89e-06	1	0	0	0
chr10	42360573	42361182	149.003	435.859	1.89e-11	3.38e-09	1	0	0	0
chr10	42364601	42364956	58.937	147.693	9.97e-06	0.000357	0	0	0	0
chr10	42380034	42380638	161.831	485.003	1.86e-05	0.000587	0	0	0	0
chr10	42382766	42386744	2887.88	8273.69	1.52e-07	1.08e-05	0	0	0	0
chr10	42386814	42389711	1994.97	5853.87	4.92e-07	2.97e-05	0	0	0	0
chr10	42389757	42390080	12.09	57.107	6.66e-06	0.000258	0	0	0	0
chr10	42390187	42395393	2170.74	6505.09	1.66e-08	1.52e-06	0	0	0	0
chr10	42395616	42397279	1023.36	3122.37	6.89e-09	7.01e-07	0	0	0	0
chr10	42398052	42399024	227.191	600.282	9.67e-12	1.82e-09	0	0	0	0
chr10	42399105	42399636	139.75	333.431	1.52e-08	1.4e-06	0	0	0	0
chr10	42400074	42400839	868.359	1976.78	9.12e-13	2.09e-10	0	0	0	0
chr10	42408117	42408457	55.764	145.979	2.39e-06	0.000111	0	0	0	0
chr10	42409099	42409424	87.674	262.723	4.92e-10	6.46e-08	0	0	0	0
chr10	42527858	42528446	363.925	950.658	8.43e-13	1.97e-10	2	0	0	0
chr10	42529190	42529657	302.872	693.898	2.77e-11	4.72e-09	2	0	0	0
chr10	42529847	42530815	56.735	161.85	4.15e-07	2.57e-05	2	0	0	0
chr10	42534433	42535539	186.071	429.737	1.04e-08	1e-06	1	0	0	0
chr10	42596721	42598879	1987.23	5870.57	1.61e-08	1.49e-06	0	0	0	0
chr10	42598952	42600604	1875.54	5538.91	8.14e-08	6.24e-06	0	0	0	0
chr10	49514691	49515016	29.339	86.116	1.44e-05	0.000483	0	0	0	0
chr10	52177416	52178484	58.997	139.351	2.84e-05	0.000827	0	0	0	0
chr10	6264357	6265209	37.377	101.719	1.06e-05	0.000375	0	0	0	0
chr10	63723072	63724438	81.301	169.051	3.14e-05	0.000896	0	0	0	0
chr10	65698892	65700023	39.671	141.382	5.52e-08	4.46e-06	0	0	0	0
chr10	65700524	65702236	116.351	300.933	6.33e-10	8.13e-08	0	0	0	0
chr10	6827482	6829913	130.778	285.867	6.3e-07	3.64e-05	0	0	0	0
chr10	6871505	6876021	351.422	612.555	8.59e-06	0.000317	0	0	0	0
chr10	70312605	70313728	83.53	189.879	8.48e-06	0.000314	0	0	0	0
chr10	76585990	76586793	192.938	353.076	6.37e-06	0.000249	0	0	0	0
chr10	80915987	80919872	450.871	751.497	3.14e-05	0.000896	0	0	0	0
chr10	86088359	86089386	107.13	233.254	1.31e-06	6.76e-05	0	0	0	0
chr10	88621818	88628455	1028.01	1740.49	6.64e-06	0.000257	0	0	0	0
chr10	92061505	92062767	79.972	195.074	2.02e-06	9.67e-05	0	0	0	0
chr10	93169006	93170035	707.607	404.816	1.84e-06	8.93e-05	0	0	0	0
chr10	94998231	94998925	27.798	83.471	3.15e-05	0.000898	0	0	0	0
chr10	95048109	95048890	27.012	91.671	1.24e-06	6.49e-05	0	0	0	0
chr10	95800910	95802343	29.23	149.491	5.05e-14	1.41e-11	0	0	0	0
chr10	95802463	95803170	12.182	59.027	3.84e-06	0.000164	0	0	0	0
chr10	95811998	95814448	105.676	268.941	1e-08	9.75e-07	0	0	0	0
chr10	98346660	98348150	203.612	378.397	1.92e-06	9.27e-05	0	0	0	0
chr10	98561219	98561647	33.727	145.68	1.08e-11	2e-09	0	0	0	0
chr10	9887417	9888087	11.689	60.381	4.77e-07	2.9e-05	0	0	0	0
chr10	9949217	9949934	5.267	63.179	2.12e-11	3.75e-09	0	0	0	0
chr11	100997643	100998335	133.154	49.765	1.56e-06	7.87e-05	0	0	0	0
chr11	100998386	101000163	211.027	65.38	1.91e-09	2.2e-07	0	0	0	0
chr11	108462867	108464589	359.705	718.803	8.22e-09	8.13e-07	0	0	0	0
chr11	108511319	108513082	79.912	195.97	2.09e-06	9.94e-05	0	0	0	0
chr11	108906215	108908059	106.186	230.639	2.33e-06	0.000109	0	0	0	0
chr11	110166376	110167394	366.93	640.174	2.39e-06	0.000111	0	0	0	0
chr11	115371909	115373055	85.732	19.962	3.65e-07	2.3e-05	0	0	0	0
chr11	115373094	115376215	584.021	161.441	6.96e-23	7.38e-20	0	0	0	0
chr11	117684929	117688603	257.744	719.09	9.43e-19	5.57e-16	0	0	0	0
chr11	118779636	118781280	126.179	363.362	4.75e-14	1.34e-11	0	0	0	0
chr11	118781380	118783932	183.3	369.086	5.88e-07	3.45e-05	0	0	0	0
chr11	12695147	12696499	204.198	383.128	1.45e-06	7.41e-05	0	0	0	0
chr11	1283100	1283923	25.688	93.83	1.64e-07	1.15e-05	0	0	0	0
chr11	12914317	12915636	94.497	215.377	4.85e-07	2.94e-05	0	0	0	0
chr11	129732015	129732717	69.438	163.082	1.2e-05	0.000414	0	0	0	0
chr11	129939630	129941469	270.789	458.422	2.11e-05	0.000651	0	0	0	0
chr11	134145206	134147905	667.29	381.354	3.02e-06	0.000134	0	0	0	0
chr11	17373041	17375980	430.965	748.503	1.05e-06	5.65e-05	0	0	0	0
chr11	27493890	27494535	265.782	477.909	2.16e-06	0.000102	0	0	0	0
chr11	32851338	32851950	28.861	89.854	3.5e-06	0.000151	0	0	0	0
chr11	35160611	35161116	9.964	53.948	7.1e-07	4.05e-05	0	0	0	0
chr11	44327134	44331800	227.445	1095.41	3.35e-37	1.5e-33	0	0	0	0
chr11	44884514	44885023	18.588	64.935	1.69e-05	0.00055	0	0	0	0
chr11	46638412	46640116	384.667	635.412	8.26e-06	0.000307	0	0	0	0
chr11	49229567	49230153	2.018	63.996	4.82e-15	1.57e-12	0	0	0	0
chr11	51569924	51570295	35.191	96.824	2.71e-05	0.000796	0	0	0	0
chr11	51579197	51579813	314.637	588.234	1.1e-06	5.91e-05	0	0	0	0
chr11	51582566	51583130	252.521	469.643	2.41e-06	0.000111	0	0	0	0
chr11	51586667	51587209	300.203	571.461	3.88e-06	0.000166	0	0	0	0
chr11	51588716	51589250	317.409	617.305	6.98e-08	5.46e-06	0	0	0	0
chr11	51590741	51591456	260.19	507.976	2.52e-07	1.68e-05	0	0	0	0
chr11	57193377	57194958	104.049	226.913	1.16e-06	6.13e-05	0	0	0	0
chr11	57260905	57262206	88.151	200.177	1.62e-06	8.06e-05	0	0	0	0
chr11	60927516	60929581	454.832	714.651	3.14e-05	0.000896	0	0	0	0
chr11	61421570	61423980	160.855	418.609	3.3e-11	5.53e-09	0	0	0	0
chr11	61738202	61739612	201.144	375.679	8.91e-06	0.000325	0	0	0	0
chr11	63256755	63260042	1101.88	641.137	8.57e-07	4.78e-05	0	0	0	0
chr11	63536214	63536484	40.843	102.805	3.36e-05	0.000945	0	0	0	0
chr11	63684774	63686726	149.399	323.967	1.71e-07	1.2e-05	0	0	0	0
chr11	63998852	64000960	416.131	216.328	2.71e-06	0.000122	0	0	0	0
chr11	66340711	66341989	106.061	225.011	7.7e-06	0.00029	0	0	0	0
chr11	67044122	67045927	121.097	325.236	8.96e-12	1.7e-09	0	0	0	0
chr11	67777420	67785212	886.637	1659.47	1.94e-08	1.76e-06	0	0	0	0
chr11	67980692	67983812	784.433	1255.14	1.76e-06	8.62e-05	0	0	0	0
chr11	68226580	68229711	432.43	744.68	1.28e-06	6.66e-05	0	0	0	0
chr11	71493790	71494992	44.895	117.53	1.17e-05	0.000405	0	0	0	0
chr11	79381189	79382041	49.342	120.267	2.2e-05	0.000672	0	0	0	0
chr11	79382413	79383279	33.049	112.542	1.06e-07	7.83e-06	0	0	0	0
chr11	84224438	84225437	0	126.121	5.71e-32	1.62e-28	0	0	0	0
chr11	84431103	84432546	0	298.085	6.12e-62	4.79e-58	0	0	0	0
chr11	85194907	85195305	58.601	163.868	6.93e-08	5.44e-06	1	0	0	0
chr11	925796	926184	85.689	224.663	6.22e-09	6.4e-07	0	0	0	0
chr12	102061930	102063693	182.675	78.464	1.74e-05	0.000561	0	0	0	1
chr12	102089206	102094592	3420.07	2057.11	8.2e-08	6.28e-06	0	0	0	1
chr12	102269769	102272629	790.312	338.582	7.33e-10	9.19e-08	0	0	0	1
chr12	110654791	110656070	81.485	232.395	3.35e-10	4.55e-08	0	0	0	0
chr12	110656508	110657672	57.381	195.403	3.07e-10	4.25e-08	0	0	0	0
chr12	110660722	110661826	43.506	108.969	2.55e-05	0.000757	0	0	0	0
chr12	110718960	110720565	902.797	1408.62	4.67e-06	0.000191	0	0	0	0
chr12	111472221	111472623	7.854	72.794	9.65e-12	1.82e-09	0	0	0	0
chr12	112645486	112646396	38.841	107.926	4.77e-06	0.000195	0	0	0	0
chr12	120630813	120634110	722.594	1115.57	1.89e-05	0.000595	0	0	0	0
chr12	120729558	120733055	967.532	1544.65	8.71e-06	0.00032	0	0	0	0
chr12	123755992	123756412	13.815	61.259	2.56e-06	0.000117	0	0	0	0
chr12	125166229	125168185	109.929	296.805	3.2e-11	5.38e-09	0	0	0	0
chr12	12713302	12715406	487.848	788.024	6.63e-06	0.000257	0	0	0	0
chr12	127650372	127651099	51.376	171.209	1.8e-10	2.61e-08	1	0	0	0
chr12	130644918	130646790	3.634	548.472	1.33e-87	1.66e-83	0	0	0	0
chr12	130648029	130649080	4.99	133.382	4.71e-27	7.75e-24	0	0	0	0
chr12	133532638	133533464	125.192	256.85	1.61e-06	8.04e-05	0	0	0	0
chr12	20704251	20704618	38.088	156.533	4.07e-11	6.7e-09	0	0	0	0
chr12	23910920	23911891	74.569	174.161	7.16e-06	0.000273	0	0	0	0
chr12	27485894	27486179	25.829	107.896	4.03e-08	3.39e-06	0	0	0	0
chr12	29793262	29794393	59.447	176.361	5.15e-09	5.42e-07	0	0	0	0
chr12	31537852	31540909	313.822	614.951	1.22e-06	6.37e-05	0	0	0	0
chr12	44229167	44230870	249.494	445.369	3.8e-06	0.000163	0	0	0	0
chr12	51713703	51714365	25.287	88.232	1.2e-06	6.32e-05	0	0	0	0
chr12	54366762	54369985	799.701	432.089	6.28e-08	4.99e-06	0	0	0	0
chr12	54378694	54380456	149.54	329.461	3.56e-08	3.04e-06	0	0	0	0
chr12	54388558	54390494	44.786	320.62	7.85e-31	1.82e-27	0	0	0	0
chr12	56075423	56076217	22.792	77.617	6.8e-06	0.000263	0	0	0	0
chr12	59989772	59990951	320.668	48.515	4.17e-27	7.05e-24	0	0	0	0
chr12	63152716	63153581	37.117	130.254	7.83e-09	7.81e-07	0	0	0	0
chr12	65174121	65175386	124.389	280.903	8.57e-08	6.51e-06	0	0	0	0
chr12	6560456	6561573	46.261	133.114	6.71e-07	3.86e-05	0	0	0	0
chr12	66270769	66271496	14.092	58.924	2.69e-05	0.000791	0	0	0	0
chr12	70132617	70133738	151.222	282.256	2.86e-05	0.000833	0	0	0	0
chr12	72665143	72667926	733.924	1156.6	1.6e-05	0.000525	0	0	0	0
chr12	90102842	90103132	125.669	265.928	5.4e-07	3.21e-05	0	0	0	0
chr12	93493246	93499135	712.737	1415.78	2.29e-08	2.05e-06	0	0	0	0
chr12	93493246	93499135	712.737	1415.78	2.29e-08	2.05e-06	0	0	0	0
chr12	93963585	93967943	1480.16	2953.63	8.03e-13	1.89e-10	0	0	0	0
chr12	94093419	94094827	334.233	612.348	3.05e-06	0.000135	0	0	0	0
chr12	94133904	94138350	753.668	1262.68	2.15e-06	0.000102	0	0	0	0
chr12	94541631	94542098	20.204	71.246	1.01e-05	0.000359	0	0	0	0
chr12	94542299	94542629	14.661	80.013	2.84e-09	3.16e-07	0	0	0	0
chr12	94542728	94545054	136.143	683.676	1.29e-34	5.38e-31	0	0	0	0
chr12	94654282	94658548	409.481	734.218	6.16e-07	3.59e-05	1	0	0	0
chr12	94670072	94671622	53.269	128.352	2.19e-05	0.000671	0	0	0	0
chr12	96066082	96068063	253.936	124.748	7.02e-06	0.000269	0	0	0	0
chr13	100622933	100623455	54.506	157.124	2.56e-07	1.71e-05	0	0	0	0
chr13	106752090	106753434	22.868	157.753	1.92e-05	0.000602	0	0	0	0
chr13	112330437	112332336	161.338	71.41	8.97e-06	0.000326	0	0	0	0
chr13	112332450	112334568	181.249	71.679	2.72e-07	1.78e-05	0	0	0	0
chr13	112341033	112342188	118.168	38.943	6.45e-07	3.72e-05	0	0	0	0
chr13	25724194	25727701	274.553	560.168	3.05e-07	1.96e-05	0	0	0	0
chr13	26159327	26161775	413.5	230.297	3.32e-05	0.000934	0	0	0	0
chr13	26169313	26172549	575.467	320.749	1.01e-05	0.00036	0	0	0	0
chr13	26172960	26175539	537.363	298.062	1.55e-05	0.000513	0	0	0	0
chr13	28711582	28714883	891.314	1363.34	1.11e-05	0.00039	0	0	0	0
chr13	30168323	30169865	568.882	937.807	1.99e-06	9.56e-05	0	0	0	0
chr13	30554981	30556009	94.438	34.626	2.44e-05	0.000732	0	0	0	0
chr13	31774514	31775668	125.208	247.289	1.02e-05	0.000362	0	0	0	0
chr13	33607404	33607994	20.221	79.288	2.1e-06	9.98e-05	0	0	0	0
chr13	38443001	38444576	30.939	216.584	3.4e-22	3.43e-19	0	0	0	0
chr13	43629079	43630145	79.283	169.721	1.85e-05	0.000586	0	0	0	0
chr13	45717205	45718311	58.937	140.114	1.7e-05	0.000551	0	0	0	0
chr13	48806759	48808407	464.399	778.72	4.66e-06	0.000191	0	0	0	0
chr13	48877118	48879285	596.388	940.582	1.14e-05	0.000397	0	0	0	0
chr13	50365134	50366428	265.479	472.488	3.96e-06	0.000169	0	0	0	0
chr13	50549372	50550985	94.557	229.907	1.34e-07	9.68e-06	0	0	0	0
chr13	54417953	54419100	64.882	146.558	2.06e-05	0.000638	0	0	0	0
chr13	73714706	73715833	76.137	189.599	6.65e-06	0.000257	0	0	0	0
chr13	92000438	92000995	121.949	323.687	1.03e-09	1.26e-07	0	0	0	0
chr13	98628817	98630863	530.844	883.019	1.39e-06	7.15e-05	0	0	0	0
chr14	104314067	104314330	38.473	123.2	1.51e-07	1.07e-05	0	0	0	0
chr14	22947950	22948752	32.772	101.585	1.2e-06	6.32e-05	0	0	0	0
chr14	26574331	26576398	127.15	35.772	9.78e-09	9.53e-07	0	0	0	0
chr14	29242382	29242947	12.459	69.624	1.46e-08	1.36e-06	0	0	0	0
chr14	29243069	29244051	30.846	111.469	3.19e-08	2.76e-06	0	0	0	0
chr14	29254376	29255063	28.769	84.391	1.68e-05	0.000547	0	0	0	0
chr14	36911905	36913220	122.773	47.07	7.79e-06	0.000293	0	0	0	0
chr14	36920389	36923437	591.923	243.052	4.13e-11	6.76e-09	0	0	0	0
chr14	36973012	36976823	613.614	249.692	1.48e-12	3.28e-10	0	0	0	0
chr14	36977621	36980459	664.366	301.213	1.01e-09	1.24e-07	1	0	0	0
chr14	36982418	36984617	173.487	78.971	2.04e-05	0.000633	2	0	0	0
chr14	36986846	36991453	2205.89	996.053	3.82e-15	1.28e-12	2	0	0	0
chr14	37050337	37051109	195.107	87.202	1.77e-05	0.000569	0	0	0	0
chr14	39672170	39674036	73.338	201.28	4.84e-09	5.14e-07	0	0	0	0
chr14	50862931	50865003	537.553	916.431	9.76e-07	5.3e-05	0	0	0	0
chr14	51133493	51135717	561.994	887.731	2.43e-05	0.000729	0	0	0	0
chr14	53339513	53340953	40.951	123.084	1.18e-06	6.22e-05	0	0	0	0
chr14	53416346	53417926	346.204	667.983	7.54e-09	7.6e-07	0	0	0	0
chr14	56331602	56332308	68.533	151.412	2.65e-05	0.000781	0	0	0	0
chr14	56585029	56585638	58.124	133.857	3.05e-05	0.000876	0	0	0	0
chr14	57046156	57047758	342.972	590.274	2.18e-06	0.000103	0	0	0	0
chr14	59104658	59106148	237.306	492.17	5.83e-09	6.03e-07	0	0	0	0
chr14	59613576	59614345	14.645	57.448	3.21e-05	0.00091	0	0	0	0
chr14	64653057	64653828	37.16	108.731	3.97e-06	0.000169	0	0	0	0
chr14	74170410	74171230	20.004	76.398	4.12e-06	0.000174	0	0	0	0
chr14	75918943	75920577	101.397	243.125	3.18e-08	2.75e-06	0	0	0	0
chr14	78259127	78263349	411.753	766.466	2.02e-06	9.67e-05	0	0	0	0
chr14	79745053	79746063	90.494	24.919	8.13e-07	4.57e-05	0	0	0	0
chr14	80034913	80037588	294.312	41.711	5.05e-24	5.96e-21	0	0	0	0
chr14	81859647	81860339	23.746	77.276	1.65e-05	0.000538	0	0	0	0
chr14	88237462	88237940	94.975	263.923	1.06e-10	1.61e-08	1	0	0	0
chr14	93581842	93582209	44.108	135.004	5.39e-08	4.36e-06	0	0	0	0
chr14	93798333	93800467	408.239	712.577	5.5e-07	3.26e-05	0	0	0	0
chr14	99354498	99356836	397.651	716.663	8.51e-07	4.76e-05	0	0	0	0
chr14	99372923	99374892	106.69	258.222	3.97e-07	2.47e-05	0	0	0	0
chr14	99710911	99713573	248.501	709.487	1.09e-18	6.29e-16	0	0	0	0
chr14	99736842	99737651	122.16	291.281	4.27e-09	4.57e-07	0	0	0	0
chr14	99849554	99851686	411.873	229.205	5.37e-06	0.000214	0	0	0	0
chr15	23207177	23208998	401.774	776.952	1.28e-09	1.54e-07	0	0	0	0
chr15	27018393	27018975	90.109	213.706	2.2e-07	1.51e-05	0	0	0	0
chr15	27111366	27112308	155.897	63.417	4.64e-06	0.000191	0	0	0	0
chr15	27845658	27847121	266.639	63.252	1.01e-15	3.72e-13	0	0	0	0
chr15	27848060	27848603	50.037	8.932	3.77e-06	0.000162	0	0	0	0
chr15	28041131	28043951	307.379	159.478	4.4e-06	0.000184	0	0	0	0
chr15	28983183	28984142	277.737	483.732	4.07e-06	0.000172	0	0	0	0
chr15	30114104	30114726	131.771	291.58	8.86e-08	6.67e-06	0	0	0	0
chr15	34331155	34331724	38.565	147.479	1.86e-10	2.68e-08	0	0	0	0
chr15	35014193	35014972	61.107	9.81	2.26e-07	1.54e-05	0	0	0	0
chr15	36789816	36791417	45.8	128.67	2.13e-05	0.000656	0	0	0	0
chr15	38543911	38545843	608.717	937.228	2.93e-05	0.000851	0	0	0	0
chr15	40543342	40546966	730.886	171.489	2.34e-28	4.73e-25	1	0	0	0
chr15	40574282	40575811	209.308	436.509	2.4e-08	2.15e-06	0	0	0	0
chr15	40605727	40607581	122.154	251.851	7.12e-06	0.000273	0	0	0	0
chr15	41913259	41913810	11.119	56.24	8.5e-07	4.76e-05	0	0	0	0
chr15	52029012	52030625	238.402	430.498	2.41e-06	0.000111	0	0	0	0
chr15	58357255	58358916	125.561	247.393	1.39e-05	0.000469	0	0	0	0
chr15	59224133	59225880	647.059	1034.16	4.31e-06	0.000181	0	0	0	0
chr15	63333038	63337703	1257.14	2014.92	2.41e-06	0.000111	0	0	0	0
chr15	65067382	65067798	36.07	174.824	9.93e-15	3.06e-12	0	0	0	0
chr15	65275924	65278652	177.859	345.144	2.24e-06	0.000105	0	0	0	0
chr15	66993471	67000478	2694.39	4149.42	4.52e-06	0.000187	0	0	0	0
chr15	67036506	67040582	448.968	760.655	4.47e-06	0.000186	0	0	0	0
chr15	69844374	69848695	424.814	858.491	1.13e-08	1.09e-06	0	0	0	0
chr15	69849186	69851344	113.378	238.571	2.05e-06	9.78e-05	0	0	0	0
chr15	70993303	70997523	346.926	700.074	1.4e-08	1.31e-06	0	0	0	0
chr15	71005228	71006089	67.621	154.862	2.32e-05	0.000704	0	0	0	0
chr15	75869344	75873316	1501.84	2232.11	1.85e-05	0.000586	0	0	0	0
chr15	78236095	78237326	43.029	168.008	3.45e-12	7.1e-10	0	0	0	0
chr15	80352304	80353588	272.839	491.189	1.13e-06	6.02e-05	0	0	0	0
chr15	83478973	83480225	338.969	564.922	9.16e-06	0.000332	0	0	0	0
chr15	83733979	83737882	1401.58	2344.93	2.17e-08	1.95e-06	0	0	0	0
chr15	85509176	85512221	428.297	720.681	1.46e-05	0.000489	0	0	0	0
chr15	87419060	87420082	126.559	47.473	7.16e-06	0.000273	0	0	0	0
chr15	89157472	89161434	415.393	695.287	1.37e-05	0.000464	0	0	0	0
chr15	90544931	90545559	91.682	240.131	2.82e-09	3.14e-07	0	0	0	0
chr15	93176703	93178382	104.57	246.016	8.02e-08	6.18e-06	0	0	0	0
chr15	93198340	93199343	99.395	216.194	1.5e-06	7.61e-05	0	0	0	0
chr15	93426291	93428315	531.891	867.868	1.51e-05	0.000502	0	0	0	0
chr15	96630835	96631752	48.203	144.016	5.37e-07	3.19e-05	0	0	0	0
chr15	96631988	96633277	74.602	204.006	9.76e-09	9.53e-07	0	0	0	0
chr15	96868607	96870890	244.352	467.24	6.12e-06	0.000241	0	0	0	0
chr15	99328735	99329773	32.11	95.823	3.49e-06	0.000151	0	0	0	0
chr16	11349253	11349979	64.47	150.338	1.66e-05	0.00054	0	0	0	0
chr16	11405897	11407301	129.303	262.478	2.08e-06	9.92e-05	0	0	0	0
chr16	18995086	18995963	80.395	193.341	1.72e-06	8.47e-05	0	0	0	0
chr16	23159459	23160483	194.218	343.35	2.92e-05	0.000847	0	0	0	0
chr16	31213013	31214237	59.415	157.063	5.8e-07	3.41e-05	0	0	0	0
chr16	33950025	33950522	61.389	194.951	2.46e-10	3.46e-08	1	0	0	0
chr16	33951144	33951464	22.146	85.971	2.6e-07	1.72e-05	1	0	0	0
chr16	33952995	33953440	136.854	341.51	1.88e-10	2.71e-08	1	0	0	0
chr16	33955084	33956113	150.251	537.784	3.6e-23	4.03e-20	2	0	0	0
chr16	33956296	33957776	1415.33	4367.57	6e-33	1.79e-29	2	0	0	0
chr16	33958560	33959684	464.54	1079.35	2.59e-15	9.16e-13	2	0	0	0
chr16	33962899	33964278	128.934	482.294	1.47e-22	1.51e-19	2	0	0	0
chr16	34021388	34021700	37.209	118.261	8.28e-07	4.64e-05	1	0	0	0
chr16	35239507	35239825	25.195	80.404	2e-05	0.000624	1	0	0	0
chr16	46385817	46409495	5843.76	16755.3	6.05e-07	3.53e-05	0	0	0	0
chr16	46412554	46413744	179.985	542.084	7.59e-16	2.9e-13	0	0	0	0
chr16	46416525	46417950	103.799	327.152	9.2e-13	2.09e-10	0	0	0	0
chr16	46419027	46429489	1232.45	3374.23	3.43e-07	2.17e-05	0	0	0	0
chr16	46432111	46435661	583.695	1768.59	4.4e-07	2.7e-05	0	0	0	0
chr16	47176397	47177832	260.337	609.516	3.22e-12	6.72e-10	0	0	0	0
chr16	48418976	48419294	87.712	284.744	1.55e-11	2.82e-09	0	0	0	0
chr16	5083014	5084004	100.133	234.492	1.67e-07	1.18e-05	0	0	0	0
chr16	53132564	53134117	65.267	212.176	1.02e-11	1.9e-09	0	0	0	0
chr16	56457694	56459338	306.279	540.126	2.42e-06	0.000112	0	0	0	0
chr16	56856537	56858664	360.095	593.824	2.28e-05	0.000695	0	0	0	0
chr16	56893319	56897954	998.014	1791.39	7.93e-08	6.12e-06	0	0	0	0
chr16	56898272	56901190	230.434	526.785	2.3e-10	3.27e-08	0	0	0	0
chr16	61120868	61121790	105.188	38.498	2.09e-05	0.000645	0	0	0	0
chr16	61123170	61125908	484.647	154.613	3.51e-15	1.2e-12	0	0	0	0
chr16	68119267	68120288	383.337	664.909	1.27e-06	6.6e-05	0	0	0	0
chr16	70461952	70463245	85.287	187.702	4.65e-06	0.000191	0	0	0	0
chr16	765279	765766	80.797	196.646	2.57e-06	0.000117	0	0	0	0
chr16	79633350	79633960	81.268	191.969	3.27e-06	0.000143	0	0	0	0
chr16	79634021	79634508	14.77	59.411	7.34e-06	0.000279	0	0	0	0
chr16	8187379	8189209	32.327	258.479	1.16e-25	1.61e-22	0	0	0	0
chr16	8227985	8230357	166.723	468.094	1.44e-13	3.86e-11	0	0	0	0
chr16	82661010	82663993	213.261	426.852	5.61e-07	3.31e-05	0	0	0	0
chr16	85203147	85203609	30.217	111.212	1.48e-07	1.05e-05	0	0	0	0
chr16	86310646	86311829	41.982	146.455	1.42e-09	1.69e-07	0	0	0	0
chr16	86312001	86313277	83.411	301.555	8.49e-17	3.66e-14	0	0	0	0
chr16	86540982	86547036	2412.24	684.42	1.73e-33	6.36e-30	1	0	0	0
chr17	1132664	1133188	177.127	384.275	1.34e-08	1.26e-06	0	0	0	0
chr17	11923889	11925046	89.833	195.427	3.73e-06	0.000161	0	0	0	0
chr17	12526031	12527234	88.645	12.578	1.17e-10	1.76e-08	0	0	0	0
chr17	12527315	12528170	52.439	8.024	3.67e-07	2.3e-05	0	0	0	0
chr17	12528329	12529099	75.6	10.926	3.03e-09	3.34e-07	0	0	0	0
chr17	13033654	13034873	83.069	22.121	2.21e-06	0.000104	0	0	0	0
chr17	15558341	15559248	52.423	122.663	3.16e-05	0.000898	0	0	0	0
chr17	1664762	1668138	527.817	1205.27	3.64e-14	1.06e-11	1	0	0	0
chr17	18553436	18553768	11.998	67.465	5.19e-08	4.22e-06	0	0	0	0
chr17	1927092	1928365	94.698	196.884	1.79e-05	0.000573	0	0	0	0
chr17	22244663	22247385	167.342	463.455	2.05e-12	4.46e-10	1	0	0	0
chr17	22247653	22252395	321.184	974.443	1.92e-18	1.06e-15	1	0	0	0
chr17	22252511	22254401	304.407	875.077	3.89e-15	1.29e-12	0	0	0	0
chr17	22254467	22255785	83.595	260.204	6.91e-12	1.36e-09	0	0	0	0
chr17	22255856	22258843	176.834	576.253	2.61e-16	1.03e-13	0	0	0	0
chr17	22258988	22262608	276.137	844.731	2.42e-19	1.61e-16	0	0	0	0
chr17	30813697	30813901	15.849	68.014	8.63e-06	0.000318	0	0	0	0
chr17	31149682	31149988	11.797	63.521	1.07e-07	7.88e-06	0	0	0	0
chr17	33478006	33478468	55.059	182.208	2.38e-10	3.36e-08	1	0	0	0
chr17	37808688	37810155	108.019	213.828	1.89e-05	0.000595	0	0	0	0
chr17	41437668	41439075	540.932	250.045	1.61e-08	1.48e-06	0	0	0	0
chr17	41439240	41441881	336.501	139.04	1.34e-09	1.6e-07	0	0	0	0
chr17	42296522	42296947	139.918	469.245	5.65e-19	3.46e-16	0	0	0	0
chr17	45234166	45234520	42.785	113.792	9.33e-06	0.000336	0	0	0	0
chr17	47439289	47439529	14.677	61.673	4.46e-06	0.000186	0	0	0	0
chr17	48584934	48586791	214.943	90.226	3.89e-07	2.42e-05	0	0	0	0
chr17	54670831	54676304	1597.37	2488.88	5.18e-06	0.000209	0	0	0	0
chr17	56030669	56032497	206.444	383.025	2.76e-06	0.000124	0	0	0	0
chr17	61195629	61196671	134.928	53.027	1.28e-05	0.000439	0	0	0	0
chr17	61522800	61525692	615.507	1028.63	2.54e-06	0.000116	0	0	0	0
chr17	61553938	61558199	434.675	735.289	1.09e-05	0.000382	0	0	0	0
chr17	61777185	61777457	20.731	115.785	8.23e-12	1.57e-09	0	0	0	0
chr17	65420170	65421189	55.119	178.386	3.05e-10	4.23e-08	0	0	0	0
chr17	65421376	65422123	15.524	68.508	5.26e-07	3.14e-05	0	0	0	0
chr17	71256932	71260234	460.515	932.766	7.11e-10	9.01e-08	0	0	0	0
chr17	71300920	71302096	52.499	165.24	4.25e-09	4.56e-07	0	0	0	0
chr17	7209458	7212826	1227.36	1865.04	2.26e-05	0.000689	0	0	0	0
chr17	73086574	73091537	519.215	845.649	4.82e-06	0.000197	0	0	0	0
chr17	78074620	78075309	87.43	208.17	1.67e-07	1.18e-05	0	0	0	0
chr17	7918901	7920038	66.591	170.446	5.63e-07	3.32e-05	0	0	0	0
chr17	80186834	80190747	1881.26	1213.05	1.49e-05	0.000497	0	0	0	0
chr17	80376178	80376531	46.294	272.94	1.26e-24	1.61e-21	0	0	0	0
chr17	8230023	8230852	41.195	124.925	2.99e-07	1.94e-05	0	0	0	0
chr17	9547937	9548977	171.302	310.798	1.57e-05	0.000518	0	0	0	0
chr18	106655	111902	997.262	2820.46	1.32e-19	9.52e-17	0	0	0	0
chr18	12656738	12658019	242.839	487.482	1.43e-08	1.33e-06	0	0	0	0
chr18	14262283	14263600	136.739	51.387	3.27e-06	0.000143	0	0	0	0
chr18	14263871	14264837	119.936	44.436	1.16e-05	0.000404	0	0	0	0
chr18	18512714	18513233	65.3	248.534	5.24e-14	1.45e-11	1	0	0	0
chr18	18515376	18516793	84.023	331.292	3.68e-15	1.25e-12	1	0	0	0
chr18	18516987	18520455	810.426	2554.62	2.34e-25	3.18e-22	1	0	0	0
chr18	24058926	24059682	47.482	120.401	1.24e-05	0.000428	0	0	0	0
chr18	3260020	3264148	1324.84	2005.86	2.54e-05	0.000756	0	0	0	0
chr18	3383708	3384388	63.401	164.35	4.67e-06	0.000191	0	0	0	0
chr18	56338629	56339691	117.696	241.009	8.4e-06	0.000311	0	0	0	0
chr18	57987533	57988162	5.945	79.775	9.39e-15	2.92e-12	0	0	0	0
chr18	67956134	67956550	71.771	228.254	1.35e-10	1.99e-08	0	0	0	0
chr18	72960734	72961316	11.597	53.978	3.44e-06	0.000149	0	0	0	0
chr18	74199559	74200475	71.874	173.483	1.64e-06	8.17e-05	0	0	0	0
chr18	74331310	74333025	87.245	289.958	7.41e-15	2.39e-12	0	0	0	0
chr18	9334744	9335757	143.167	269.191	1.83e-05	0.000582	0	0	0	0
chr19	11001543	11003621	204.209	407.127	2.18e-07	1.5e-05	0	0	0	0
chr19	11924524	11925882	11.32	199.36	4.63e-33	1.52e-29	0	0	0	0
chr19	13949410	13953659	997.835	1944.36	1.49e-10	2.18e-08	0	0	0	0
chr19	13964265	13967039	256.48	114.463	2.57e-07	1.71e-05	0	0	0	0
chr19	1468226	1469395	639.91	366.556	5.31e-06	0.000213	0	0	0	0
chr19	14887111	14887665	15.524	57.015	2.57e-05	0.000761	0	0	0	0
chr19	15442896	15443175	67.367	168.898	5.34e-06	0.000214	0	0	0	0
chr19	16435624	16436189	76.777	203.75	2.78e-07	1.81e-05	0	0	0	0
chr19	18391795	18392322	144.81	293.359	5.37e-06	0.000214	0	0	0	0
chr19	18714782	18716847	202.49	97.549	1.91e-05	0.000601	0	0	0	0
chr19	19724264	19725440	37.822	119.358	6.6e-07	3.8e-05	0	0	0	0
chr19	27731840	27733581	3032.26	7021.17	3.04e-14	9e-12	1	0	0	0
chr19	27733719	27734942	359.591	884.033	2.9e-13	7.38e-11	1	0	0	0
chr19	27736071	27736946	415.654	1033.34	4.75e-13	1.15e-10	1	0	0	0
chr19	27737344	27738115	88.569	197.519	1.53e-05	0.000507	1	0	0	0
chr19	27738263	27739051	377.306	894.802	4.41e-11	7.15e-09	1	0	0	0
chr19	27740060	27740394	51.409	129.188	1.94e-05	0.000606	1	0	0	0
chr19	31291921	31294078	153.451	69.789	3.06e-05	0.000877	0	0	0	0
chr19	34973147	34973902	82.087	185.39	7.85e-06	0.000294	0	0	0	0
chr19	36066397	36066726	14.385	65.441	5.91e-07	3.46e-05	0	0	0	0
chr19	3784764	3786365	313.926	521.077	3.03e-05	0.000872	0	0	0	0
chr19	39017699	39020453	545.878	314.731	2.14e-05	0.000657	0	0	0	0
chr19	39173213	39177049	210.186	485.714	3.05e-11	5.16e-09	0	0	0	0
chr19	39465151	39466416	389.233	74.477	1.68e-26	2.62e-23	1	0	0	0
chr19	39466467	39468211	299.292	73.063	1.26e-17	6.19e-15	1	0	0	0
chr19	41107251	41108051	153.391	291.104	6.49e-06	0.000253	0	0	0	0
chr19	45221405	45223049	356.396	586.494	2.83e-05	0.000827	0	0	0	0
chr19	45255847	45257044	42.275	156.338	5.86e-11	9.28e-09	0	0	0	0
chr19	45257130	45258815	74.846	450.472	3.29e-33	1.15e-29	0	0	0	0
chr19	47364297	47364527	20.546	117.986	4.61e-11	7.4e-09	0	0	0	0
chr19	47550301	47554935	1007.22	1740.02	8.6e-08	6.51e-06	0	0	0	0
chr19	47556474	47558691	94.096	230.041	5.79e-08	4.65e-06	0	0	0	0
chr19	54412711	54413642	161.305	72.258	1.77e-05	0.000569	0	0	0	0
chr19	56096564	56098937	143.612	428.687	7.6e-16	2.9e-13	0	0	0	0
chr19	56904543	56905277	96.851	217.133	2.2e-06	0.000104	0	0	0	0
chr19	56915108	56916446	228.986	426.675	4.94e-06	0.0002	0	0	0	0
chr19	58458447	58459162	6.145	118.895	1.29e-21	1.25e-18	1	0	0	0
chr19	58693606	58695496	364.516	623.797	2.59e-06	0.000118	0	0	0	0
chr19	58739684	58740646	12.86	133.394	1.12e-18	6.43e-16	1	0	0	0
chr19	8052744	8054486	54.859	145.174	1.17e-06	6.22e-05	0	0	0	0
chr19	9185666	9186419	16.185	59.679	2.15e-05	0.000659	0	0	0	0
chr1	10239114	10240274	47.249	126.815	2.24e-06	0.000105	0	0	0	0
chr1	102477511	102478348	15.708	67.868	9.55e-07	5.21e-05	0	0	0	0
chr1	109792378	109792602	14.97	59.545	1.18e-05	0.00041	0	0	0	0
chr1	109940113	109940553	13.414	109.981	2.41e-15	8.68e-13	0	0	0	0
chr1	110753013	110753303	38.332	112.554	1.58e-06	7.92e-05	0	0	0	0
chr1	114578800	114581314	108.985	313.347	4.75e-10	6.29e-08	0	0	0	0
chr1	117405258	117406344	33.049	103.092	4.62e-06	0.000191	0	0	0	0
chr1	11967814	11968294	84.132	183.733	3.48e-05	0.000976	0	0	0	0
chr1	121354136	121354482	32.512	93.488	1.51e-05	0.000501	2	0	0	0
chr1	121354885	121355394	48.621	125.718	8.35e-06	0.00031	2	0	0	0
chr1	121355589	121355919	71.044	195.598	9.94e-08	7.38e-06	2	0	0	0
chr1	121482676	121485548	12047.2	27553.8	1.56e-06	7.87e-05	1	0	0	0
chr1	13943816	13946029	240.957	100.976	7.82e-08	6.05e-06	0	0	0	0
chr1	14076024	14076753	120.853	258.173	1.3e-06	6.75e-05	0	0	0	0
chr1	147805857	147807796	409.79	698.69	1.46e-05	0.000489	0	0	0	0
chr1	151781358	151782723	67.084	215.262	9.64e-11	1.47e-08	0	0	0	0
chr1	151961155	151963392	89.155	229.266	5.57e-09	5.81e-07	0	0	0	0
chr1	152007226	152008488	50.465	154.344	1.4e-07	1e-05	0	0	0	0
chr1	152020276	152021244	66.992	166.758	5.97e-07	3.48e-05	0	0	0	0
chr1	154579577	154581316	623.025	1005.84	9.49e-06	0.000341	0	0	0	0
chr1	157988061	157989773	62.805	163.825	2.24e-07	1.53e-05	0	0	0	0
chr1	158067774	158069762	139.419	291.69	3e-06	0.000134	0	0	0	0
chr1	158070470	158072391	90.554	276.654	1.87e-11	3.37e-09	0	0	0	0
chr1	158072499	158077124	254.739	625.524	7.03e-12	1.38e-09	0	0	0	0
chr1	160695039	160696766	97.111	225.858	2.57e-06	0.000117	0	0	0	0
chr1	160779245	160780369	75.768	174.026	2.46e-05	0.000735	0	0	0	0
chr1	160951115	160952591	81.084	176.02	1.82e-05	0.000579	0	0	0	0
chr1	161416000	161417476	208.418	362.783	2.36e-05	0.000713	0	0	0	0
chr1	163442442	163443336	85.873	18.444	3.36e-08	2.89e-06	0	0	0	0
chr1	168025433	168025719	16.804	64.533	1.8e-05	0.000576	0	0	0	0
chr1	16839033	16843033	1254.15	2099.61	3.38e-07	2.15e-05	0	0	0	0
chr1	16991161	16994160	1085.17	1739.47	5.34e-06	0.000214	0	0	0	0
chr1	170302742	170303255	14.368	60.082	4.27e-06	0.000179	0	0	0	0
chr1	17066334	17069623	1066.83	1769.64	3.28e-06	0.000143	0	0	0	0
chr1	17221816	17224269	884.251	1401.76	1.01e-05	0.000359	0	0	0	0
chr1	17230429	17231780	749.529	1221.35	1.77e-05	0.000569	0	0	0	0
chr1	177569654	177570708	182.708	74.642	2.45e-06	0.000112	0	0	0	0
chr1	17766335	17768667	513.909	989.837	1.32e-08	1.25e-06	0	0	0	0
chr1	180880839	180882826	150.229	386.341	1.29e-10	1.92e-08	0	0	0	0
chr1	188247327	188248124	38.532	109.701	6.21e-06	0.000244	0	0	0	0
chr1	199756633	199758161	112.776	240.047	4.03e-06	0.000171	0	0	0	0
chr1	201083162	201083932	45.708	130.852	3.65e-07	2.3e-05	0	0	0	0
chr1	201616670	201619965	349.79	173.379	1.29e-06	6.71e-05	0	0	0	0
chr1	201719159	201721568	146.443	314.317	2.99e-07	1.94e-05	0	0	0	0
chr1	201721698	201723875	205.364	465.808	3.01e-08	2.62e-06	0	0	0	0
chr1	201728161	201729651	96.851	211.183	1.31e-05	0.000447	0	0	0	0
chr1	201729819	201730952	46.907	132.834	7.49e-06	0.000283	0	0	0	0
chr1	203513989	203515322	103.263	260.783	4.09e-09	4.4e-07	0	0	0	0
chr1	203515460	203517228	81.588	205.421	1.58e-06	7.92e-05	0	0	0	0
chr1	205252751	205254416	114.024	247.381	9.69e-07	5.27e-05	0	0	0	0
chr1	205262568	205265039	135.785	318.676	7.8e-09	7.8e-07	0	0	0	0
chr1	205497591	205500139	391.381	216.09	3.28e-05	0.000925	0	0	0	0
chr1	209527939	209529491	51.93	131.657	6.23e-06	0.000244	0	0	0	0
chr1	209606853	209607856	42.92	141.26	2.6e-08	2.3e-06	0	0	0	0
chr1	211589618	211590334	37.008	102.805	6.45e-06	0.000252	0	0	0	0
chr1	212003612	212004011	31.432	110.974	1.46e-07	1.04e-05	0	0	0	0
chr1	213217909	213219497	185.68	347.674	1.31e-05	0.000447	0	0	0	0
chr1	214454546	214455665	277.01	475.325	9.93e-06	0.000355	0	0	0	0
chr1	215740080	215741821	765.677	1179.94	1.11e-05	0.000389	0	0	0	0
chr1	2177399	2181304	399.723	827.588	2.93e-11	4.97e-09	0	0	0	0
chr1	224544249	224546426	494.731	804.498	7.27e-06	0.000276	0	0	0	0
chr1	229694179	229695657	310.493	522.192	2.11e-05	0.00065	0	0	0	0
chr1	230286255	230292265	805.603	1245.94	1.39e-05	0.000469	0	0	0	0
chr1	231558133	231558726	208.918	387.403	8.64e-06	0.000318	0	0	0	0
chr1	234613623	234614526	104.168	221.078	3.03e-06	0.000135	0	0	0	0
chr1	236686493	236688173	158.902	396.317	2.75e-11	4.72e-09	0	0	0	0
chr1	248019830	248021733	203.455	392.878	1.01e-06	5.45e-05	0	0	0	0
chr1	24860433	24863644	940.817	576.001	2.93e-05	0.00085	0	0	0	0
chr1	29684488	29689360	444.949	789.05	1.75e-06	8.59e-05	0	0	0	0
chr1	3604900	3608966	372.163	194.951	5.35e-06	0.000214	0	0	0	0
chr1	39874692	39875656	181.673	338.424	1.8e-05	0.000574	0	0	0	0
chr1	47690120	47693006	56.703	700.103	1.95e-63	1.75e-59	5	0	0	0
chr1	47693070	47697899	58.52	1488.42	3.68e-124	2.3e-119	2	0	0	0
chr1	53191815	53193299	201.562	356.606	2.31e-05	0.000703	0	0	0	0
chr1	63787655	63790509	493.467	1097.96	2.09e-13	5.46e-11	0	0	0	0
chr1	63791661	63793289	41.304	167.605	1.2e-12	2.68e-10	0	0	0	0
chr1	71511123	71511838	14.862	107.079	6.79e-14	1.85e-11	0	0	0	0
chr1	71511877	71513966	256.767	851.001	3.32e-21	2.92e-18	0	0	0	0
chr1	8020266	8022719	406.823	751.04	4.07e-08	3.41e-06	0	0	0	0
chr1	85665571	85668078	1487.84	2338.68	9.36e-07	5.11e-05	0	0	0	0
chr1	85929351	85930756	590.144	960.629	7.2e-06	0.000274	0	0	0	0
chr1	86041887	86044121	529.39	966.855	2.82e-08	2.47e-06	0	0	0	0
chr1	89038458	89039304	281.078	147.168	8.76e-06	0.000321	0	0	0	0
chr1	91511203	91512696	33.542	161.509	7.73e-12	1.51e-09	0	0	0	0
chr1	91852670	91853205	179.883	590.056	2.15e-21	2.01e-18	1	0	0	0
chr1	9294808	9295650	173.748	358.002	1.34e-07	9.65e-06	0	0	0	0
chr1	94373964	94375182	206.601	387.556	1.77e-06	8.63e-05	0	0	0	0
chr1	95006072	95007379	197.201	414.81	3.49e-08	2.99e-06	0	0	0	0
chr1	95125917	95127238	85.857	201.702	4.13e-06	0.000175	0	0	0	0
chr20	15957159	15959038	137.26	273.66	3.17e-05	0.000899	0	0	0	0
chr20	18037364	18037923	5.267	58.338	4.35e-10	5.84e-08	0	0	0	0
chr20	19973996	19975041	38.315	113.926	1.28e-06	6.66e-05	0	0	0	0
chr20	25213750	25215821	139.343	292.653	4.19e-07	2.59e-05	0	0	0	0
chr20	26188728	26189230	24.565	90.744	1.72e-06	8.48e-05	1	0	0	0
chr20	26189850	26190370	55.444	178.068	1.69e-09	1.98e-07	1	0	0	0
chr20	288614	291363	405.597	174.514	3.41e-09	3.74e-07	0	0	0	0
chr20	29829305	29829835	36.715	125.036	1.73e-07	1.21e-05	0	0	0	0
chr20	306163	306529	72.416	161.368	1.52e-05	0.000504	0	0	0	0
chr20	30697109	30698624	631.655	982.446	2.04e-05	0.000631	0	0	0	0
chr20	30870858	30871766	48.664	120.029	2.26e-05	0.000689	0	0	0	0
chr20	30880380	30881844	92.604	217.121	3.08e-07	1.97e-05	0	0	0	0
chr20	32803691	32804170	62.018	17.566	3.03e-05	0.000873	0	0	0	0
chr20	36022026	36027285	381.455	664.526	1.12e-06	5.97e-05	0	0	0	0
chr20	43159905	43160841	84.794	197.903	1.86e-06	9.01e-05	0	0	0	0
chr20	46413158	46413874	38.163	100.079	3.24e-05	0.000917	0	0	0	0
chr20	46819899	46820806	49.483	130.894	2.37e-06	0.00011	0	0	0	0
chr20	47444753	47445585	115.597	257.429	1.42e-07	1.02e-05	0	0	0	0
chr20	48807274	48807740	73.187	170.465	4.5e-06	0.000187	0	0	0	0
chr20	57378999	57382732	322.317	175.361	1.56e-05	0.000515	0	0	0	0
chr20	57457131	57459324	230.553	451.253	4.12e-06	0.000174	0	0	0	0
chr20	57556275	57556586	72.492	160.923	1.31e-05	0.000447	0	0	0	0
chr20	60008629	60013246	153.928	1519.89	3.42e-93	7.13e-89	0	0	0	0
chr20	61506847	61509143	387.183	135.675	2.06e-13	5.42e-11	0	0	0	0
chr20	61583063	61586517	552.528	1223.46	1.24e-11	2.29e-09	5	0	0	0
chr20	61665308	61667389	273.88	144.741	2.61e-05	0.000771	0	0	0	0
chr20	6748615	6749452	6.623	121.931	1.06e-21	1.04e-18	0	0	0	0
chr20	8095053	8095678	195.183	61.941	1.81e-09	2.1e-07	0	0	0	0
chr21	10702204	10703200	23.963	93.952	4.39e-07	2.7e-05	0	0	0	0
chr21	10819363	10819802	49.006	133.401	3.48e-06	0.00015	0	0	0	0
chr21	10856701	10857009	36.732	107.945	8.18e-06	0.000306	0	0	0	0
chr21	15653361	15654264	28.167	104.414	5.15e-08	4.19e-06	0	0	0	0
chr21	16436291	16436955	8.44	82.915	4.19e-13	1.04e-10	0	0	0	0
chr21	16437261	16438114	14.092	114.773	7.06e-16	2.74e-13	0	0	0	0
chr21	17102239	17102539	43.154	116.59	3.64e-06	0.000157	0	0	0	0
chr21	17102638	17103965	208.386	390.055	1.57e-06	7.92e-05	0	0	0	0
chr21	17442438	17443871	280.411	96.598	2.47e-11	4.31e-09	0	0	0	0
chr21	17651407	17654908	567.803	943.908	2.51e-05	0.000749	0	0	0	0
chr21	17905817	17907234	185.344	62.941	1.57e-08	1.45e-06	0	0	0	0
chr21	20202752	20204040	72.476	164.216	1.79e-05	0.000572	0	0	0	0
chr21	20204859	20205724	52.857	136.767	2.51e-05	0.000749	0	0	0	0
chr21	20273521	20275026	94.524	213.414	9.38e-06	0.000338	0	0	0	0
chr21	26760171	26761808	51.686	148.808	3.2e-07	2.04e-05	0	0	0	0
chr21	35303359	35304184	55.488	146.259	6.23e-07	3.62e-05	0	0	0	0
chr21	35444618	35445696	236.428	440.692	1.78e-06	8.68e-05	0	0	0	0
chr21	35755690	35756649	56.35	130.553	2.45e-05	0.000735	0	0	0	0
chr21	40684383	40687581	1110.55	1655.35	3.28e-05	0.000925	0	0	0	0
chr21	40720817	40721104	47.314	155.338	2.09e-08	1.89e-06	0	0	0	0
chr21	43430612	43431599	215.86	513.029	5.32e-12	1.06e-09	0	0	0	0
chr21	44564937	44570650	1315.27	2044.7	2.02e-05	0.000626	0	0	0	0
chr21	44577747	44582479	677.009	1334.35	2.16e-09	2.46e-07	0	0	0	0
chr21	44582836	44584130	62.279	175.702	2.62e-08	2.32e-06	0	0	0	0
chr21	44584358	44585816	73.506	164.136	9.14e-06	0.000332	0	0	0	0
chr21	44615837	44616918	30.402	86.921	1.98e-05	0.000618	0	0	0	0
chr21	44847368	44847724	21.208	70.575	3.16e-05	0.000899	0	0	0	0
chr21	45430309	45432238	318.26	538.777	1.6e-05	0.000524	0	0	0	0
chr21	9695813	9696537	56.643	131.791	2.49e-05	0.000745	0	0	0	0
chr21	9698232	9699235	65.484	146.558	2.34e-05	0.00071	0	0	0	0
chr21	9699435	9700720	71.706	182.422	4.87e-07	2.95e-05	0	0	0	0
chr21	9825363	9825765	33.575	158.271	2.12e-13	5.54e-11	1	0	0	0
chr21	9825919	9826372	26.675	176.373	1.69e-18	9.52e-16	1	0	0	0
chr21	9826878	9827670	224.495	760.57	4.56e-24	5.59e-21	1	0	0	0
chr22	17083300	17084762	323.326	538.772	1.93e-05	0.000604	0	0	0	0
chr22	17094603	17095577	31.449	122.858	1.04e-09	1.27e-07	0	0	0	0
chr22	17095588	17096420	31.28	94.573	7.29e-06	0.000277	0	0	0	0
chr22	18958035	18958439	111.534	225.992	1.24e-05	0.000426	0	0	0	0
chr22	20849919	20850125	14.016	82.842	1.55e-09	1.83e-07	0	0	0	0
chr22	24605572	24608676	273.17	545.017	5.11e-07	3.06e-05	0	0	0	0
chr22	25506570	25513450	1295.14	2330.11	4.36e-09	4.66e-07	0	0	0	0
chr22	25515518	25517418	105.801	252.253	5.25e-08	4.26e-06	0	0	0	0
chr22	28122142	28123655	46.663	224.578	1.01e-17	5.11e-15	0	0	0	0
chr22	29167678	29168994	162.358	335.016	2.94e-07	1.91e-05	0	0	0	0
chr22	29348672	29350400	131.733	269.094	3.02e-05	0.000871	0	0	0	0
chr22	31885661	31888648	651.138	1050.47	2.52e-06	0.000115	0	0	0	0
chr22	38054752	38055025	16.402	72.526	2.64e-07	1.74e-05	0	0	0	0
chr22	38238160	38241058	324.378	561.867	8.11e-06	0.000303	0	0	0	0
chr22	38302375	38302644	26.567	82.977	8.29e-06	0.000308	0	0	0	0
chr22	38783988	38785372	47.525	120.761	1.88e-05	0.000593	0	0	0	0
chr22	38851479	38851939	57.262	153.685	4.21e-07	2.6e-05	0	0	0	0
chr22	40301331	40304442	249.239	446.614	1.7e-05	0.000551	0	0	0	0
chr22	40308498	40310103	156.591	320.804	4.98e-07	2.99e-05	0	0	0	0
chr22	40310182	40312507	214.081	437.133	3.65e-07	2.3e-05	0	0	0	0
chr22	43107278	43109487	179.264	333.827	4.3e-06	0.00018	0	0	0	0
chr22	43115251	43116839	257.804	579.939	4.03e-11	6.66e-09	0	0	0	0
chr22	43134820	43141896	423.849	1146.35	9.55e-19	5.59e-16	0	0	0	0
chr22	43144277	43145761	60.017	158.301	2.22e-07	1.52e-05	0	0	0	0
chr22	44502178	44505713	323.635	782.886	8.84e-12	1.68e-09	0	0	0	0
chr22	44737844	44738506	26.165	98.384	4.81e-08	3.96e-06	0	0	0	0
chr22	46436301	46439189	393.615	790.232	5.42e-09	5.7e-07	0	0	0	0
chr22	46467238	46467657	65.576	224.053	7.82e-13	1.84e-10	0	0	0	0
chr22	46477094	46478058	440.718	160.015	4.92e-14	1.38e-11	0	0	0	0
chr22	47423701	47426013	176.4	315.206	2.64e-05	0.000779	0	0	0	0
chr22	48871340	48873672	507.287	99.665	2.56e-28	4.84e-25	0	0	0	0
chr22	48873936	48875510	141.035	38.705	3.86e-09	4.17e-07	0	0	0	0
chr22	48885348	48887697	403.531	62.716	7.22e-32	1.88e-28	0	0	0	0
chr22	48896214	48897742	92.252	24.712	3.14e-07	2.01e-05	0	0	0	0
chr22	48990275	48991567	81.16	16.286	3.52e-08	3e-06	0	0	0	0
chr22	49112959	49117316	989.628	238.333	8.65e-32	2.08e-28	0	0	0	0
chr22	50781762	50782122	32.528	105.664	8.2e-07	4.6e-05	0	0	0	0
chr22	50920236	50921754	79.467	220.212	1.3e-09	1.56e-07	0	0	0	0
chr2	100106272	100106503	20.346	150.546	1.37e-17	6.65e-15	0	0	0	0
chr2	10079473	10082073	209.041	387.214	2.08e-05	0.000642	0	0	0	0
chr2	100937175	100938178	88.97	205.609	4.79e-07	2.91e-05	0	0	0	0
chr2	100938314	100939238	126.716	306.719	1.01e-09	1.24e-07	0	0	0	0
chr2	10168511	10169938	53.747	205.847	4.35e-13	1.07e-10	0	0	0	0
chr2	105464652	105465626	28.335	89.348	1.3e-05	0.000444	0	0	0	0
chr2	105472655	105475495	1256.75	2085.6	4.05e-08	3.4e-06	0	0	0	0
chr2	10586832	10588600	329.58	566.739	4.23e-06	0.000178	0	0	0	0
chr2	109815681	109816416	128.316	378.96	2.15e-11	3.8e-09	0	0	0	0
chr2	112251975	112252686	22.976	73.703	3.58e-05	0.000999	0	0	0	0
chr2	114259852	114262033	231.79	467.55	8.13e-08	6.24e-06	0	0	0	0
chr2	117845473	117846135	12.275	68.539	4.12e-08	3.45e-06	0	0	0	0
chr2	119602035	119603456	97.67	204.566	7.83e-06	0.000294	0	0	0	0
chr2	131426388	131431063	606.932	356.814	8.46e-06	0.000313	0	0	0	0
chr2	131850754	131851020	60.543	198.658	2.47e-10	3.47e-08	0	0	0	0
chr2	132794441	132796173	221.105	55.393	3.81e-14	1.1e-11	0	0	0	0
chr2	133011921	133013298	126.222	381.763	3.47e-15	1.2e-12	1	0	0	0
chr2	133016289	133016605	20.606	69.758	1.15e-05	0.000399	2	0	0	0
chr2	133016659	133017322	101.554	283.123	2.77e-11	4.72e-09	2	0	0	0
chr2	133018732	133019093	52.716	159.447	6.97e-09	7.07e-07	2	0	0	0
chr2	133019398	133019749	29.816	88.367	9.99e-06	0.000357	2	0	0	0
chr2	133019929	133020325	44.678	157.308	6.38e-10	8.16e-08	3	0	0	0
chr2	133022999	133023752	585.609	1131.59	1.75e-08	1.6e-06	4	0	0	0
chr2	133024662	133027107	5122.52	15254.3	1.08e-38	5.2e-35	5	0	0	0
chr2	133028228	133028574	19.342	79.568	4.16e-07	2.58e-05	5	0	0	0
chr2	133029120	133030095	238.57	665.411	6.21e-18	3.19e-15	4	0	0	0
chr2	133030430	133030747	41.873	127.072	1.96e-07	1.36e-05	4	0	0	0
chr2	133030795	133031728	142.901	357.868	4.33e-11	7.03e-09	4	0	0	0
chr2	133032495	133033301	51.1	141.747	2.44e-07	1.64e-05	2	0	0	0
chr2	137522086	137524780	418.404	140.095	2.46e-15	8.74e-13	0	0	0	0
chr2	139301574	139302504	25.948	136.449	1.09e-12	2.45e-10	0	0	0	0
chr2	141110943	141112690	133.659	265.027	1.89e-05	0.000595	0	0	0	0
chr2	142887479	142889466	356.808	702.03	3.97e-08	3.34e-06	0	0	0	0
chr2	158113843	158115354	66.699	178.593	4.92e-08	4.04e-06	0	0	0	0
chr2	160568191	160570396	834.801	1307.49	6.82e-06	0.000263	0	0	0	0
chr2	161262647	161264427	265.766	518.699	4.66e-08	3.86e-06	0	0	0	0
chr2	161348881	161350492	243.609	431.686	6.14e-06	0.000241	0	0	0	0
chr2	16244511	16247596	270.626	512.024	5.58e-06	0.000222	0	0	0	0
chr2	164204373	164205422	101.505	219.724	1.58e-06	7.92e-05	0	0	0	0
chr2	165648774	165651500	153.679	349.23	3.75e-07	2.34e-05	0	0	0	0
chr2	177042599	177043486	15.046	91.537	3.94e-11	6.54e-09	0	0	0	0
chr2	183901484	183903466	495.697	903.523	5.86e-08	4.69e-06	0	0	0	0
chr2	191208216	191209112	75.172	171.056	6.9e-06	0.000265	0	0	0	0
chr2	191398527	191400090	400.266	675.501	2.26e-06	0.000106	0	0	0	0
chr2	196695283	196695873	13.907	53.978	2.67e-05	0.000786	0	0	0	0
chr2	201171733	201172658	167.315	314.065	3.2e-05	0.000907	0	0	0	0
chr2	206950503	206951792	333.409	552.838	1.35e-05	0.000458	0	0	0	0
chr2	207629420	207633359	769.56	435.523	1.7e-06	8.38e-05	2	0	0	0
chr2	218114176	218115734	64.589	192.812	2.27e-09	2.57e-07	0	0	0	0
chr2	220082689	220084813	252.863	514.851	3.87e-08	3.26e-06	0	0	0	0
chr2	223155770	223156255	11.304	50.613	1.22e-05	0.000423	0	0	0	0
chr2	226895469	226896363	124.883	42.619	7.36e-07	4.18e-05	0	0	0	0
chr2	229265983	229266892	102.736	23.938	8.08e-09	8.02e-07	0	0	0	0
chr2	230931663	230933782	30.109	1072.01	5.42e-122	1.7e-117	1	0	0	0
chr2	235405363	235405748	42.969	130.668	7.24e-07	4.12e-05	0	0	0	0
chr2	237822911	237825112	311.675	119.078	3.34e-10	4.55e-08	0	0	0	0
chr2	242576602	242577832	425.797	767.097	4.91e-07	2.97e-05	0	0	0	0
chr2	242709217	242713975	657.218	1171.13	2.42e-08	2.15e-06	0	0	0	0
chr2	243004763	243007444	648.062	1187.38	5.93e-08	4.75e-06	0	0	0	0
chr2	243010731	243014423	649.287	1078.25	1.53e-05	0.000507	0	0	0	0
chr2	24581997	24584515	567.841	1015.64	1.25e-08	1.2e-06	0	0	0	0
chr2	29352445	29353541	35.283	102.433	3.05e-06	0.000135	0	0	0	0
chr2	36809743	36811593	105.801	219.713	1.39e-05	0.000468	0	0	0	0
chr2	36927340	36930926	767.585	1236.55	1.89e-05	0.000595	0	0	0	0
chr2	39054845	39055461	27.522	88.873	2.69e-06	0.000121	0	0	0	0
chr2	40078284	40079888	135.937	281.416	5.66e-06	0.000224	0	0	0	0
chr2	41114174	41115438	175.89	82.233	1.62e-05	0.000529	0	0	0	0
chr2	58340157	58340731	26.936	79.91	2.01e-05	0.000625	0	0	0	0
chr2	61292990	61293883	242.671	417.9	2.57e-05	0.000762	0	0	0	0
chr2	61503920	61505580	184.14	47.131	2.75e-11	4.72e-09	0	0	0	0
chr2	64253707	64258815	555.789	252.674	1.82e-08	1.66e-06	0	0	0	0
chr2	7132009	7133025	209.432	95.08	2.04e-06	9.73e-05	0	0	0	0
chr2	73142895	73144534	212.481	73.776	2.43e-09	2.73e-07	0	0	0	0
chr2	84330953	84332072	106.788	38.943	8.25e-06	0.000307	0	0	0	0
chr2	85198472	85200467	305.72	518.297	8.01e-06	0.0003	0	0	0	0
chr2	85481594	85487640	648.555	1074.14	3.59e-06	0.000155	0	0	0	0
chr2	8824708	8826396	315.635	592.969	5.75e-08	4.62e-06	0	0	0	0
chr2	89867887	89868433	33.868	102.988	1.31e-05	0.000448	0	0	0	0
chr2	89875167	89875747	110.932	316.475	6.57e-12	1.3e-09	1	0	0	0
chr2	89878984	89879491	49.944	125.377	2.1e-05	0.000649	1	0	0	0
chr2	89879770	89880088	36.422	103.494	1.91e-05	0.000601	1	0	0	0
chr2	90230987	90232958	212.313	92.848	1.01e-06	5.46e-05	0	0	0	0
chr2	90239582	90241748	210.219	104.28	1.81e-05	0.000576	0	0	0	0
chr2	90375203	90376552	45.063	114.42	3.43e-05	0.000964	0	0	0	0
chr2	91596806	91598059	46.186	123.054	6.61e-06	0.000257	0	0	0	0
chr2	92269347	92269673	77.466	259.644	1.21e-10	1.81e-08	0	0	0	0
chr2	92281159	92281528	40.583	114.926	9.31e-06	0.000336	0	0	0	0
chr2	92290387	92291730	177.74	506.702	4.62e-13	1.13e-10	0	0	0	0
chr2	92296082	92298252	231.492	640.797	9.06e-15	2.83e-12	0	0	0	0
chr2	92306622	92309283	411.331	1269.41	1.38e-19	9.77e-17	1	0	0	0
chr2	92309362	92311097	262.826	782.662	7.09e-15	2.3e-12	1	0	0	0
chr2	92312000	92312325	80.33	174.667	2.98e-05	0.000864	0	0	0	0
chr2	92312592	92314331	326.868	1006.76	4.79e-18	2.54e-15	0	0	0	0
chr2	92315223	92315581	195.585	411.037	2.33e-07	1.58e-05	0	0	0	0
chr2	92317036	92322014	788.946	2617.28	1.47e-23	1.67e-20	0	0	0	0
chr2	92322321	92326199	601.172	2117.88	2.89e-26	4.2e-23	0	0	0	0
chr2	9613598	9615687	155.762	374.989	9.53e-11	1.46e-08	0	0	0	0
chr2	98610361	98612075	258.65	462.075	4.87e-06	0.000198	0	0	0	0
chr3	101410344	101412953	310.959	610.067	7.59e-07	4.3e-05	0	0	0	0
chr3	101418662	101421467	286.692	526.309	1.6e-06	8.01e-05	0	0	0	0
chr3	101421798	101424283	262.88	466.649	3.53e-05	0.000987	0	0	0	0
chr3	102451306	102452002	10.642	73.733	4.32e-10	5.81e-08	0	0	0	0
chr3	102454616	102455535	15.708	81.934	4.94e-09	5.23e-07	0	0	0	0
chr3	112885479	112886328	27.321	92.074	9.92e-07	5.38e-05	0	0	0	0
chr3	125979768	125981208	108.388	216.06	1.84e-05	0.000584	0	0	0	0
chr3	126243249	126243863	17.633	67.776	4.03e-06	0.000171	0	0	0	0
chr3	126729095	126731543	130.182	320.462	4.73e-10	6.27e-08	0	0	0	0
chr3	127126759	127133375	850.8	1429.65	4.5e-06	0.000187	0	0	0	0
chr3	128678882	128679696	13.121	70.831	5.16e-08	4.19e-06	0	0	0	0
chr3	128907999	128908984	39.395	104.384	1.24e-05	0.000426	0	0	0	0
chr3	134075395	134078402	275.345	516.663	2.72e-07	1.78e-05	0	0	0	0
chr3	141205878	141207097	314.496	529.656	9.7e-06	0.000348	0	0	0	0
chr3	141515280	141516917	59.984	178.532	3.49e-09	3.81e-07	0	0	0	0
chr3	141595436	141595905	147.219	336.162	1.13e-08	1.09e-06	0	0	0	0
chr3	147097526	147099476	340.016	90.556	1.41e-17	6.72e-15	0	0	0	0
chr3	149501670	149502965	139.663	308.378	1.59e-06	7.93e-05	0	0	0	0
chr3	16697859	16702845	495.999	860.009	1.68e-06	8.32e-05	0	0	0	0
chr3	168960036	168960517	18.035	72.898	9.85e-07	5.34e-05	0	0	0	0
chr3	16924474	16926479	910.764	1487.11	2.6e-06	0.000118	0	0	0	0
chr3	170406424	170407584	59.984	145.485	4.62e-06	0.000191	0	0	0	0
chr3	179168104	179169324	168.806	310.078	2.74e-05	0.000803	0	0	0	0
chr3	17936171	17937931	82.776	227.84	7.77e-09	7.78e-07	0	0	0	0
chr3	18013083	18016086	134.429	367.765	1.29e-09	1.54e-07	0	0	0	0
chr3	18073132	18077242	267.577	662.668	1.96e-10	2.81e-08	0	0	0	0
chr3	18078401	18078977	27.304	86.446	5.11e-06	0.000206	0	0	0	0
chr3	18085479	18089963	331.071	851.7	2.41e-05	0.000725	0	0	0	0
chr3	18090203	18092709	118.997	304.61	2.29e-09	2.58e-07	0	0	0	0
chr3	18145318	18146421	125.517	248.979	1.42e-05	0.000477	0	0	0	0
chr3	18336364	18337498	77.048	169.484	1.39e-05	0.000469	0	0	0	0
chr3	183415591	183417738	555.897	916.468	2.56e-06	0.000117	0	0	0	0
chr3	18465380	18467951	631.015	965.544	3e-05	0.000866	0	0	0	0
chr3	185267920	185268968	54.859	130.943	3.03e-05	0.000872	0	0	0	0
chr3	187617854	187618928	140.867	52.729	1.78e-06	8.66e-05	0	0	0	0
chr3	187619193	187620475	210.983	74.282	1.35e-08	1.27e-06	0	0	0	0
chr3	187620934	187621999	78.773	24.816	1.71e-05	0.000554	0	0	0	0
chr3	195636139	195636403	15.941	63.831	1.85e-05	0.000586	0	0	0	0
chr3	196625508	196625890	502.47	1456.05	4.35e-06	0.000182	0	0	0	0
chr3	237963	240251	736.073	412.084	1.59e-07	1.12e-05	0	0	0	0
chr3	28616458	28618649	282.222	61.703	1.1e-16	4.66e-14	0	0	0	0
chr3	36421384	36422893	266.932	128.797	5.42e-06	0.000216	0	0	0	0
chr3	36985151	36987580	651.533	206.322	3.18e-19	2.05e-16	0	0	0	0
chr3	45677279	45678979	110.422	217.194	2.25e-05	0.000687	0	0	0	0
chr3	49498364	49499691	53.394	129.87	1.05e-05	0.000372	0	0	0	0
chr3	50711575	50713406	205.153	393.932	1.26e-06	6.57e-05	0	0	0	0
chr3	52567965	52569581	1093.95	690.292	8.72e-06	0.00032	0	0	0	0
chr3	53079681	53080157	84.273	187.537	3.03e-06	0.000135	0	0	0	0
chr3	55519265	55522431	548.711	1127.23	2.92e-12	6.15e-10	0	0	0	0
chr3	62859366	62860469	274.38	464.142	1.46e-05	0.000489	0	0	0	0
chr3	62870555	62871753	65.359	151.979	1.83e-05	0.000582	0	0	0	0
chr3	71803155	71803445	4.036	84.836	4.94e-17	2.18e-14	0	0	0	0
chr3	77087741	77089975	535.807	879.465	3.16e-06	0.000139	0	0	0	0
chr3	79814854	79817338	644.352	287.945	1.01e-10	1.53e-08	0	0	0	0
chr3	89156499	89158070	49.418	207.073	3.21e-13	8.07e-11	0	0	0	0
chr3	89163005	89164330	116.768	422.163	8.47e-21	7.26e-18	0	0	0	0
chr3	89312154	89313320	115.488	271.533	6.14e-08	4.9e-06	0	0	0	0
chr3	9288993	9291857	371.854	202.841	2.37e-05	0.000716	0	0	0	0
chr4	10118219	10118557	46.788	118.511	9.41e-06	0.000339	0	0	0	0
chr4	113066618	113066896	17.357	70.13	1.12e-06	5.97e-05	0	0	0	0
chr4	113435422	113437402	473.902	755.886	3.04e-05	0.000875	0	0	0	0
chr4	124318232	124321039	198.389	409.688	3.04e-08	2.64e-06	0	0	0	0
chr4	128445120	128446252	29.968	112.944	5.68e-08	4.57e-06	0	0	0	0
chr4	142053017	142054677	453.335	771.007	9.04e-07	4.99e-05	0	0	0	0
chr4	146402194	146404721	536.99	972.421	9.2e-08	6.88e-06	0	0	0	0
chr4	153515779	153517345	214.65	83.245	4.92e-08	4.04e-06	0	0	0	0
chr4	156587886	156589559	240.572	521.675	4.27e-10	5.76e-08	0	0	0	0
chr4	1718446	1720398	473.75	281.842	3.51e-05	0.000982	0	0	0	0
chr4	17723022	17727037	786.9	457.551	2.21e-06	0.000104	0	0	0	0
chr4	183065895	183067048	224.262	413.012	3.26e-06	0.000143	0	0	0	0
chr4	183733611	183738182	661.465	1087.73	3.37e-06	0.000147	0	0	0	0
chr4	184579341	184581498	470.355	750.496	1.38e-05	0.000466	0	0	0	0
chr4	1873142	1873597	55.754	256.057	2.54e-16	1.01e-13	0	0	0	0
chr4	187572397	187573548	173.764	346.29	5.92e-07	3.46e-05	0	0	0	0
chr4	25235312	25237481	539.918	891.17	1.58e-06	7.92e-05	0	0	0	0
chr4	37979060	37980077	88.954	205.762	5.91e-07	3.46e-05	0	0	0	0
chr4	37994986	37997982	208.445	477.605	2.4e-10	3.38e-08	0	0	0	0
chr4	38673770	38675073	57.12	138.516	7.98e-06	0.000299	0	0	0	0
chr4	39045007	39047527	241.309	444.705	2.33e-06	0.000109	0	0	0	0
chr4	41080905	41082490	119.876	273.197	8.37e-08	6.37e-06	0	0	0	0
chr4	41082560	41083490	41.689	110.103	3.02e-05	0.00087	0	0	0	0
chr4	4431079	4434877	553.917	954.309	1.09e-05	0.000384	0	0	0	0
chr4	44448467	44451607	1104.28	432.131	3.71e-17	1.68e-14	0	0	0	0
chr4	4481396	4491105	1077.69	2272.84	3.08e-12	6.47e-10	0	0	0	0
chr4	4502923	4504968	95.436	225.206	7.39e-07	4.2e-05	0	0	0	0
chr4	45360170	45361832	217.02	88.666	6.3e-07	3.64e-05	0	0	0	0
chr4	45362369	45363104	57.381	9.036	3.04e-07	1.95e-05	0	0	0	0
chr4	49093908	49095579	174.225	508.428	1.13e-13	3.04e-11	0	0	0	0
chr4	49096430	49097147	61.557	145.906	2.86e-05	0.000832	0	0	0	0
chr4	49098063	49098586	37.995	121.328	1.44e-06	7.38e-05	1	0	0	0
chr4	49098680	49099025	61.742	170.289	8.28e-08	6.31e-06	1	0	0	0
chr4	49099127	49099499	21.87	83.916	4.54e-07	2.78e-05	1	0	0	0
chr4	49099559	49102404	208.771	614.099	1.95e-13	5.16e-11	1	0	0	0
chr4	49104312	49105031	90.771	280.319	5.12e-11	8.15e-09	1	0	0	0
chr4	49105135	49106110	93.065	269.826	4.72e-09	5.03e-07	1	0	0	0
chr4	49107300	49108624	116.367	312.537	1.61e-08	1.48e-06	1	0	0	0
chr4	49109214	49110064	28.769	109.091	8.8e-08	6.65e-06	1	0	0	0
chr4	49110129	49111178	59.816	192.501	7.93e-10	9.92e-08	0	0	0	0
chr4	49112601	49112955	42.367	161.698	1.59e-11	2.88e-09	0	0	0	0
chr4	49114256	49114982	30.678	99.384	1.86e-06	9e-05	0	0	0	0
chr4	49120370	49121746	90.25	237.194	2.81e-07	1.83e-05	0	0	0	0
chr4	49122569	49123256	45.649	158.93	5.42e-10	7.06e-08	0	0	0	0
chr4	49124559	49124901	25.504	91.629	1.13e-06	6.02e-05	0	0	0	0
chr4	49125159	49126068	46.37	140.681	4.36e-07	2.68e-05	0	0	0	0
chr4	49140860	49141179	25.102	86.837	1.11e-05	0.000388	1	0	0	0
chr4	49141555	49142144	42.937	123.621	3.4e-06	0.000148	1	0	0	0
chr4	49149185	49149669	49.006	159.217	9.01e-08	6.76e-06	1	0	0	0
chr4	49151279	49151950	207.187	590.131	9.16e-13	2.09e-10	1	0	0	0
chr4	49637074	49637387	24.734	80.136	1.08e-05	0.000382	0	0	0	0
chr4	49644529	49644956	33.802	110.402	5.51e-06	0.000219	0	0	0	0
chr4	54886489	54887492	27.104	104.982	8.85e-08	6.67e-06	0	0	0	0
chr4	55092181	55094899	299.2	573.184	6.27e-08	4.99e-06	0	0	0	0
chr4	55095801	55098541	368.785	595.5	2.29e-05	0.000697	0	0	0	0
chr4	656776	661044	942.554	337.07	4.2e-19	2.66e-16	0	0	0	0
chr4	71569534	71572592	740.96	1130.38	2.02e-05	0.000626	0	0	0	0
chr4	75858265	75859230	58.493	182.135	5.07e-10	6.66e-08	0	0	0	0
chr4	76154307	76155071	22.992	78.886	1.01e-05	0.00036	0	0	0	0
chr4	76156971	76158201	43.105	121.237	2.99e-06	0.000134	0	0	0	0
chr4	7868933	7869761	61.08	138.772	2.46e-05	0.000736	0	0	0	0
chr4	83819710	83823187	760.8	1227.41	4.03e-06	0.000171	0	0	0	0
chr4	84030505	84031934	197.711	349.07	2.61e-05	0.000771	0	0	0	0
chr4	84456472	84458262	269.075	483.123	4.16e-06	0.000176	0	0	0	0
chr4	85886503	85887333	282.033	557.55	1.08e-08	1.04e-06	0	0	0	0
chr4	87372288	87373810	59.816	175.429	4.62e-07	2.82e-05	0	0	0	0
chr4	95455911	95456939	79.543	171.88	1.53e-05	0.000508	0	0	0	0
chr4	95679298	95680376	222.184	388.902	2.14e-05	0.000657	0	0	0	0
chr5	100236524	100239445	448.767	245.375	6.3e-06	0.000247	0	0	0	0
chr5	118323332	118324686	218.55	414.078	5.69e-07	3.35e-05	0	0	0	0
chr5	118635133	118636036	68.115	175.94	3.85e-07	2.4e-05	0	0	0	0
chr5	121667983	121668735	31.942	106.964	2.77e-06	0.000124	0	0	0	0
chr5	122424980	122426288	47.742	150.277	5.8e-09	6.01e-07	0	0	0	0
chr5	126375744	126376759	46.462	114.566	3.14e-05	0.000896	0	0	0	0
chr5	126565014	126565548	6.807	57.893	2.1e-09	2.4e-07	0	0	0	0
chr5	1352404	1354384	210.772	105.829	3.09e-05	0.000884	0	0	0	0
chr5	1355387	1356941	259.756	130.242	1.57e-05	0.000517	0	0	0	0
chr5	138727627	138729352	128.593	294.06	1.06e-07	7.82e-06	0	0	0	0
chr5	139421283	139423490	476.43	252.606	5.32e-07	3.17e-05	0	0	0	0
chr5	141487751	141490096	389.928	664.184	1.95e-06	9.38e-05	0	0	0	0
chr5	149492183	149493279	55.672	130.48	2.29e-05	0.000696	0	0	0	0
chr5	150284111	150284998	128.376	4.689	6.81e-10	8.66e-08	0	0	0	0
chr5	151065734	151066506	29.306	94.585	5.02e-06	0.000203	0	0	0	0
chr5	156693146	156693369	15.816	57.521	2.58e-05	0.000764	0	0	0	0
chr5	168323424	168325383	212.356	417.566	3.78e-07	2.37e-05	0	0	0	0
chr5	168325955	168327357	144.301	277.532	3.51e-05	0.000981	0	0	0	0
chr5	173042316	173044072	335.563	566.678	7.25e-06	0.000276	0	0	0	0
chr5	179334644	179334924	55.889	139.827	2.75e-06	0.000124	0	0	0	0
chr5	179719168	179720881	488.087	785.103	1.6e-05	0.000525	0	0	0	0
chr5	25448254	25449578	85.933	210.585	3.03e-07	1.95e-05	0	0	0	0
chr5	43555839	43558257	885.244	1427.64	9.12e-07	5.02e-05	0	0	0	0
chr5	44942167	44944915	175.641	355.003	2.82e-06	0.000127	0	0	0	0
chr5	49438176	49438860	29.339	83.544	3.35e-05	0.000943	0	0	0	0
chr5	49440577	49441095	36.314	98.146	1.8e-05	0.000576	0	0	0	0
chr5	50681677	50683935	139.261	487.056	1.1e-16	4.66e-14	0	0	0	0
chr5	50917715	50918332	18.68	78.142	1.23e-06	6.45e-05	0	0	0	0
chr5	6714333	6714764	37.149	130.48	6.33e-08	4.99e-06	0	0	0	0
chr5	71146647	71147051	43.739	141.674	1.31e-08	1.24e-06	0	0	0	0
chr5	74160775	74163023	315.77	645.246	2.17e-09	2.47e-07	0	0	0	0
chr5	74348126	74350379	173.856	382.757	5.08e-09	5.37e-07	0	0	0	0
chr5	76327229	76327637	99.205	22.419	1.03e-07	7.58e-06	0	0	0	0
chr5	78429251	78430847	90.771	193.854	1.33e-05	0.000453	0	0	0	0
chr5	78468679	78472169	241.098	439.571	3.26e-06	0.000143	0	0	0	0
chr5	78495860	78496858	37.084	105.415	2.16e-05	0.000663	0	0	0	0
chr5	82768142	82769510	256.03	71.752	4.18e-13	1.04e-10	0	0	0	0
chr5	89963984	89964446	24.565	81.428	7.44e-06	0.000282	0	0	0	0
chr5	91563342	91564874	361.739	129.437	4.75e-12	9.61e-10	0	0	0	0
chr6	105627024	105627859	65.468	177.55	2.75e-08	2.42e-06	0	0	0	0
chr6	109117987	109122418	694.827	360.478	3.74e-07	2.34e-05	0	0	0	0
chr6	11161880	11163006	97.036	212.774	8.25e-06	0.000307	0	0	0	0
chr6	114331962	114333187	23.486	146.278	8.45e-15	2.68e-12	0	0	0	0
chr6	119558448	119558807	61.156	277.514	4.73e-20	3.66e-17	1	0	0	0
chr6	134851686	134852274	20.59	72.02	8.79e-06	0.000322	0	0	0	0
chr6	135568634	135570266	255.2	89.762	1.7e-09	1.99e-07	0	0	0	0
chr6	135570360	135577592	1792.27	1135.22	2.6e-05	0.000768	0	0	0	0
chr6	13711605	13711999	29.756	107.865	2.57e-07	1.71e-05	0	0	0	0
chr6	139012729	139014478	217.601	435.497	1.56e-07	1.11e-05	0	0	0	0
chr6	149637819	149640273	783.967	1244.14	3.86e-06	0.000165	0	0	0	0
chr6	151033956	151036272	149.535	340.297	7.06e-07	4.03e-05	0	0	0	0
chr6	155052603	155055753	1121.16	1876.76	2.88e-08	2.52e-06	0	0	0	0
chr6	158244168	158244362	10.458	48.857	1.13e-05	0.000395	0	0	0	0
chr6	160390331	160390976	135.682	256.624	2.32e-05	0.000704	0	0	0	0
chr6	16165852	16167436	74.77	187.544	8.2e-07	4.6e-05	0	0	0	0
chr6	16167601	16169099	110.91	244.498	6.1e-06	0.00024	0	0	0	0
chr6	163833470	163835349	553.983	915.376	1.46e-06	7.46e-05	0	0	0	0
chr6	166013167	166014028	29.783	89.647	1.48e-05	0.000494	0	0	0	0
chr6	166073619	166075597	370.645	675.372	3.17e-07	2.02e-05	0	0	0	0
chr6	167764250	167764991	40.951	111.542	7.07e-06	0.000271	0	0	0	0
chr6	169067361	169068507	165.552	68.776	7.54e-06	0.000285	0	0	0	0
chr6	170124227	170124525	10.365	91.982	1.93e-13	5.13e-11	0	0	0	0
chr6	170150897	170152752	688.585	1151.81	1.15e-06	6.12e-05	0	0	0	0
chr6	18263076	18264869	614.504	995.963	2.45e-06	0.000112	0	0	0	0
chr6	20401833	20405132	1266.83	1871.99	2.83e-05	0.000827	0	0	0	0
chr6	24980646	24982416	60.418	194.422	1.32e-09	1.58e-07	0	0	0	0
chr6	26154639	26161440	1870.94	2805.53	1.44e-05	0.000483	0	0	0	0
chr6	26194942	26200927	2319.79	3416.3	3.28e-05	0.000926	0	0	0	0
chr6	27111671	27116527	1735.17	2700.52	8.2e-06	0.000306	0	0	0	0
chr6	2874981	2876314	85.873	185.348	8.99e-06	0.000327	0	0	0	0
chr6	34624977	34626127	74.412	187.153	1.42e-06	7.31e-05	0	0	0	0
chr6	35180638	35184900	499.699	887.348	1.3e-07	9.44e-06	0	0	0	0
chr6	39016504	39017617	15.323	154.399	4.61e-21	4e-18	0	0	0	0
chr6	43081764	43082778	35.007	102.39	4.72e-06	0.000193	0	0	0	0
chr6	44186101	44187493	411.211	242.723	3.49e-05	0.000977	0	0	0	0
chr6	4776786	4777069	23.025	89.494	4.51e-07	2.76e-05	0	0	0	0
chr6	52441960	52442969	173.102	329.169	2.91e-06	0.00013	0	0	0	0
chr6	57036527	57040477	1095.4	1631.95	3.1e-05	0.000888	0	0	0	0
chr6	58773732	58774729	113.243	243.773	1.07e-05	0.000378	1	0	0	0
chr6	58776096	58780261	2670.16	6520.2	1.64e-16	6.69e-14	1	0	0	0
chr6	67778048	67778786	52.792	134.425	4.01e-06	0.000171	0	0	0	0
chr6	67778903	67780107	133.105	310.061	8.71e-08	6.59e-06	0	0	0	0
chr6	7051274	7053145	218.833	434.454	1.88e-07	1.31e-05	0	0	0	0
chr6	70575780	70578669	428.612	1161.5	1.1e-20	9.31e-18	0	0	0	0
chr6	71998855	71999238	28.894	89.049	2e-05	0.000624	0	0	0	0
chr6	74405383	74406477	109.636	218.237	2.21e-05	0.000675	0	0	0	0
chr6	82461101	82462720	317.462	128.571	1.25e-08	1.2e-06	0	0	0	0
chr6	82462795	82463948	169.604	65.246	9.01e-07	4.98e-05	0	0	0	0
chr6	90659991	90662397	285.336	98.652	9.41e-11	1.44e-08	0	0	0	0
chr7	1011235	1012333	60.125	141.808	9.55e-06	0.000343	0	0	0	0
chr7	103629121	103630089	36.129	151.082	4.27e-12	8.71e-10	0	0	0	0
chr7	103630238	103631287	78.296	210.597	5.65e-09	5.89e-07	0	0	0	0
chr7	106209204	106210494	32.973	187.287	3.84e-18	2.05e-15	0	0	0	0
chr7	107220090	107221356	222.813	432.162	5.47e-07	3.25e-05	0	0	0	0
chr7	107642273	107643595	83.948	190.427	1.93e-06	9.29e-05	0	0	0	0
chr7	116363863	116365255	464.534	187.525	6.12e-11	9.62e-09	0	0	0	0
chr7	120356578	120359520	384.053	702.435	1.52e-05	0.000504	0	0	0	0
chr7	120359732	120361149	171.545	345.626	4.06e-06	0.000172	0	0	0	0
chr7	121035559	121036841	163.616	311.212	4.92e-06	0.0002	0	0	0	0
chr7	125201588	125202701	82.716	177.611	1.26e-05	0.000432	0	0	0	0
chr7	128169323	128171712	371.177	611.632	1.62e-05	0.000529	0	0	0	0
chr7	128508384	128509993	105.557	212.023	2.35e-05	0.00071	0	0	0	0
chr7	1335242	1337570	240.355	59.234	1.04e-14	3.16e-12	0	0	0	0
chr7	1337827	1339368	101.597	32.912	6.01e-06	0.000237	0	0	0	0
chr7	139149713	139151163	51.344	165.746	3e-09	3.32e-07	0	0	0	0
chr7	139151629	139154874	184.422	423.992	1.69e-10	2.47e-08	0	0	0	0
chr7	140240660	140242287	134.136	259.081	2.27e-05	0.00069	0	0	0	0
chr7	157476085	157476969	3.634	92.622	1.01e-19	7.37e-17	1	0	0	0
chr7	157477374	157479451	5.082	636.874	5.58e-93	8.73e-89	1	0	0	0
chr7	157480981	157483469	8.532	569.757	9.41e-87	9.81e-83	0	0	0	0
chr7	18533893	18538947	896.314	1458.1	6.42e-06	0.000251	0	0	0	0
chr7	23762112	23762864	12.551	69.417	3.01e-08	2.62e-06	0	0	0	0
chr7	29519188	29521022	47.927	282.471	2.64e-25	3.51e-22	0	0	0	0
chr7	29522594	29523661	17.173	130.346	1.72e-16	6.99e-14	0	0	0	0
chr7	29535145	29535884	12.459	60.856	5.31e-07	3.17e-05	0	0	0	0
chr7	29541683	29542626	49.217	156.948	3.48e-08	2.98e-06	0	0	0	0
chr7	29602826	29605740	298.581	631.87	1.02e-09	1.25e-07	0	0	0	0
chr7	29646031	29647127	57.891	154.82	2.62e-07	1.73e-05	0	0	0	0
chr7	30324951	30327535	462.686	802.78	2.58e-07	1.71e-05	0	0	0	0
chr7	33147459	33149026	207.925	373.471	7.14e-06	0.000273	0	0	0	0
chr7	42275299	42276694	319.947	556.776	3.15e-06	0.000139	0	0	0	0
chr7	43946002	43946829	67.318	155.886	1.56e-05	0.000514	0	0	0	0
chr7	44788057	44788397	51.225	141.778	5.12e-07	3.07e-05	0	0	0	0
chr7	61083367	61083978	55.428	169.472	3.6e-08	3.05e-06	0	0	0	0
chr7	61967069	61968408	365.319	990.832	8.2e-16	3.11e-13	0	0	0	0
chr7	61968451	61971396	2790.13	7900.06	4.23e-20	3.35e-17	0	0	0	0
chr7	61976116	61976454	56.123	144.223	8.91e-06	0.000325	0	0	0	0
chr7	61976504	61976826	31.063	94.592	1.94e-05	0.000607	0	0	0	0
chr7	84783155	84784072	42.443	125.212	8.71e-07	4.84e-05	0	0	0	0
chr7	84814679	84816562	226.55	422.98	1.33e-05	0.000453	0	0	0	0
chr7	86974234	86975630	336.43	131.12	5.47e-09	5.72e-07	0	0	0	0
chr7	90892679	90894330	292.154	565.44	3.22e-08	2.78e-06	0	0	0	0
chr7	94502221	94503777	146.486	296.256	4.25e-06	0.000179	0	0	0	0
chr7	95704460	95706054	328.088	561.594	2.02e-05	0.000628	0	0	0	0
chr7	96550563	96551877	50.172	143.522	1.66e-06	8.25e-05	0	0	0	0
chr7	96626635	96628016	50.188	123.84	2.43e-05	0.000731	0	0	0	0
chr8	102037934	102040434	245.187	457.203	2.87e-06	0.000129	0	0	0	0
chr8	104511052	104511791	56.475	13.487	1.21e-05	0.000419	0	0	0	0
chr8	104512422	104514000	241.819	43.259	3.41e-20	2.74e-17	0	0	0	0
chr8	11056527	11058896	636.298	1031.23	5.05e-06	0.000204	0	0	0	0
chr8	115464734	115465650	47.927	116.487	2.36e-05	0.000714	0	0	0	0
chr8	12610205	12612986	443.376	881.042	5.41e-10	7.06e-08	0	0	0	0
chr8	132915643	132917522	385.74	661.002	1.38e-06	7.12e-05	0	0	0	0
chr8	133786984	133788680	147.783	276.574	1.74e-05	0.000561	0	0	0	0
chr8	17014182	17016486	334.999	599.755	4.19e-07	2.59e-05	0	0	0	0
chr8	17546989	17548369	51.729	131.005	3.12e-05	0.000891	0	0	0	0
chr8	17592584	17594866	159.33	382.032	1.21e-09	1.46e-07	0	0	0	0
chr8	17600676	17602151	87.489	228.944	6.29e-08	4.99e-06	0	0	0	0
chr8	19007197	19007960	181.45	81.087	4.53e-06	0.000188	0	0	0	0
chr8	22223801	22226010	479.326	786.591	6.91e-06	0.000266	0	0	0	0
chr8	22453531	22456604	536.484	905.888	7.82e-06	0.000293	0	0	0	0
chr8	30241871	30243825	662.148	1044.1	7.75e-06	0.000292	0	0	0	0
chr8	30583435	30585255	375.944	602.676	3.14e-05	0.000896	0	0	0	0
chr8	30670083	30670559	88.124	198.451	1.5e-06	7.59e-05	0	0	0	0
chr8	3140433	3142289	154.438	68.24	1.25e-05	0.00043	0	0	0	0
chr8	38087999	38090169	547.555	950.581	1.11e-07	8.15e-06	0	0	0	0
chr8	38410929	38412665	104.586	248.942	4.24e-08	3.53e-06	0	0	0	0
chr8	38482769	38484614	92.621	210.451	7.03e-07	4.02e-05	0	0	0	0
chr8	43793433	43794329	61.189	173.727	4.98e-08	4.06e-06	0	0	0	0
chr8	43822242	43822621	58.476	161.356	1.14e-07	8.34e-06	1	0	0	0
chr8	43825381	43826368	46.88	149.253	9.09e-09	8.93e-07	1	0	0	0
chr8	43826674	43827505	78.914	265.326	7.24e-13	1.72e-10	1	0	0	0
chr8	43827621	43828515	71.136	198.604	2.06e-08	1.87e-06	1	0	0	0
chr8	43829694	43830268	36.824	102.183	1.85e-05	0.000586	0	0	0	0
chr8	43830909	43832173	101.12	282.209	8.76e-10	1.09e-07	0	0	0	0
chr8	43832258	43833103	27.136	90.348	3.79e-06	0.000163	0	0	0	0
chr8	43833244	43834205	49.684	127.7	2.69e-05	0.00079	0	0	0	0
chr8	43834274	43835151	22.331	91.05	7.67e-07	4.34e-05	0	0	0	0
chr8	43837002	43837788	44.895	129.157	1.3e-06	6.72e-05	0	0	0	0
chr8	43838377	43838850	57.061	148.448	9.24e-07	5.07e-05	0	0	0	0
chr8	46839675	46840285	28.384	88.025	8.69e-06	0.000319	2	0	0	0
chr8	46840377	46841150	28.091	88.562	9.18e-06	0.000333	2	0	0	0
chr8	46841265	46842722	134.451	402.763	3.28e-12	6.81e-10	2	0	0	0
chr8	46844039	46845896	127.535	366.393	9.9e-12	1.85e-09	2	0	0	0
chr8	46846736	46847088	27.136	84.794	6.58e-06	0.000256	2	0	0	0
chr8	46847852	46848900	46.956	168.533	2.48e-10	3.47e-08	2	0	0	0
chr8	46848965	46851880	203.016	624.128	1.1e-15	4.05e-13	1	0	0	0
chr8	46852048	46856369	277.217	784.016	5.54e-14	1.53e-11	0	0	0	0
chr8	55012759	55014492	332.119	588.366	8.67e-07	4.83e-05	0	0	0	0
chr8	57967390	57968077	22.808	72.02	2.14e-05	0.000658	0	0	0	0
chr8	58906994	58908227	175.077	339.083	1.18e-06	6.24e-05	0	0	0	0
chr8	61822016	61823391	38.256	251.667	5.11e-25	6.67e-22	0	0	0	0
chr8	63997849	63999188	111.117	243.973	3.35e-07	2.13e-05	0	0	0	0
chr8	68605478	68607180	116.687	251.613	2.89e-06	0.00013	0	0	0	0
chr8	68796132	68796812	45.29	130.913	2.36e-06	0.00011	0	0	0	0
chr8	68864008	68865356	119.215	415.121	6.06e-19	3.64e-16	0	0	0	0
chr8	69917341	69918207	29.816	86.714	1.6e-05	0.000525	0	0	0	0
chr8	70602224	70602636	79.869	258.978	2.27e-13	5.87e-11	1	0	0	0
chr8	70743983	70747902	1258.96	1898.69	3.18e-05	0.000904	0	0	0	0
chr8	70858563	70859857	65.56	157.454	2.16e-06	0.000102	0	0	0	0
chr8	70889784	70891266	63.635	165.795	2.18e-06	0.000103	0	0	0	0
chr8	70891423	70891937	40.441	115.743	1.53e-06	7.73e-05	0	0	0	0
chr8	70892038	70893314	126.727	260.338	2.41e-05	0.000724	0	0	0	0
chr8	71000525	71000970	31.449	87.427	2.51e-05	0.000749	0	0	0	0
chr8	72468681	72469712	117.983	44.912	8.93e-06	0.000326	0	0	0	0
chr8	85094422	85095987	68.088	304.335	1.97e-20	1.62e-17	0	0	0	0
chr8	85096650	85097416	9.704	121.383	1.97e-18	1.08e-15	0	0	0	0
chr8	87354984	87355891	177.957	332.412	4.58e-06	0.000189	0	0	0	0
chr9	100744506	100749309	2143.11	3319.05	1.2e-06	6.32e-05	0	0	0	0
chr9	115249200	115250168	168.546	362.691	1.28e-08	1.22e-06	0	0	0	0
chr9	123468586	123469720	42.937	106.945	3.2e-05	0.000908	0	0	0	0
chr9	130495976	130497894	400.965	688.183	2.69e-06	0.000121	0	0	0	0
chr9	130616046	130617027	108.329	36.217	5.17e-06	0.000208	0	0	0	0
chr9	132804885	132805500	161.495	302.878	1.11e-05	0.000389	0	0	0	0
chr9	133320291	133324713	329.362	827.826	5.07e-13	1.22e-10	0	0	0	0
chr9	134152267	134153176	154.954	348.411	2.83e-07	1.84e-05	0	0	0	0
chr9	134188280	134189076	18.219	70.77	1.7e-06	8.4e-05	0	0	0	0
chr9	135644625	135645819	13.121	178.397	9.22e-28	1.65e-24	0	0	0	0
chr9	138798811	138799047	22.564	89.897	9.33e-07	5.1e-05	0	0	0	0
chr9	14320094	14323311	717.772	1133.29	9.21e-06	0.000333	0	0	0	0
chr9	15509871	15511844	553.467	950.581	2.19e-07	1.5e-05	0	0	0	0
chr9	16726585	16727535	106.739	265.728	5.69e-08	4.58e-06	0	0	0	0
chr9	16869369	16872083	339.739	691.201	3.16e-10	4.36e-08	0	0	0	0
chr9	23849513	23850095	9.595	58.399	1.01e-07	7.46e-06	0	0	0	0
chr9	33676128	33677846	374.908	612.56	2.56e-05	0.00076	0	0	0	0
chr9	34579559	34581682	169.126	65.575	6.95e-07	3.98e-05	0	0	0	0
chr9	34589870	34591843	309.223	149.978	2.14e-06	0.000101	0	0	0	0
chr9	35024030	35024884	30.754	100.201	7.52e-07	4.27e-05	0	0	0	0
chr9	3929885	3931108	63.559	147.424	3.24e-05	0.000917	0	0	0	0
chr9	3931305	3932695	65.728	171.837	6.28e-07	3.64e-05	0	0	0	0
chr9	3954882	3955989	101.982	220.962	3.01e-06	0.000134	0	0	0	0
chr9	4150762	4152394	146.286	294.769	7.72e-06	0.000291	0	0	0	0
chr9	4210696	4211894	67.898	168.441	4.59e-06	0.00019	0	0	0	0
chr9	66800635	66800967	118.618	339.803	4.13e-12	8.44e-10	0	0	0	0
chr9	66833134	66834068	157.367	476.704	3.47e-14	1.02e-11	0	0	0	0
chr9	66970982	66971539	299.249	875.734	5.47e-20	4.12e-17	0	0	0	0
chr9	67320397	67320973	155.301	431.018	8.07e-12	1.55e-09	1	0	0	0
chr9	68418279	68419032	138.882	270.685	2.15e-05	0.00066	0	0	0	0
chr9	68725406	68727088	423.183	678.349	2.8e-05	0.000821	0	0	0	0
chr9	69064465	69066699	388.018	711.834	5.15e-08	4.19e-06	0	0	0	0
chr9	706672	707687	90.999	205.64	3.86e-06	0.000165	0	0	0	0
chr9	73340972	73342429	39.595	110.311	5.84e-06	0.000231	0	0	0	0
chr9	75165666	75170874	640.235	1112.71	1.71e-06	8.41e-05	0	0	0	0
chr9	7733993	7735470	53.654	148.674	8.77e-07	4.87e-05	0	0	0	0
chr9	77641653	77644085	503.929	891.097	5.77e-07	3.4e-05	0	0	0	0
chr9	79186696	79186981	21.3	82.379	1.18e-06	6.22e-05	0	0	0	0
chr9	86431747	86432737	51.886	191.348	3.1e-12	6.49e-10	0	0	0	0
chr9	88420298	88421282	143.184	282.866	9.21e-06	0.000333	0	0	0	0
chr9	90112407	90114285	498.641	794.055	1.27e-05	0.000437	0	0	0	0
chr9	91003276	91003563	17.758	100.098	2.24e-10	3.18e-08	0	0	0	0
chr9	93955362	93956532	62.881	238.985	2.99e-15	1.04e-12	0	0	0	0
chr9	9557483	9559505	191.023	421.085	1.6e-07	1.13e-05	0	0	0	0
chr9	976594	977308	25.688	122.632	1.45e-11	2.66e-09	0	0	0	0
chr9	97767312	97768081	59.388	150.649	3.09e-06	0.000137	0	0	0	0
chr9	97851418	97856314	489.067	994.201	4.42e-10	5.9e-08	0	0	0	0
chrX	108297258	108297811	48.144	168.307	1.2e-10	1.8e-08	0	0	0	0
chrX	109189746	109192544	625.237	289.214	1.09e-09	1.32e-07	0	0	0	0
chrX	112075274	112078713	256.849	456.723	1.7e-05	0.000552	0	0	0	0
chrX	118819188	118820699	77.634	227.419	9.27e-11	1.43e-08	0	0	0	0
chrX	124920020	124922383	197.988	364.247	1.88e-05	0.000594	0	0	0	0
chrX	134155322	134156928	615.843	352.911	7.43e-06	0.000282	0	0	0	0
chrX	136520287	136520640	69.612	202.963	1.09e-09	1.32e-07	1	0	0	0
chrX	139014408	139016516	890.782	1419.77	2.55e-06	0.000116	0	0	0	0
chrX	150564293	150567576	1201.76	685.702	1.01e-07	7.48e-06	1	0	0	0
chrX	150570672	150572213	204.366	87.799	6.23e-07	3.62e-05	1	0	0	0
chrX	151806224	151807013	77.542	13.353	7.2e-09	7.26e-07	0	0	0	0
chrX	151808229	151809409	68.516	15.914	1.47e-06	7.5e-05	0	0	0	0
chrX	152246147	152247840	178.488	50.613	8.27e-10	1.03e-07	1	0	0	0
chrX	152337346	152338122	106.018	31.084	2.62e-07	1.73e-05	2	0	0	0
chrX	152338679	152343019	395.932	98.231	5.98e-17	2.6e-14	2	0	0	0
chrX	152343635	152344614	130.176	34.967	3.61e-08	3.05e-06	2	0	0	0
chrX	154997468	154998798	165.048	44.54	7.01e-11	1.09e-08	0	0	0	0
chrX	19904546	19905730	92.653	236.436	3.57e-08	3.04e-06	0	0	0	0
chrX	24043556	24044821	319.73	532.193	2.81e-05	0.000822	0	0	0	0
chrX	25029161	25031672	482.727	825.131	1.73e-06	8.48e-05	0	0	0	0
chrX	34674320	34675315	9.21	168.215	2.18e-29	4.71e-26	0	0	0	0
chrX	41331363	41332806	381.824	206.426	1.23e-05	0.000423	0	0	0	0
chrX	58566905	58582029	1823.08	3397.24	6.78e-09	6.91e-07	0	0	0	0
chrX	71301681	71303373	155.496	301.463	1e-05	0.000358	0	0	0	0
chrX	71334054	71335175	40.132	109	1.34e-05	0.000455	0	0	0	0
chrX	83964483	83966001	72.167	217.688	5.73e-10	7.44e-08	0	0	0	0
chrX	88200136	88201540	31.834	120.596	3.91e-09	4.22e-07	0	0	0	0
chrX	88201706	88202401	22.038	89.708	1.84e-07	1.28e-05	0	0	0	0
chrY	13452739	13454011	128.273	418.47	6.61e-14	1.81e-11	0	0	0	0
chrY	13459385	13459696	18.496	72.484	1.88e-06	9.09e-05	0	0	0	0
chrY	13460412	13461449	93.592	278.471	5.79e-11	9.2e-09	0	0	0	0
chrY	13464581	13465287	49.944	148.168	1.39e-07	1e-05	0	0	0	0
chrY	13466021	13466980	38.055	123.084	2.25e-07	1.53e-05	0	0	0	0
chrY	13467701	13468602	94.514	303.318	8.51e-13	1.98e-10	0	0	0	0
chrY	13468721	13469581	78.404	231.827	6.06e-11	9.58e-09	0	0	0	0
chrY	13481907	13482512	65.761	195.33	1.04e-08	1e-06	2	0	0	0
chrY	13485041	13486108	136.62	418.543	2.35e-13	6.04e-11	2	0	0	0
chrY	13842523	13842931	315.911	934.013	1.42e-16	5.9e-14	0	0	0	0
chrY	13843698	13844191	24.809	86.465	1.53e-05	0.000507	0	0	0	0
chrY	13864439	13864753	33.759	97.629	2.52e-05	0.00075	0	0	0	0
chrY	13868254	13868577	108.914	308.439	1.28e-10	1.9e-08	0	0	0	0
chrY	58984893	58985310	19.19	77.306	8.92e-07	4.94e-05	0	0	0	0
chrY	58993796	58994145	23.871	93.178	4.04e-07	2.51e-05	1	0	0	0
chrY	58996803	58997319	47.39	138.492	8.92e-07	4.94e-05	1	0	0	0
chrY	59100566	59103952	347.278	143.15	3.6e-09	3.91e-07	0	0	0	0

## Sheet: BRD4_H3K36me3_Peaks
chr	start	stop	meanBRD4	meanHAP1	pval	padj	H3K36me_peak	ATAC_peak	hiC_block	hiC_peak
chr10	102508870	102513071	569.09	148.462	4.69e-17	5.13e-13	1	0	0	0
chr10	102516600	102517756	102.081	24.929	2.14e-07	0.000159	0	0	0	0
chr10	102517856	102519909	131.133	42.348	7.2e-07	0.000455	0	0	0	0
chr10	102540262	102546107	428.147	123.403	2.62e-14	1.38e-10	0	0	0	0
chr10	102547326	102549227	129.671	41.221	1.01e-06	0.000607	0	0	0	0
chr10	102550006	102552529	211.11	53.318	2.13e-11	6.33e-08	0	0	0	0
chr10	102566033	102567935	210.277	61.693	5.85e-10	9.57e-07	0	0	0	0
chr10	102568132	102570949	272.147	61.807	5.51e-15	3.92e-11	0	0	0	0
chr10	102571196	102572663	120.653	21.272	3.79e-11	1.02e-07	0	0	0	0
chr10	42357941	42359336	30.743	123.259	8.94e-07	0.000553	2	0	0	0
chr10	42527861	42528442	343.74	904.159	2.27e-07	0.000167	3	0	0	0
chr10	42529171	42529663	260.099	669.838	5.07e-07	0.00033	4	0	0	0
chr10	99292257	99292574	17.643	76.663	5.28e-07	0.00034	0	0	0	0
chr11	6645854	6648822	259.511	73.203	8.53e-12	2.88e-08	0	0	0	0
chr11	6651866	6653188	102.142	26.659	3.25e-07	0.000229	0	0	0	0
chr11	85194919	85195290	27.616	140.251	2.03e-11	6.33e-08	1	0	0	0
chr12	127650394	127650682	12.222	73.921	1.34e-08	1.55e-05	1	0	0	0
chr12	66451239	66451475	2742.64	6061.95	2.04e-10	3.93e-07	0	0	0	0
chr12	94657733	94658403	9.498	56.224	5.13e-07	0.000331	1	0	0	0
chr14	36983196	36985226	161.815	46.723	1.03e-08	1.23e-05	3	0	0	0
chr14	36986855	36988442	351.067	100.71	8.39e-11	2.01e-07	2	0	0	0
chr14	88237483	88237941	39.332	158.91	1.87e-10	3.69e-07	1	0	0	0
chr15	40548498	40550277	101.33	26.855	3.45e-07	0.000241	1	0	0	0
chr15	40556764	40561426	366.712	84.695	6.21e-17	5.89e-13	0	0	0	0
chr15	40563844	40567036	347.296	88.466	7.24e-15	4.29e-11	0	0	0	0
chr15	77910734	77910961	956.091	1982.21	3.19e-08	3.07e-05	0	0	0	0
chr16	33953000	33953369	47.497	152.738	4.61e-07	0.000305	5	0	0	0
chr16	33959094	33959658	62.886	190.041	1.15e-07	9.52e-05	4	0	0	0
chr16	33962901	33964276	113.515	467.802	1.47e-18	2.07e-14	2	0	0	0
chr16	34021383	34021694	40.681	147.387	1.54e-07	0.000123	1	0	0	0
chr16	35239509	35239838	25.792	118.262	1.56e-08	1.73e-05	1	0	0	0
chr16	86548587	86550438	174.041	42.755	5.29e-10	8.96e-07	1	0	0	0
chr17	1670608	1671406	22.154	87.927	9.54e-07	0.000578	1	0	0	0
chr17	22245133	22246386	115.35	310.381	4.6e-07	0.000305	2	0	0	0
chr17	33478020	33478386	31.208	112.416	1.34e-07	0.000108	1	0	0	0
chr18	18512700	18513233	101.784	286.073	1.7e-06	0.000965	3	0	0	0
chr19	27736018	27736950	407.852	1087.54	2.72e-08	2.73e-05	6	0	0	0
chr19	39435094	39435962	105.759	26.251	7.29e-08	6.32e-05	0	0	0	0
chr19	39436468	39437666	124.276	26.562	1.38e-08	1.58e-05	0	0	0	0
chr19	39438707	39439743	58.344	8.897	3.73e-07	0.000256	0	0	0	0
chr19	39460869	39462078	83.196	15.835	4.07e-08	3.81e-05	2	0	0	0
chr19	58453866	58454713	1.364	58.69	1.32e-12	5.38e-09	1	0	0	0
chr19	58741127	58741546	2.253	37.304	2.85e-07	0.000208	1	0	0	0
chr1	121353998	121354507	38.877	142.44	8.24e-08	7.02e-05	3	0	0	0
chr1	121354875	121355410	55.621	196.837	1.09e-08	1.27e-05	3	0	0	0
chr1	121483008	121483563	74.158	247.561	1.23e-07	0.000101	1	0	0	0
chr1	143278596	143279385	85.041	212.556	1.03e-06	0.000614	0	0	0	0
chr1	47682955	47683371	1.809	32.439	1.08e-06	0.000636	0	0	0	0
chr1	47683509	47684010	2.708	47.866	3.57e-09	5.08e-06	0	0	0	0
chr1	47684164	47685562	9.958	210.023	4.3e-30	3.06e-25	1	0	0	0
chr1	47685646	47687252	9.958	166.126	1.54e-25	5.49e-21	1	0	0	0
chr1	47687341	47687682	1.809	38.087	4.87e-08	4.44e-05	1	0	0	0
chr1	47687735	47688680	6.79	83.161	2.18e-13	9.99e-10	2	0	0	0
chr1	47688995	47690222	6.331	108.547	1.5e-18	2.07e-14	2	0	0	0
chr1	71502328	71503247	21.26	82.264	1.71e-06	0.000968	0	0	0	0
chr1	91852677	91853202	159.142	482.872	1.83e-12	6.85e-09	1	0	0	0
chr20	26189856	26190255	31.193	124.482	4.39e-08	4.03e-05	2	0	0	0
chr20	61587046	61587799	11.767	83.927	1.08e-09	1.65e-06	1	0	0	0
chr20	61587858	61589633	44.733	462.053	2.19e-36	3.12e-31	1	0	0	0
chr20	61590039	61590538	6.795	54.101	3.05e-07	0.000219	1	0	0	0
chr20	61590635	61591218	11.312	72.239	3.33e-08	3.18e-05	1	0	0	0
chr20	61591320	61592383	19.436	139.107	6.94e-15	4.29e-11	1	0	0	0
chr20	61592650	61592953	3.173	46.673	4.29e-08	3.96e-05	0	0	0	0
chr20	61593953	61596645	36.619	358.14	5.71e-26	2.71e-21	0	0	0	0
chr20	61596820	61597368	10.408	71.309	4.53e-09	6.38e-06	0	0	0	0
chr21	47014879	47016514	188.496	60.763	2.77e-08	2.73e-05	0	0	0	0
chr21	47016568	47020355	577.643	178.974	7.34e-14	3.48e-10	0	0	0	0
chr21	9826919	9827690	219.806	840.539	3.66e-20	7.52e-16	3	0	0	0
chr2	133011829	133013295	116.627	341.346	1.53e-10	3.3e-07	3	0	0	0
chr2	133018737	133019234	28.475	111.764	9.62e-08	8.05e-05	6	0	0	0
chr2	133023016	133023727	86.4	258.036	5.62e-09	7.63e-06	6	0	0	0
chr2	133024925	133025972	125.609	358.897	1.23e-09	1.86e-06	7	0	0	0
chr2	133026604	133027003	62.856	233.875	8.71e-12	2.88e-08	6	0	0	0
chr2	133029136	133029435	9.958	60.159	2.52e-07	0.000185	6	0	0	0
chr2	133029520	133030047	65.135	249.696	8.31e-13	3.48e-09	6	0	0	0
chr2	207632444	207633410	78.598	9.24	4.02e-10	7.07e-07	1	0	0	0
chr2	207634568	207635470	59.172	9.616	6.65e-07	0.000424	1	0	0	0
chr2	230908341	230908762	3.158	38.022	9.13e-07	0.000558	0	0	0	0
chr2	230909528	230910267	0.904	47.556	4.71e-11	1.2e-07	0	0	0	0
chr2	230910323	230910901	2.708	54.951	6.39e-11	1.6e-07	0	0	0	0
chr2	230910987	230911570	2.708	87.094	1.58e-16	1.4e-12	0	0	0	0
chr2	230923535	230924043	2.263	49.793	8.53e-10	1.32e-06	0	0	0	0
chr2	230928989	230929631	2.723	46.919	6.58e-09	8.83e-06	1	0	0	0
chr2	89879753	89880092	40.247	150.343	3.96e-07	0.00027	3	0	0	0
chr2	92305970	92306300	24.847	112.728	2.02e-07	0.000153	2	0	0	0
chr4	49103016	49104225	63.786	225.571	1.19e-07	9.84e-05	8	0	0	0
chr4	49145881	49146824	15.369	85.726	7.78e-07	0.000487	4	0	0	0
chr4	49512055	49514020	73.253	225.407	4.33e-07	0.000292	0	0	0	0
chr5	180046218	180051243	688.706	298.555	1.78e-07	0.000137	0	0	0	0
chr5	180051343	180058888	893.955	383.593	2.26e-08	2.31e-05	0	0	0	0
chr6	119558452	119558790	33.467	141.508	3.27e-10	5.93e-07	1	0	0	0
chr6	160521629	160521837	1516.21	3397.32	1.6e-10	3.35e-07	0	0	0	0
chr6	39025751	39026120	2.258	34.316	7.32e-07	0.000461	0	0	0	0
chr6	39026188	39026986	2.718	75.93	6.36e-15	4.29e-11	0	0	0	0
chr6	58773743	58774733	107.21	326.658	8.23e-08	7.02e-05	2	0	0	0
chr7	116422665	116426251	364.499	163.988	9.15e-07	0.000558	0	0	0	0
chr7	157385076	157386066	5.421	75.047	5.82e-13	2.58e-09	0	0	0	0
chr7	157445648	157446513	4.067	96.842	1.53e-18	2.07e-14	0	0	0	0
chr7	157448205	157448770	1.809	65.954	3.04e-14	1.55e-10	0	0	0	0
chr7	157475148	157475847	2.718	57.057	2.14e-11	6.33e-08	2	0	0	0
chr8	43822146	43823984	146.987	419.992	1.44e-07	0.000116	4	0	0	0
chr8	46839665	46843569	293.923	823.412	1.98e-08	2.1e-05	6	0	0	0
chr8	46843994	46846033	174.588	503.105	9.44e-08	7.94e-05	7	0	0	0
chr8	70602177	70602636	66.448	243.053	2.4e-11	6.82e-08	1	0	0	0
chr9	67320387	67321033	177.219	547.315	7.08e-09	9.24e-06	1	0	0	0
chrX	136520297	136520643	27.136	130.881	1.22e-10	2.72e-07	1	0	0	0
chrX	150569923	150573650	861.035	350.125	5.01e-08	4.51e-05	2	0	0	0
chrX	152241357	152245459	366.783	78.687	6.66e-16	5.27e-12	1	0	0	0
chrX	152338872	152340014	86.773	20.293	2.92e-07	0.000211	3	0	0	0
chrX	152341267	152342622	101.733	16.7	6.29e-10	1e-06	3	0	0	0
chrX	153870210	153871095	183.116	64.224	1.57e-07	0.000124	0	0	0	0
chrY	13480678	13482470	132.553	403.992	3.16e-08	3.07e-05	2	0	0	0
chrY	13484801	13486499	190.34	584.439	7.94e-09	9.9e-06	2	0	0	0
chrY	58996803	58997326	53.317	205.898	4.74e-09	6.61e-06	2	0	0	0

## Sheet: BRD4_ATAC_Seq_Peaks
chr	start	stop	meanHAP1	meanBRD4	pvalue	padj	H3K27Ac_peak	H3K36me_peak	hiC_block	hiC_peak
chr11	84224781	84226319	59.0265	0	1.68294e-17	7.50173e-13	1	0	0	0
chr11	84384643	84385583	23.8625	0	4.84614e-08	0.000540042	0	0	0	0
chr15	35013819	35015185	3.608	40.2945	1.46315e-08	0.000217399	1	0	0	0
chr17	12568367	12569747	3.241	27.7575	4.84389e-06	0.0359861	0	0	0	0
chr17	12623023	12623932	4.8545	39.389	1.24625e-07	0.00111103	0	0	0	0
chr20	60010848	60012665	37.1845	7.224	5.89385e-06	0.0360717	1	0	0	0
chr4	31576856	31578187	49.063	11.985	9.56803e-06	0.0473883	0	0	0	0
chr5	150283845	150285264	2.011	37.432	2.70418e-09	6.02695e-05	1	0	0	0
chr6	82495299	82496637	7.535	39.1585	6.47388e-06	0.0360717	0	0	0	0

## Sheet: BRD4_HiC_Diff_Blocks
chrom1	start1	end1	chrom2	start2	end2	PValue	FDR	H3K36me_peak	ATAC_peak	hiC_block	hiC_peak
chr11	84350000	84375000	chr11	84350000	84375000	1.34516e-07	0.013348	0	0	0	0

## Sheet: BRD4_HiC_Diff_Peaks
chrom1	start1	end1	chrom2	start2	end2	PValue	FDR	H3K27Ac_peak	H3K36me_peak	ATAC_peak	hiC_block
chr12	102375000	102400000	chr12	102025000	102050000	1.50794e-05	0.0425691	3	0	0	0
