# Supplementary material for: Agnostic detection of genomic alterations by holistic DNA structural interrogation
Source: PLoS One. 2018 Nov 29;13(11):e0208054. doi: 10.1371/journal.pone.0208054 (PMC6264503; doi:10.1371/journal.pone.0208054)
Supplement: S2 Table — (XLS) [file pone.0208054.s008.xls]

## Sheet: TOP2B_H3K27Ac_Peaks
chr	start	stop	meanTOP2B	meanHAP1	pval	padj	H3K36me_peak	ATAC_peak	hiC_block	hiC_peak
chr10	101296429	101297146	21.569	154.666	2.53e-17	4.44e-14	0	0	0	0
chr10	101297277	101297880	26.425	105.518	1.51e-08	5.48e-06	0	0	0	0
chr10	102890592	102891558	141.935	296.028	3.91e-06	0.000583	0	0	0	0
chr10	11653337	11653684	23.536	104.214	7.69e-09	3.02e-06	0	0	0	0
chr10	119301276	119302340	81.363	13.241	4.75e-09	1.95e-06	0	0	0	0
chr10	119302699	119305605	686.419	38.069	2.53e-59	6.65e-55	0	0	0	0
chr10	120965621	120966984	129.478	290.032	6.64e-07	0.000135	0	0	0	0
chr10	120967268	120967957	46.061	136.303	4.96e-07	0.000107	0	0	0	0
chr10	12171623	12172465	95.587	212.075	3.59e-06	0.000543	0	0	0	0
chr10	122708587	122710133	388.981	709.903	2.11e-06	0.000352	0	0	0	0
chr10	123871851	123873856	151.503	468.995	5.51e-15	7.53e-12	0	0	0	0
chr10	124134093	124135328	141.926	350.673	2.23e-09	9.86e-07	0	0	0	0
chr10	126432623	126432874	13.99	69.432	2.59e-07	6.23e-05	0	0	0	0
chr10	126846774	126847878	230.911	460.758	6.51e-07	0.000133	0	0	0	0
chr10	126848007	126849152	216.444	510.187	2.41e-09	1.06e-06	0	0	0	0
chr10	131265490	131266101	12.834	110.991	2.49e-15	3.56e-12	0	0	0	0
chr10	133877564	133881202	904.427	365.304	5.02e-12	3.94e-09	0	0	0	0
chr10	13389825	13390150	25.169	92.519	3.34e-07	7.72e-05	0	0	0	0
chr10	134149202	134151689	94.462	564.637	1.47e-27	6.74e-24	0	1	0	0
chr10	134210705	134211056	45.07	140.784	1.17e-07	3.17e-05	0	0	0	0
chr10	1351807	1353605	61.662	171.226	1.29e-07	3.42e-05	0	0	0	0
chr10	1384369	1385051	25.947	120.774	2.61e-10	1.4e-07	0	0	0	0
chr10	22540471	22542412	216.062	453.373	1.07e-06	0.0002	0	0	0	0
chr10	22629205	22629891	113.621	251.026	3.24e-06	0.000498	0	0	0	0
chr10	22725649	22726918	117.921	380.779	4.64e-13	4.5e-10	0	0	0	0
chr10	28591356	28592104	47.073	132.29	2.75e-06	0.000438	0	0	0	0
chr10	30449707	30450251	14.824	75.943	2.4e-08	7.98e-06	0	0	0	0
chr10	31608099	31608787	160.85	380.466	6e-09	2.41e-06	0	0	0	0
chr10	37191273	37192154	12.235	81.619	9.84e-10	4.65e-07	0	0	0	0
chr10	37288670	37289857	26.802	136.842	4.22e-12	3.36e-09	0	0	0	0
chr10	37299745	37300878	12.856	95.126	1.9e-11	1.36e-08	0	0	0	0
chr10	37301283	37302026	15.323	77.2	6.96e-08	1.98e-05	0	0	0	0
chr10	37402200	37402867	15.701	89.435	4.86e-09	1.99e-06	0	0	0	0
chr10	42382766	42386751	4128.15	8283.03	2.05e-07	5.12e-05	0	0	0	0
chr10	42386814	42389711	2943.73	5860.36	6.42e-07	0.000131	0	0	0	0
chr10	42390187	42395394	3206.66	6512.48	1.1e-07	2.97e-05	0	0	0	0
chr10	42395615	42397279	1564.36	3125.92	3.14e-07	7.36e-05	0	0	0	0
chr10	42527853	42528451	451.004	951.749	1.3e-06	0.000234	0	0	0	0
chr10	42596706	42598910	2879.4	5877.25	8.21e-08	2.3e-05	0	0	0	0
chr10	42598952	42600604	2774.51	5544.14	3.29e-07	7.65e-05	0	0	0	0
chr10	43723344	43725268	157.749	41.622	5.23e-09	2.13e-06	0	0	0	0
chr10	45496032	45496558	60.828	163.988	6.45e-07	0.000132	0	0	0	0
chr10	49514796	49515027	17.747	77.2	4.14e-07	9.26e-05	0	0	0	0
chr10	75634051	75634374	42.794	133.391	5.89e-07	0.000123	0	0	0	0
chr10	76586107	76586711	157.67	347.964	1.22e-07	3.28e-05	0	0	0	0
chr10	86088367	86089473	76.129	238.823	5.97e-11	3.72e-08	0	0	0	0
chr10	88963358	88964088	85.242	195.46	4.59e-06	0.000665	0	0	0	0
chr10	89517257	89518061	0	81.377	9.62e-22	2.71e-18	3	0	1	0
chr10	89576777	89578638	1.134	590.878	1.07e-89	7.53e-85	2	1	2	0
chr10	89621096	89625209	11.045	1528.37	9.96e-145	2.1e-139	0	1	0	0
chr10	93170083	93171049	199.396	432.933	4.54e-08	1.38e-05	0	0	0	0
chr10	93682997	93684252	241.101	543.814	1.47e-09	6.66e-07	0	0	0	0
chr10	95800910	95802343	49.783	149.685	9.02e-08	2.49e-05	0	0	0	0
chr10	95811998	95814339	93.407	259.864	2.76e-08	9.06e-06	0	0	0	0
chr11	107799219	107800151	48.549	134.476	1.12e-06	0.000209	0	0	0	0
chr11	108906215	108908059	80.629	230.93	1e-08	3.8e-06	0	0	0	0
chr11	10997260	10998645	157.948	325.814	4.48e-06	0.000651	0	0	0	0
chr11	110166384	110167399	299.87	641.08	3.5e-08	1.13e-05	0	0	0	0
chr11	115373483	115374225	4.078	75.061	5.34e-15	7.35e-12	0	0	0	0
chr11	116967827	116969050	319.94	600.333	2.28e-06	0.000376	0	0	0	0
chr11	117684929	117688603	313.838	720.076	9.6e-10	4.57e-07	0	0	0	0
chr11	119076322	119076946	62.383	179.283	1.26e-07	3.37e-05	0	0	0	0
chr11	120195496	120197046	169.072	376.235	4.79e-08	1.45e-05	0	0	0	0
chr11	12695147	12696499	178.197	383.691	1.39e-07	3.66e-05	0	0	0	0
chr11	1281529	1285248	546.165	254.251	1.22e-08	4.51e-06	0	0	0	0
chr11	129870571	129874685	1161.87	2051.62	1.02e-06	0.000193	0	0	0	0
chr11	129939665	129941721	214.998	475.062	1.77e-08	6.24e-06	0	0	0	0
chr11	134094611	134094814	9.946	133.742	1.45e-07	3.78e-05	0	0	0	0
chr11	27493890	27494497	168.885	478.614	2.61e-13	2.63e-10	0	0	0	0
chr11	313038	317041	1094.05	537.764	4.01e-08	1.25e-05	0	0	0	0
chr11	31831272	31832738	130.633	358.551	2.15e-10	1.18e-07	0	0	0	0
chr11	32455405	32457849	396.048	721.45	3.47e-06	0.000528	0	0	0	0
chr11	35640363	35642086	291.952	597.374	4.54e-08	1.38e-05	0	0	0	0
chr11	44326856	44331831	1988.99	1106.71	7e-07	0.000141	0	0	0	0
chr11	57193377	57194958	85.641	227.237	2.1e-08	7.13e-06	0	0	0	0
chr11	58346602	58347656	413.447	748.23	6.27e-06	0.000863	0	0	0	0
chr11	59874496	59878262	672.764	1310.07	1.24e-06	0.000227	0	0	0	0
chr11	60927407	60929550	374.501	720.888	3.54e-07	8.09e-05	0	0	0	0
chr11	61060954	61063436	433.5	913.186	1.6e-07	4.15e-05	0	0	0	0
chr11	63256899	63258973	108.131	592.119	1.08e-27	5.04e-24	0	0	0	0
chr11	63536221	63537712	113.043	292.492	1.97e-08	6.79e-06	0	0	0	0
chr11	64808040	64810950	563.986	1025.46	7.14e-07	0.000143	0	0	0	0
chr11	67044137	67045927	152.159	325.205	6.29e-07	0.000129	0	0	0	0
chr11	67140571	67140847	40.692	136.81	4.1e-08	1.28e-05	0	0	0	0
chr11	67188319	67188729	21.803	96.555	1.7e-07	4.38e-05	0	0	0	0
chr11	67980619	67983037	592.656	1229.43	6.72e-10	3.33e-07	0	0	0	0
chr11	68226999	68229419	320.896	708.225	1.48e-09	6.66e-07	0	0	0	0
chr11	68518769	68519358	24.991	82.697	5.01e-06	0.000717	0	0	0	0
chr11	70116915	70117843	144.402	300.775	3.22e-06	0.000496	0	0	0	0
chr11	726265	728187	423.241	218.648	3.97e-06	0.000589	0	0	0	0
chr11	74202896	74205355	492.56	961.733	2.44e-08	8.09e-06	0	0	0	0
chr11	777287	777511	18.025	147.272	4.55e-17	7.43e-14	0	0	0	0
chr11	9112493	9113147	23.958	85.125	1.43e-06	0.000254	0	0	0	0
chr11	925796	926184	75.886	225.004	1.34e-09	6.13e-07	0	0	0	0
chr11	92930298	92931474	215.497	471.884	3.7e-08	1.17e-05	0	0	0	0
chr12	110718937	110720655	743.612	1416.01	1.47e-08	5.37e-06	0	0	0	0
chr12	111472221	111472623	18.446	72.898	1.55e-06	0.000271	0	0	0	0
chr12	121148201	121150240	436.662	793.865	2.93e-06	0.000463	0	0	0	0
chr12	121647642	121649032	249.149	471.822	2.7e-06	0.000433	0	0	0	0
chr12	133532667	133533479	78.41	256.702	2.59e-11	1.77e-08	0	0	0	0
chr12	14927032	14928493	64.45	439.061	1.48e-31	9.76e-28	0	0	0	0
chr12	16756818	16760313	230.486	780.054	2.01e-17	3.56e-14	0	0	0	0
chr12	24715708	24716355	41.448	126.95	3.15e-07	7.36e-05	0	0	0	0
chr12	27485885	27486784	100.964	238.245	8.54e-07	0.000167	0	0	0	0
chr12	39835764	39838118	434.543	866.568	1.58e-08	5.66e-06	0	0	0	0
chr12	44229071	44230652	179.339	450.367	1.06e-10	6.34e-08	0	0	0	0
chr12	49363913	49365617	109.399	237.543	3.57e-06	0.000541	0	0	0	0
chr12	54332572	54333799	40.215	285.496	5.37e-25	2.02e-21	0	0	0	0
chr12	57943398	57944740	129.257	36.726	3.63e-08	1.15e-05	0	0	0	0
chr12	65174121	65175386	122.19	281.327	2.05e-07	5.12e-05	0	0	0	0
chr12	68042511	68045057	569.454	1122.66	2.61e-08	8.61e-06	0	0	0	0
chr12	69632255	69634843	357.931	701.51	4.36e-07	9.67e-05	0	0	0	0
chr12	72664716	72668075	638.76	1195.3	1.47e-07	3.82e-05	0	0	0	0
chr12	90102850	90103127	104.469	265.306	3.44e-07	7.89e-05	0	0	0	0
chr12	93493246	93499135	684.074	1417.54	1.62e-08	5.8e-06	0	0	0	0
chr12	93493246	93499135	684.074	1417.54	1.62e-08	5.8e-06	0	0	0	0
chr12	93834157	93837104	772.582	1358.96	2e-06	0.000337	0	0	0	0
chr13	100619812	100622710	354.821	1434.22	3.65e-28	1.79e-24	0	0	0	0
chr13	100622933	100623442	27.302	156.852	1.86e-14	2.33e-11	0	0	0	0
chr13	101326880	101327077	10.923	60.406	1.92e-07	4.84e-05	0	0	0	0
chr13	106752090	106753434	28.314	157.961	6.97e-15	9.29e-12	0	0	0	0
chr13	108189865	108190514	53.583	10.97	5.72e-06	0.0008	0	0	0	0
chr13	113863926	113864742	141.292	317.741	2.16e-07	5.34e-05	0	0	0	0
chr13	114239608	114240650	129.978	281.834	3.4e-06	0.000518	0	0	0	0
chr13	21633520	21636381	525.161	1053.97	5.63e-09	2.29e-06	0	0	0	0
chr13	26164086	26165972	278.779	103.801	2.55e-08	8.43e-06	0	0	0	0
chr13	28711116	28714965	791.544	1406.53	6.06e-06	0.000839	0	0	0	0
chr13	31774086	31775164	101.833	306.061	1.14e-10	6.81e-08	0	0	0	0
chr13	36917615	36921442	1076.45	1928.73	1.98e-07	4.98e-05	0	0	0	0
chr13	43577742	43582740	506.846	948.009	7.41e-06	0.000997	0	0	0	0
chr13	44359971	44362007	244.489	522.055	4.26e-08	1.31e-05	0	0	0	0
chr13	44452632	44454348	157.792	456.503	3.31e-13	3.25e-10	0	0	0	0
chr13	48807276	48808379	380.46	725.916	2.15e-07	5.32e-05	0	0	0	0
chr13	48877163	48879307	530.282	942.035	3e-06	0.00047	0	0	0	0
chr13	50365304	50368075	541.027	969.08	2.82e-06	0.000449	0	0	0	0
chr13	61411403	61412142	12.635	67.074	1.09e-07	2.96e-05	0	0	0	0
chr13	88323284	88326340	136.879	1048.25	1.18e-51	2.75e-47	2	0	0	0
chr13	91999817	92000348	72.029	238.659	1.72e-10	9.73e-08	0	0	0	0
chr13	92000421	92001088	86.297	334.605	9.81e-17	1.56e-13	0	0	0	0
chr14	100437741	100438078	38.46	117.034	2.21e-06	0.000367	0	0	0	0
chr14	100703106	100705387	281.806	585.179	2.02e-08	6.91e-06	0	0	0	0
chr14	102228177	102228932	36.293	109.227	1.63e-06	0.000284	0	0	0	0
chr14	104314061	104314326	41.148	123.374	5.29e-07	0.000112	0	0	0	0
chr14	105714931	105715263	15.18	112.272	1.27e-13	1.37e-10	0	0	0	0
chr14	24457421	24458864	136.08	280.585	4.52e-06	0.000655	0	0	0	0
chr14	24837328	24839835	197.216	404.256	4.27e-06	0.000625	0	0	0	0
chr14	29233741	29235786	108.487	844.777	4.46e-46	8.53e-42	0	0	0	0
chr14	36974274	36976029	365.428	160.897	1.68e-06	0.000291	0	0	0	0
chr14	36977643	36980446	598.007	301.619	1.3e-06	0.000234	0	0	0	0
chr14	36986876	36990687	1714.97	957.025	2.75e-06	0.000438	0	0	0	0
chr14	42073381	42077839	628.167	1366.72	2.29e-10	1.25e-07	0	0	0	0
chr14	42078378	42079530	50.604	149.24	3.45e-07	7.91e-05	0	0	0	0
chr14	45366367	45367442	195.296	398.634	6.21e-07	0.000128	0	0	0	0
chr14	50862578	50864639	432.271	931.784	3.16e-09	1.35e-06	0	0	0	0
chr14	53416248	53417922	328.831	671.717	2.77e-08	9.06e-06	0	0	0	0
chr14	56585029	56585638	50.517	134.054	3.79e-06	0.000568	0	0	0	0
chr14	59104658	59106100	191.049	490.599	5.85e-10	2.94e-07	0	0	0	0
chr14	60716041	60716321	41.648	128.23	3.31e-07	7.66e-05	0	0	0	0
chr14	77227874	77228204	32.271	121.562	1.71e-08	6.06e-06	0	0	0	0
chr14	80022716	80023382	48.671	5.364	1.45e-07	3.78e-05	0	0	0	0
chr14	80035285	80037582	193.372	39.482	1.58e-13	1.68e-10	0	0	0	0
chr14	93581842	93582209	22.225	135.202	2.91e-14	3.5e-11	0	0	0	0
chr14	93798333	93800467	349.119	713.619	1.51e-07	3.93e-05	0	0	0	0
chr14	99354498	99356836	373.893	717.648	1.83e-07	4.66e-05	0	0	0	0
chr14	99372923	99374892	103.266	258.56	3.74e-08	1.18e-05	0	0	0	0
chr14	99710911	99713573	251.355	710.473	1.73e-14	2.18e-11	0	0	0	0
chr14	99736842	99737646	89.407	291.703	1.94e-11	1.38e-08	0	0	0	0
chr14	99946948	99947177	24.136	82.72	2.89e-06	0.000458	0	0	0	0
chr15	21987203	21988358	115.289	249.769	2.67e-06	0.000429	0	0	0	0
chr15	23207177	23208998	422.381	778.031	2.93e-06	0.000464	0	0	0	0
chr15	27018393	27018975	62.018	214.034	3.46e-11	2.3e-08	0	0	0	0
chr15	27112346	27113165	233.678	82.986	4.25e-09	1.76e-06	0	0	0	0
chr15	28983217	28984045	248.002	468.379	2.71e-06	0.000435	0	0	0	0
chr15	30114104	30114726	94.032	291.992	4.06e-12	3.29e-09	0	0	0	0
chr15	31656669	31660003	203.14	539.356	3.24e-12	2.75e-09	0	0	0	0
chr15	34331155	34331724	15.658	147.694	2.88e-19	6.31e-16	0	0	0	0
chr15	38543965	38546034	541.761	941.762	6.59e-06	0.000898	0	0	0	0
chr15	40543476	40546863	743.612	164.621	4.99e-26	2.07e-22	1	0	0	0
chr15	40574282	40576330	247.759	471.416	3.62e-06	0.000546	0	0	0	0
chr15	40733339	40733783	20.592	151.176	7.33e-16	1.09e-12	0	0	0	0
chr15	42264369	42264917	97.854	233.28	3.95e-07	8.9e-05	0	0	0	0
chr15	52029005	52030625	173.315	431.121	9.32e-10	4.47e-07	0	0	0	0
chr15	52587031	52588136	11.701	142.619	1.47e-21	4.02e-18	0	0	0	0
chr15	58357255	58358916	112.7	247.778	2.95e-06	0.000466	0	0	0	0
chr15	65067383	65067773	28.414	175.083	2.72e-17	4.69e-14	0	0	0	0
chr15	65424547	65426992	676.773	1224.16	8.12e-07	0.00016	0	0	0	0
chr15	66731041	66734055	232.154	467.348	1.21e-06	0.000222	0	0	0	0
chr15	68519403	68523704	1827.3	3004.6	6.56e-06	0.000895	0	0	0	0
chr15	73344881	73345132	29.925	126.372	5.7e-10	2.89e-07	0	0	0	0
chr15	77223006	77225532	521.469	945.189	1.68e-06	0.000291	0	0	0	0
chr15	78439530	78443925	797.868	1425.74	3.9e-06	0.000583	0	0	0	0
chr15	80352304	80353592	218.75	491.902	1.52e-07	3.95e-05	0	0	0	0
chr15	80694018	80698174	433.657	867.341	7.82e-07	0.000154	0	0	0	0
chr15	83733592	83737851	1150.01	2361.36	2.59e-10	1.39e-07	0	0	0	0
chr15	87418437	87419994	168.972	53.146	9.55e-09	3.65e-06	0	0	0	0
chr15	87420390	87421698	133.135	42.223	2.82e-07	6.68e-05	0	0	0	0
chr15	90544931	90545559	75.708	240.478	3.07e-11	2.07e-08	0	0	0	0
chr15	90645466	90645713	31.637	150.583	1.64e-12	1.44e-09	0	0	0	0
chr15	91415059	91415325	42.325	126.481	1.81e-06	0.00031	0	0	0	0
chr15	93276926	93278529	39.081	291.399	8.16e-27	3.65e-23	0	0	0	0
chr15	93426264	93428446	444.502	873.892	1.75e-06	0.000302	0	0	0	0
chr16	11349253	11349979	54.917	150.544	4.89e-07	0.000106	0	0	0	0
chr16	12009212	12009940	250.964	510.367	3.61e-06	0.000545	0	0	0	0
chr16	18995172	18995976	64.172	192.493	1.15e-08	4.32e-06	0	0	0	0
chr16	2059472	2059743	58.052	195.96	7.32e-09	2.91e-06	0	0	0	0
chr16	21609899	21612190	509.048	893.902	4.36e-06	0.000636	0	0	0	0
chr16	23159413	23160527	162.717	348.971	4.65e-07	0.000101	0	0	0	0
chr16	23521523	23522461	100.956	239.174	3.79e-07	8.6e-05	0	0	0	0
chr16	2570302	2570619	21.847	79.363	2.46e-06	0.0004	0	0	0	0
chr16	29689458	29691365	140.089	359.73	7.66e-09	3.02e-06	0	0	0	0
chr16	31128755	31129262	63.195	177.886	5.14e-08	1.54e-05	0	0	0	0
chr16	33956295	33957776	2460.76	4373.63	6.19e-07	0.000128	0	0	0	0
chr16	4376231	4380275	422.451	872.345	7.53e-09	2.98e-06	0	0	0	0
chr16	447286	447670	54.039	199.668	8.26e-12	6.15e-09	0	0	0	0
chr16	46385770	46409746	8639.42	16786.2	1.07e-06	0.0002	0	0	0	0
chr16	46412554	46413744	268.985	542.753	9.83e-07	0.000187	0	0	0	0
chr16	46418969	46429491	1754.17	3378.04	1.57e-06	0.000274	0	0	0	0
chr16	46432023	46435669	904.131	1772.98	3.16e-06	0.000489	0	0	0	0
chr16	47176911	47177832	174.883	567.463	2.11e-16	3.22e-13	0	0	0	0
chr16	48418933	48419316	52.185	287.464	3.77e-19	8.17e-16	0	0	0	0
chr16	49732320	49733133	21.213	91.769	4e-08	1.25e-05	0	0	0	0
chr16	49734220	49734939	24.635	95.72	1.37e-07	3.62e-05	0	0	0	0
chr16	49889101	49889937	104.578	258.045	4.75e-08	1.44e-05	0	0	0	0
chr16	53164478	53165276	61.406	186.513	8.23e-09	3.21e-06	0	0	0	0
chr16	54961687	54962716	213.108	408.456	5.88e-06	0.000819	0	0	0	0
chr16	56459557	56459963	19.102	79.449	7.87e-07	0.000155	0	0	0	0
chr16	56898280	56901190	272.546	527.021	1.85e-06	0.000315	0	0	0	0
chr16	67063229	67064914	431.064	766.757	6.44e-06	0.000881	0	0	0	0
chr16	68119251	68120278	312.722	665.767	6.08e-09	2.43e-06	0	0	0	0
chr16	691898	692092	11.379	118.096	1.83e-16	2.81e-13	0	0	0	0
chr16	69418799	69420412	140.723	298.949	3.87e-06	0.00058	0	0	0	0
chr16	70284078	70285455	313.074	628.401	1.99e-07	4.99e-05	0	0	0	0
chr16	70285531	70286139	140.015	347.651	1.76e-09	7.83e-07	0	0	0	0
chr16	71757498	71757749	29.526	96.821	2.2e-06	0.000365	0	0	0	0
chr16	73092115	73092599	23.102	130.986	3.64e-13	3.55e-10	0	0	0	0
chr16	765302	765737	44.071	196.444	7.11e-14	8.09e-11	0	0	0	0
chr16	82661010	82663993	185.559	427.46	1.27e-07	3.37e-05	0	0	0	0
chr16	85203147	85203648	16.413	114.715	3.91e-12	3.23e-09	0	0	0	0
chr16	86310646	86311906	58.239	147.28	5.29e-06	0.000748	0	0	0	0
chr16	86311976	86313277	125.4	302.477	4.88e-08	1.47e-05	0	0	0	0
chr16	87425970	87426181	13.29	64.201	6.97e-07	0.000141	0	0	0	0
chr16	88772537	88773801	131.367	292.687	2.24e-06	0.00037	0	0	0	0
chr16	88851186	88851423	16.991	174.841	5.33e-23	1.73e-19	0	0	0	0
chr16	89556265	89558171	185.884	384.456	1.55e-06	0.000271	0	0	0	0
chr17	1132671	1133168	125.156	382.543	1.67e-13	1.75e-10	0	0	0	0
chr17	11924019	11925046	36.97	189.714	1.21e-15	1.77e-12	0	0	0	0
chr17	17203682	17205795	69.719	376.414	3.26e-25	1.25e-21	0	0	0	0
chr17	17206229	17207733	145.835	300.885	4.84e-06	0.000695	0	0	0	0
chr17	18553436	18553751	8.834	67.558	7.61e-10	3.72e-07	0	0	0	0
chr17	1958364	1959234	32.67	115.379	1.64e-07	4.24e-05	0	0	0	0
chr17	20943937	20946575	723.046	1406.86	1.9e-08	6.59e-06	0	0	0	0
chr17	22247653	22252401	479.617	975.6	1.68e-06	0.000291	0	0	0	0
chr17	22252511	22254401	430.173	876.086	1.08e-06	0.000203	0	0	0	0
chr17	22254467	22255785	115.254	260.528	4.21e-06	0.000618	0	0	0	0
chr17	25671777	25674289	77.819	679.821	2.39e-49	5.03e-45	0	1	0	0
chr17	30813701	30813958	15.202	68.768	7.94e-07	0.000156	0	0	0	0
chr17	3597599	3599940	364.655	689.955	2.08e-06	0.000348	0	0	0	0
chr17	36955899	36956648	232.988	461.422	1.51e-06	0.000265	0	0	0	0
chr17	41437668	41439075	41.37	250.409	1.18e-20	2.89e-17	0	0	0	0
chr17	42296495	42300114	1092.26	1938.04	3.52e-06	0.000534	0	0	0	0
chr17	4267689	4270922	1050.22	2062.7	2.22e-08	7.47e-06	0	0	0	0
chr17	5185465	5185883	56.784	196.748	1.05e-09	4.95e-07	0	0	0	0
chr17	54670061	54674125	1167.32	2084.55	3.23e-07	7.53e-05	0	0	0	0
chr17	56030883	56032497	166.757	371.222	1.74e-06	0.0003	0	0	0	0
chr17	60555930	60556389	28.57	108.961	4.44e-08	1.36e-05	0	0	0	0
chr17	62206269	62207570	115.18	310.777	7.54e-10	3.69e-07	0	0	0	0
chr17	7208963	7212718	863.912	1880.16	4.52e-11	2.92e-08	0	0	0	0
chr17	7253670	7254987	231.632	88.701	5.84e-08	1.72e-05	0	0	0	0
chr17	7255076	7259771	548.737	271.685	8.45e-07	0.000165	0	0	0	0
chr17	72983802	72984001	12.157	82.673	1.53e-10	8.8e-08	0	0	0	0
chr17	74448073	74449362	220.9	447.493	4.5e-07	9.85e-05	0	0	0	0
chr17	77812765	77813080	22.902	91.105	1.06e-07	2.89e-05	0	0	0	0
chr17	78074620	78075309	62.318	208.475	5.39e-11	3.42e-08	0	0	0	0
chr17	7918901	7920038	65.64	170.71	7.7e-07	0.000152	0	0	0	0
chr17	79935407	79935638	33.07	166.744	2.54e-14	3.07e-11	0	0	0	0
chr17	80056379	80056638	70.262	252.689	1.08e-12	9.85e-10	0	0	0	0
chr17	80169228	80171811	439.529	877.709	5.85e-08	1.72e-05	0	0	0	0
chr17	80376175	80376531	23.636	273.34	6.59e-33	5.13e-29	0	0	0	0
chr17	80709664	80710245	326.612	615.674	7.39e-07	0.000147	0	0	0	0
chr18	11946761	11948572	182.458	537.764	1.99e-11	1.4e-08	0	0	0	0
chr18	12656734	12658019	182.119	488.194	1.66e-12	1.45e-09	0	0	0	0
chr18	158075	159737	487.913	908.08	3.96e-07	8.92e-05	0	0	0	0
chr18	18512708	18513233	100.122	248.832	2.69e-07	6.41e-05	0	0	0	0
chr18	18515376	18516793	143.268	331.67	1.43e-06	0.000255	0	0	0	0
chr18	18516987	18520455	1172.29	2557.75	2.81e-09	1.22e-06	0	0	0	0
chr18	19320222	19321347	206.741	445.932	6.77e-08	1.94e-05	0	0	0	0
chr18	52989707	52990090	13.812	67.714	1.27e-06	0.00023	0	0	0	0
chr18	56338658	56339741	87.561	242.641	3.53e-07	8.07e-05	0	0	0	0
chr18	57987533	57988162	6.745	79.894	9.24e-14	1.02e-10	0	0	0	0
chr18	67956152	67956550	43.993	228.564	4.03e-18	8e-15	0	0	0	0
chr18	77711153	77711552	64.285	161.755	2.42e-06	0.000394	0	0	0	0
chr18	8705588	8705856	12.235	63.826	4.99e-07	0.000107	0	0	0	0
chr18	9913462	9914467	525.669	917.887	4.95e-06	0.000709	0	0	0	0
chr19	1103332	1104437	151.816	313.923	2.75e-06	0.000438	0	0	0	0
chr19	1249261	1249612	77.819	184.663	2.06e-06	0.000344	0	0	0	0
chr19	1407636	1407859	15.28	100.022	1.01e-11	7.39e-09	0	0	0	0
chr19	14200885	14201227	42.86	188.629	7e-13	6.67e-10	0	0	0	0
chr19	15442819	15443205	38.138	178.081	3.8e-12	3.16e-09	0	0	0	0
chr19	16435609	16436286	58.739	212.317	4.1e-12	3.29e-09	0	0	0	0
chr19	17356035	17356311	48.072	190.151	1.38e-11	1e-08	0	0	0	0
chr19	17514338	17518908	497.256	2014.71	2.7e-31	1.62e-27	3	0	0	0
chr19	17716241	17717605	316.9	584.007	2.24e-06	0.00037	0	0	0	0
chr19	18391783	18392322	131.845	293.834	2.2e-06	0.000365	0	0	0	0
chr19	18654210	18654548	16.613	82.759	5.52e-08	1.64e-05	0	0	0	0
chr19	23940958	23941809	114.611	264.432	4.05e-07	9.1e-05	0	0	0	0
chr19	27731837	27733579	3518.08	7029.47	1.9e-07	4.82e-05	0	0	0	0
chr19	27733719	27734942	424.922	885.104	1.37e-06	0.000245	0	0	0	0
chr19	29702500	29704370	440.254	910.571	3.55e-09	1.48e-06	0	0	0	0
chr19	31840644	31841664	62.305	196.249	5.82e-09	2.36e-06	0	0	0	0
chr19	33863805	33865729	390.25	730.921	5.9e-07	0.000123	0	0	0	0
chr19	35759446	35759956	18.146	87.397	9.83e-09	3.74e-06	0	0	0	0
chr19	35760248	35761870	211.145	452.022	5.25e-08	1.57e-05	0	0	0	0
chr19	39465252	39466386	332.649	73.937	1.64e-16	2.54e-13	0	0	0	0
chr19	39466494	39467585	229.174	61.289	2.32e-11	1.59e-08	0	0	0	0
chr19	42926295	42927799	43.394	460.431	4.52e-44	7.31e-40	1	0	0	0
chr19	42927896	42928588	20.513	104.808	7.06e-10	3.48e-07	0	0	0	0
chr19	49242330	49243001	53.661	166.276	1.34e-08	4.95e-06	0	0	0	0
chr19	50094490	50094710	21.013	155.377	7.51e-18	1.41e-14	0	0	0	0
chr19	5340326	5340759	30.703	93.534	6.03e-06	0.000837	0	0	0	0
chr19	5535914	5536979	28.892	103.933	2.09e-07	5.19e-05	0	0	0	0
chr19	5539137	5540231	47.872	135.975	6.55e-07	0.000134	0	0	0	0
chr19	5547711	5554732	164.216	2298.29	1.33e-102	1.4e-97	2	0	0	0
chr19	6589300	6591795	378.814	714.377	4.92e-07	0.000106	0	0	0	0
chr19	7293941	7294423	23.158	127.145	4.11e-12	3.29e-09	0	0	0	0
chr19	7565434	7566460	60.55	151.91	3.49e-06	0.00053	0	0	0	0
chr19	7990134	7990766	53.184	156.524	7.81e-08	2.2e-05	0	0	0	0
chr1	103571871	103576730	1053.27	263.323	7.07e-24	2.52e-20	0	0	0	0
chr1	1051108	1051570	72.173	210.989	1.04e-08	3.94e-06	0	0	0	0
chr1	109940113	109940553	4.934	110.132	1.33e-21	3.68e-18	0	0	0	0
chr1	110753011	110753283	23.059	112.732	6.7e-10	3.33e-07	0	0	0	0
chr1	1167956	1168685	153.918	342.124	1.03e-06	0.000195	0	0	0	0
chr1	121482676	121485551	14350.7	27585.9	9.62e-07	0.000184	0	0	0	0
chr1	1284973	1285471	104.122	241.774	1.01e-06	0.000191	0	0	0	0
chr1	14076024	14076753	102.754	258.552	3.52e-08	1.13e-05	0	0	0	0
chr1	151584354	151586360	407.34	756.397	5.05e-07	0.000108	0	0	0	0
chr1	152007226	152008488	56.849	154.541	9.43e-07	0.000181	0	0	0	0
chr1	1551323	1551582	41.405	130.877	1.24e-07	3.31e-05	0	0	0	0
chr1	156646552	156647691	187.696	377.812	4.89e-06	0.000702	0	0	0	0
chr1	16174259	16174773	113.49	280.616	9.02e-08	2.49e-05	0	0	0	0
chr1	170418230	170418763	20.057	76.982	1.22e-06	0.000224	0	0	0	0
chr1	17764591	17764841	22.081	170.25	7e-07	0.000141	0	0	0	0
chr1	180880839	180882813	167.595	386.291	1.99e-08	6.83e-06	0	0	0	0
chr1	183298454	183302550	557.658	1095.73	5.28e-07	0.000112	0	0	0	0
chr1	200380647	200381729	165.623	40.365	3.29e-09	1.39e-06	0	0	0	0
chr1	204652933	204654371	125.977	40.654	8.58e-07	0.000167	0	0	0	0
chr1	205287286	205289016	77.306	208.319	9.6e-08	2.63e-05	0	0	0	0
chr1	205289454	205291308	93.642	497.688	8.95e-28	4.28e-24	0	0	0	0
chr1	205600697	205600941	37.782	125.841	2.11e-07	5.23e-05	0	0	0	0
chr1	211589618	211590334	22.047	102.957	1.2e-09	5.56e-07	0	0	0	0
chr1	212002449	212004696	187.526	392.498	2.03e-06	0.00034	0	0	0	0
chr1	214454571	214454837	77.041	228.517	5.09e-10	2.59e-07	0	0	0	0
chr1	221915751	221916878	66.639	205.079	1.15e-09	5.34e-07	0	0	0	0
chr1	229694181	229695569	204.986	521.337	4.45e-11	2.89e-08	0	0	0	0
chr1	231114282	231115574	178.397	348.409	6.04e-06	0.000837	0	0	0	0
chr1	231557355	231557976	219.089	461.305	1.9e-07	4.83e-05	0	0	0	0
chr1	231558141	231558828	175.986	391.397	4.24e-08	1.31e-05	0	0	0	0
chr1	233463496	233465556	441.04	952.52	5.14e-09	2.1e-06	0	0	0	0
chr1	2343923	2344122	8.813	62.593	3.4e-08	1.1e-05	0	0	0	0
chr1	234613623	234614526	68.65	221.389	1.83e-10	1.03e-07	0	0	0	0
chr1	234614604	234615337	80.373	204.197	8.59e-07	0.000167	0	0	0	0
chr1	234742876	234744876	835.737	1423.37	5.12e-06	0.000728	0	0	0	0
chr1	237991427	237994298	296.126	128.386	4.42e-07	9.74e-05	0	0	0	0
chr1	238001508	238003143	303.614	108.891	1.67e-08	5.93e-06	0	0	0	0
chr1	238190987	238193848	634.604	311.308	4.23e-06	0.000621	0	0	0	0
chr1	238646307	238649207	144.588	316.32	6.48e-06	0.000885	0	0	0	0
chr1	240254642	240256850	35.459	342.928	2.38e-35	2.28e-31	0	0	0	0
chr1	240774618	240775567	7.879	135.03	4.03e-23	1.35e-19	0	0	0	0
chr1	24104842	24106459	243.702	490.091	2.72e-07	6.47e-05	0	0	0	0
chr1	248019843	248021733	196.995	391.811	5.58e-06	0.000783	0	0	0	0
chr1	27022472	27025181	1006.04	1918.53	3.58e-08	1.14e-05	0	0	0	0
chr1	27320147	27320738	37.704	111.054	5.05e-06	0.000721	0	0	0	0
chr1	32965573	32966338	58.361	192.103	3.58e-10	1.87e-07	0	0	0	0
chr1	33813989	33815259	157.271	357.622	6.54e-08	1.88e-05	0	0	0	0
chr1	3712803	3713838	126.503	285.301	3.95e-07	8.9e-05	0	0	0	0
chr1	39874658	39875578	140.323	335.995	3.66e-08	1.16e-05	0	0	0	0
chr1	40254684	40255750	206.198	405.692	2.31e-06	0.000379	0	0	0	0
chr1	41706598	41707840	202.797	530.159	5.25e-11	3.34e-08	0	0	0	0
chr1	43148621	43149669	221.499	433.838	1.24e-06	0.000226	0	0	0	0
chr1	43423938	43425153	228.601	474.999	7.86e-08	2.21e-05	0	0	0	0
chr1	43996560	43997197	62.817	157.18	4.93e-06	0.000708	0	0	0	0
chr1	45284298	45285303	38.803	130.018	6.77e-08	1.94e-05	0	1	0	0
chr1	45285592	45286743	87.509	664.893	2.03e-40	2.52e-36	0	1	0	0
chr1	47690120	47693006	251.156	701.127	3.95e-14	4.62e-11	0	0	0	0
chr1	47693070	47697899	284.768	1490.47	7.99e-37	8.41e-33	0	0	0	0
chr1	47903724	47904520	122.603	269.163	2.99e-06	0.00047	0	0	0	0
chr1	51701381	51702080	78.375	207.968	4.3e-08	1.32e-05	0	0	0	0
chr1	52455938	52456699	59.173	158.882	6.16e-07	0.000127	0	0	0	0
chr1	53191815	53193161	181.863	353.375	5.97e-06	0.00083	0	0	0	0
chr1	61548103	61550510	608.049	1029.52	7.09e-06	0.00096	0	0	0	0
chr1	63787628	63790509	359.382	1100.28	4.79e-19	1.01e-15	0	0	0	0
chr1	63791661	63793289	24.435	167.845	5.76e-18	1.11e-14	0	0	0	0
chr1	6453203	6453507	42.938	124.428	2.37e-06	0.000388	0	0	0	0
chr1	6844875	6845477	76.129	202.167	6.39e-08	1.84e-05	0	0	0	0
chr1	71511877	71513928	420.218	851.132	2.02e-08	6.9e-06	0	0	0	0
chr1	8020423	8022719	325.73	746.435	2.53e-10	1.37e-07	0	0	0	0
chr1	859706	859957	22.581	90.176	5e-07	0.000107	0	0	0	0
chr1	896221	896562	65.041	208.608	3.82e-10	1.99e-07	0	0	0	0
chr1	9294808	9295650	120.644	358.512	4.29e-12	3.41e-09	0	0	0	0
chr1	934629	935314	432.462	775.556	3.42e-06	0.00052	0	0	0	0
chr1	94373964	94375177	172.203	388.071	1.93e-07	4.87e-05	0	0	0	0
chr1	95582385	95583806	113.712	279.117	5.46e-08	1.63e-05	0	0	0	0
chr20	11871095	11873013	145.079	375.548	7.11e-10	3.5e-07	0	0	0	0
chr20	11959336	11960142	26.346	90.801	2.65e-06	0.000427	0	0	0	0
chr20	12893480	12894372	22.168	149.115	1.65e-14	2.1e-11	0	0	0	0
chr20	12894996	12895881	14.268	145.25	2.02e-19	4.58e-16	0	0	0	0
chr20	12896098	12896672	10.367	86.476	6.53e-12	5.02e-09	0	0	0	0
chr20	15957155	15959038	111.71	274.012	1.27e-07	3.39e-05	0	0	0	0
chr20	17511236	17512944	190.006	396.292	5.33e-07	0.000113	0	0	0	0
chr20	19973996	19975041	36.814	114.083	1.53e-06	0.000268	0	0	0	0
chr20	21489480	21491528	429.392	879.895	1.05e-07	2.85e-05	0	0	0	0
chr20	306163	306529	58.574	161.599	4.35e-07	9.67e-05	0	0	0	0
chr20	43159905	43160837	86.575	197.514	5.63e-06	0.000789	0	0	0	0
chr20	44717228	44718810	555.807	995.836	1.45e-06	0.000257	0	0	0	0
chr20	47444753	47445593	115.632	257.803	2.71e-06	0.000435	0	0	0	0
chr20	48807274	48807736	54.639	170.695	5.92e-09	2.39e-06	0	0	0	0
chr20	48807832	48808669	403.253	743.678	9.49e-07	0.000182	0	0	0	0
chr20	55835003	55841280	1960.64	584.554	5.63e-21	1.41e-17	0	0	0	0
chr20	55841341	55842881	205.173	74.725	1.25e-06	0.000228	0	0	0	0
chr20	5986277	5988580	273.645	538.123	2.08e-06	0.000348	0	0	0	0
chr20	61427831	61428104	31.958	99.381	4.23e-06	0.000621	0	0	0	0
chr20	61582849	61586667	569.315	1249.6	9.49e-10	4.54e-07	5	0	0	0
chr20	62885634	62887075	247.959	461.688	5.14e-06	0.00073	0	0	0	0
chr20	6748615	6749452	2.845	122.132	1.26e-25	4.91e-22	0	0	0	0
chr20	7999486	8000653	385.403	721.63	1.02e-06	0.000193	0	0	0	0
chr21	17102242	17102482	36.227	113.201	5.38e-06	0.000758	0	0	0	0
chr21	17102638	17103822	170.648	379.881	1.31e-07	3.47e-05	0	0	0	0
chr21	22033530	22034056	0.856	85.328	2.88e-21	7.48e-18	0	1	0	0
chr21	22034549	22035470	1.711	98.858	1.24e-22	3.79e-19	0	1	0	0
chr21	26760171	26761808	53.805	148.983	1.97e-06	0.000333	0	0	0	0
chr21	32546112	32546927	70.062	172.701	2.01e-06	0.000338	0	0	0	0
chr21	35319225	35321758	164.103	354.436	9.6e-07	0.000184	0	0	0	0
chr21	35444386	35445696	232.145	451.819	1.89e-06	0.000321	0	0	0	0
chr21	40720850	40721087	23.059	155.572	5.01e-16	7.47e-13	0	0	0	0
chr21	43428968	43431602	651.773	1267.85	1.74e-08	6.17e-06	0	0	0	0
chr21	44577811	44582525	750.266	1335.29	2.83e-06	0.00045	0	0	0	0
chr21	44582836	44584130	71.217	175.965	2.55e-06	0.000413	0	0	0	0
chr21	44847363	44847714	12.413	70.689	2.05e-07	5.12e-05	0	0	0	0
chr21	45431050	45433622	382.94	824.938	2.39e-07	5.8e-05	0	0	0	0
chr21	45758902	45760039	211.045	438.983	1.83e-07	4.66e-05	0	0	0	0
chr21	47878837	47879384	135.615	282.147	3.99e-06	0.000591	0	0	0	0
chr21	9825356	9825765	49.64	158.507	3.27e-08	1.06e-05	0	0	0	0
chr21	9825919	9826372	28.826	176.629	5.77e-15	7.84e-12	0	0	0	0
chr22	17081694	17082664	40.471	138.294	9.15e-09	3.54e-06	0	0	0	0
chr22	18958044	18958374	72.898	210.732	1.88e-08	6.56e-06	0	0	0	0
chr22	29168389	29169928	290.601	584.905	1.36e-06	0.000244	0	0	0	0
chr22	31885691	31887189	463.56	984.43	2.99e-10	1.59e-07	0	0	0	0
chr22	35652858	35654848	435.694	802.445	3.09e-06	0.000482	0	0	0	0
chr22	38054752	38055025	6.823	72.633	1.47e-11	1.07e-08	0	0	0	0
chr22	38239500	38240934	154.582	472.454	1.09e-14	1.42e-11	0	0	0	0
chr22	38302375	38302636	18.224	83.095	5.98e-08	1.75e-05	0	0	0	0
chr22	38851483	38851939	48.128	153.917	3.28e-08	1.06e-05	0	0	0	0
chr22	39409721	39411434	36.492	228.986	1.24e-20	2.99e-17	0	0	0	0
chr22	40271194	40271581	28.57	119.002	3.1e-09	1.32e-06	0	0	0	0
chr22	44893879	44894118	31.081	97.086	3.1e-06	0.000483	0	0	0	0
chr22	46068201	46069399	382.727	679.298	6.06e-06	0.000839	0	0	0	0
chr22	46467392	46467647	29.547	185.763	4.43e-18	8.64e-15	0	0	0	0
chr22	48872267	48873554	261.28	85.656	1.37e-10	8e-08	0	0	0	0
chr22	50609128	50611365	708.887	312.065	9.54e-09	3.65e-06	0	0	0	0
chr22	50781762	50782143	26.147	105.807	1.46e-08	5.34e-06	0	0	0	0
chr2	100105065	100107538	492.86	916.856	2.18e-07	5.38e-05	0	0	0	0
chr2	100937175	100938178	85.741	205.914	9.76e-07	0.000186	0	0	0	0
chr2	100938314	100939238	118.29	307.154	1.06e-09	4.98e-07	0	0	0	0
chr2	10183766	10184725	95.844	221.272	2.13e-06	0.000355	0	0	0	0
chr2	105472674	105474448	1147.83	1951.55	3.93e-06	0.000586	0	0	0	0
chr2	10587325	10588591	246.143	534.633	4.08e-08	1.27e-05	0	0	0	0
chr2	110371340	110371886	106.654	239.307	1.8e-06	0.000308	0	0	0	0
chr2	113403433	113403863	175.474	365.195	5.88e-07	0.000123	0	0	0	0
chr2	114259852	114262033	142.912	468.222	6.03e-15	8.14e-12	0	0	0	0
chr2	117845473	117846135	10.823	68.62	1.45e-08	5.3e-06	0	0	0	0
chr2	119067746	119068932	107.119	273.363	2.12e-07	5.27e-05	0	0	0	0
chr2	119602038	119603456	90.319	204.876	5.93e-06	0.000825	0	0	0	0
chr2	119604197	119604999	48.749	128.558	5.06e-06	0.000722	0	0	0	0
chr2	133024517	133026409	8703.32	14325.8	1.22e-06	0.000224	0	0	0	0
chr2	137522803	137523911	22.846	106.111	9.44e-09	3.64e-06	0	0	0	0
chr2	139301574	139302504	42.104	136.639	3.55e-08	1.14e-05	0	0	0	0
chr2	145272889	145274553	259.008	580.822	1.77e-07	4.53e-05	0	0	0	0
chr2	161262647	161264427	267.747	519.447	1.08e-06	0.000203	0	0	0	0
chr2	169102657	169104826	389.038	719.163	8.76e-07	0.00017	0	0	0	0
chr2	172289441	172291501	609.378	1056.42	6.21e-06	0.000857	0	0	0	0
chr2	173939996	173940866	132.979	292.562	7.61e-07	0.000151	0	0	0	0
chr2	174828999	174831466	1207.66	2048.85	2.26e-06	0.000373	0	0	0	0
chr2	17719593	17722367	524.453	208.78	9.87e-09	3.75e-06	0	0	0	0
chr2	177939133	177939769	15.601	71.111	3.84e-07	8.71e-05	0	0	0	0
chr2	181044218	181047796	346.717	775.978	5.68e-08	1.68e-05	0	0	0	0
chr2	181065971	181068068	88.017	243.422	2.33e-07	5.69e-05	0	0	0	0
chr2	181068261	181069367	68.906	169.703	2.74e-06	0.000438	0	0	0	0
chr2	183901576	183903466	416.062	900.772	5.29e-10	2.69e-07	0	0	0	0
chr2	185462919	185464676	110.454	235.958	6.81e-06	0.000926	0	0	0	0
chr2	18740603	18742264	249.323	475.475	6.24e-06	0.00086	0	0	0	0
chr2	190445078	190446203	54.261	159.038	5.97e-08	1.75e-05	0	0	0	0
chr2	191398521	191400104	314.138	676.44	2.37e-08	7.9e-06	0	0	0	0
chr2	201171577	201172641	115.467	333.317	2.13e-10	1.17e-07	0	0	0	0
chr2	20424124	20424592	107.366	237.894	1.9e-06	0.000323	0	0	0	0
chr2	204399291	204400078	233.913	460.719	6.72e-07	0.000136	0	0	0	0
chr2	21490217	21493060	131.967	304.593	2.1e-07	5.21e-05	0	0	0	0
chr2	21493236	21494418	73.098	176.808	4.49e-06	0.000651	0	0	0	0
chr2	21504294	21505130	12.813	82.72	3.37e-10	1.77e-07	0	0	0	0
chr2	21510524	21511833	23.458	105.854	3.87e-09	1.61e-06	0	0	0	0
chr2	21536244	21536909	26.802	108.61	8.03e-09	3.15e-06	0	0	0	0
chr2	220043012	220043923	131.224	291.586	9e-07	0.000174	0	0	0	0
chr2	22064384	22065118	10.168	84.399	3.71e-12	3.11e-09	0	0	0	0
chr2	231577046	231579237	289.181	586.576	4.58e-07	0.0001	0	0	0	0
chr2	235405363	235405748	21.925	130.892	3.77e-12	3.15e-09	0	0	0	0
chr2	239110550	239112325	172.26	384.909	7.98e-08	2.24e-05	0	0	0	0
chr2	239148259	239148630	56.285	176.074	2e-08	6.85e-06	0	0	0	0
chr2	241375325	241375846	79.786	223.567	1.15e-08	4.32e-06	0	0	0	0
chr2	241499472	241501635	518.19	923.305	7.12e-06	0.000964	0	0	0	0
chr2	242211753	242212053	73.962	178.768	2.94e-06	0.000464	0	0	0	0
chr2	242624781	242628287	967.774	1821.95	1.49e-07	3.88e-05	0	0	0	0
chr2	242639643	242641638	531.893	971.625	9.27e-07	0.000178	0	0	0	0
chr2	242674029	242675611	706.611	1308.42	1.42e-07	3.74e-05	0	0	0	0
chr2	24582065	24584486	457.423	1014.91	2.2e-11	1.52e-08	0	0	0	0
chr2	25895403	25896435	119.345	303.289	3.08e-09	1.32e-06	0	0	0	0
chr2	27340669	27341742	257.71	84.797	2.84e-09	1.22e-06	0	0	0	0
chr2	27341895	27342629	185.967	54.777	3.31e-09	1.39e-06	0	0	0	0
chr2	29117352	29118862	607.905	1078.92	1.19e-06	0.000219	0	0	0	0
chr2	54683973	54684224	23.658	82.431	2.64e-06	0.000426	0	0	0	0
chr2	56115505	56116367	14.168	90.692	1.78e-10	1.01e-07	0	0	0	0
chr2	61292968	61293920	171.382	421.979	1.58e-09	7.08e-07	0	0	0	0
chr2	61504309	61505568	137.878	43.238	3.68e-07	8.37e-05	0	0	0	0
chr2	66673091	66673966	31.48	104.191	1.34e-06	0.000242	0	0	0	0
chr2	73114010	73116307	268.16	495.525	4.48e-06	0.000651	0	0	0	0
chr2	85198472	85199941	232.088	492.41	4.88e-08	1.47e-05	0	0	0	0
chr2	8816185	8818791	317.638	749.081	4e-10	2.06e-07	0	0	0	0
chr2	8824708	8826396	252.68	593.806	9.47e-11	5.73e-08	0	0	0	0
chr2	92296082	92298252	309.59	641.588	3.58e-06	0.000542	0	0	0	0
chr2	92306622	92309283	584.095	1270.93	2.24e-08	7.5e-06	0	0	0	0
chr2	92309362	92311097	355.008	783.544	4.38e-07	9.7e-05	0	0	0	0
chr2	92317036	92322036	1184.16	2620.82	2.06e-08	7e-06	0	0	0	0
chr2	92322321	92326199	914.269	2120.38	1.17e-09	5.39e-07	0	0	0	0
chr2	9613598	9615687	46.161	375.509	3.75e-34	3.15e-30	0	0	0	0
chr2	97481849	97482307	73.219	219.226	9.78e-10	4.63e-07	0	0	0	0
chr3	102451306	102452002	20.257	73.828	5.68e-06	0.000795	0	0	0	0
chr3	106631911	106633552	134.733	293.007	1.89e-06	0.000321	0	0	0	0
chr3	119298135	119299617	62.839	379.42	1.69e-26	7.43e-23	0	0	0	0
chr3	120066712	120069078	769.615	1335.91	3.13e-06	0.000486	0	0	0	0
chr3	126373117	126374100	96.109	232.483	6.41e-07	0.000131	0	0	0	0
chr3	128678882	128679696	14.924	70.915	3.08e-07	7.24e-05	0	0	0	0
chr3	133292213	133293046	132.679	297.137	2.92e-07	6.89e-05	0	0	0	0
chr3	134082068	134083179	370.922	134.78	3.98e-10	2.06e-07	0	0	0	0
chr3	141120576	141122121	227.624	446.994	9.01e-07	0.000174	0	0	0	0
chr3	141205861	141207024	260.012	527.614	4.33e-07	9.63e-05	0	0	0	0
chr3	141515280	141516917	41.904	178.791	5.32e-13	5.11e-10	0	0	0	0
chr3	141595436	141596951	272.268	571.445	7.65e-08	2.16e-05	0	0	0	0
chr3	150479287	150482007	477.867	847.768	3.3e-06	0.000505	0	0	0	0
chr3	158389572	158390775	36.115	176.059	2.36e-14	2.92e-11	0	0	0	0
chr3	169487114	169487908	30.303	157.274	3.55e-14	4.22e-11	0	0	0	0
chr3	17936171	17937931	101.898	228.127	4.67e-06	0.000674	0	0	0	0
chr3	18073132	18077239	291.592	663.465	4.21e-08	1.3e-05	0	0	0	0
chr3	18085479	18089963	391.766	852.726	1.76e-07	4.53e-05	0	0	0	0
chr3	18090203	18092709	112.943	304.999	2.59e-09	1.13e-06	0	0	0	0
chr3	181412620	181414468	92.729	568.619	1.53e-30	8.71e-27	0	0	0	0
chr3	18200235	18201160	29.747	101.771	6.79e-07	0.000137	0	0	0	0
chr3	182511398	182511657	25.704	95.033	1.29e-06	0.000233	0	0	0	0
chr3	182697997	182698416	25.947	146.304	2.31e-14	2.88e-11	0	0	0	0
chr3	18484208	18486671	584.308	1206.33	2.69e-09	1.17e-06	0	0	0	0
chr3	193923311	193924526	49.805	157.188	1.53e-08	5.53e-06	0	0	0	0
chr3	196294698	196295882	179.283	361.869	2.67e-06	0.000429	0	0	0	0
chr3	196594704	196595642	173.272	362.369	9.27e-07	0.000178	0	0	0	0
chr3	196625508	196625892	736.754	1457.64	3.19e-06	0.000492	0	0	0	0
chr3	21792328	21793057	26.047	85.39	4.41e-06	0.000642	0	0	0	0
chr3	27525468	27526035	87.409	272.34	5.44e-11	3.43e-08	0	0	0	0
chr3	28617601	28618568	123.945	41.294	1.11e-06	0.000208	0	0	0	0
chr3	36421977	36422473	7.123	89.232	2.51e-15	3.57e-12	0	0	0	0
chr3	36985563	36986715	16.513	163.473	3.74e-21	9.61e-18	0	0	0	0
chr3	42055243	42055446	15.18	66.762	1.9e-06	0.000323	0	0	0	0
chr3	46599183	46601075	82.418	247.606	2.38e-10	1.29e-07	0	0	0	0
chr3	47821713	47823310	336.784	661.833	1.18e-06	0.000219	0	0	0	0
chr3	50711575	50713406	183.292	394.543	4.2e-06	0.000618	0	0	0	0
chr3	53079681	53080157	70.262	187.817	2.06e-07	5.14e-05	0	0	0	0
chr3	57261809	57262098	60.485	175.2	8.03e-08	2.25e-05	0	0	0	0
chr3	57677513	57679284	404.027	728.781	3.62e-06	0.000546	0	0	0	0
chr3	89163005	89164330	216.8	422.76	1.55e-06	0.000271	0	0	0	0
chr4	10118228	10118557	32.058	118.674	3.57e-08	1.14e-05	0	0	0	0
chr4	102621885	102622984	49.57	141.854	6.3e-06	0.000865	0	0	0	0
chr4	106551572	106552816	63.551	158.422	2.44e-06	0.000397	0	0	0	0
chr4	113066648	113066842	9.568	67.558	1.8e-08	6.33e-06	0	0	0	0
chr4	141676230	141677343	342.447	658.928	3.35e-07	7.73e-05	0	0	0	0
chr4	146402300	146404516	414.068	960.305	1.91e-10	1.07e-07	0	0	0	0
chr4	15005559	15007185	325.039	638.425	7.25e-07	0.000145	0	0	0	0
chr4	156587960	156589559	210.885	520.79	5.76e-10	2.91e-07	0	0	0	0
chr4	158143204	158144330	24.535	202.784	9.32e-23	2.93e-19	0	0	0	0
chr4	169552161	169553269	18.824	263.495	4.01e-35	3.67e-31	0	0	0	0
chr4	174090433	174091496	106.089	246.716	1.46e-06	0.000259	0	0	0	0
chr4	183734609	183738115	216.353	1007.09	1.66e-31	1.06e-27	2	0	0	0
chr4	184579359	184581528	369.124	752.844	1.51e-08	5.48e-06	0	0	0	0
chr4	1873142	1873597	36.149	256.452	8.26e-22	2.38e-18	0	0	0	0
chr4	25235564	25237370	448.233	873.985	4e-08	1.25e-05	0	0	0	0
chr4	26861458	26863699	256.281	487.78	1.76e-06	0.000304	0	0	0	0
chr4	37979060	37980077	86.853	206.032	1.19e-06	0.00022	0	0	0	0
chr4	39045007	39047527	218.107	445.3	1.45e-06	0.000257	0	0	0	0
chr4	41080905	41082490	114.155	273.566	8.74e-08	2.43e-05	0	0	0	0
chr4	42152367	42155071	670.505	1180.11	2.79e-06	0.000444	0	0	0	0
chr4	44449990	44451051	42.838	296.091	9.04e-26	3.59e-22	0	0	0	0
chr4	48780522	48783300	530.026	1002.11	5.35e-07	0.000113	0	0	0	0
chr4	49122569	49123323	63.751	160.92	2.6e-06	0.00042	0	0	0	0
chr4	55092181	55094899	234.308	574.006	8.52e-10	4.11e-07	0	0	0	0
chr4	55095746	55098550	128.922	602.722	5.01e-26	2.07e-22	0	0	0	0
chr4	56261423	56264579	534.36	989.762	5.76e-07	0.000121	0	0	0	0
chr4	78740833	78742166	254.144	490.731	5.3e-06	0.000748	0	0	0	0
chr4	7941260	7941557	22.802	121.758	1.59e-11	1.15e-08	0	0	0	0
chr4	86748712	86749274	27.936	100.225	2.67e-07	6.38e-05	0	0	0	0
chr4	87372288	87373810	62.561	175.606	4.02e-06	0.000595	0	0	0	0
chr4	95679222	95680477	171.482	395.87	2.66e-08	8.76e-06	0	0	0	0
chr5	10759947	10761312	89.164	224.106	1.42e-07	3.74e-05	0	0	0	0
chr5	107715370	107718773	896.578	1604.52	2.42e-06	0.000394	0	0	0	0
chr5	107752059	107754443	70.461	474.883	8.16e-30	4.29e-26	0	0	0	0
chr5	107752059	107754443	70.461	474.883	8.16e-30	4.29e-26	0	0	0	0
chr5	118323619	118324724	213.556	401.921	7.45e-06	0.000999	0	0	0	0
chr5	122424980	122426288	52.927	150.497	2.16e-07	5.34e-05	0	0	0	0
chr5	134240053	134242425	630.46	1120.82	1.15e-06	0.000214	0	0	0	0
chr5	135467803	135469704	381.446	766.632	6.31e-08	1.83e-05	0	0	0	0
chr5	138089094	138089316	24.891	95.384	2.66e-07	6.38e-05	0	0	0	0
chr5	141487778	141490039	339.741	663.48	4.2e-07	9.37e-05	0	0	0	0
chr5	146256843	146257875	33.248	144.032	2.03e-11	1.43e-08	0	0	0	0
chr5	146269479	146270834	35.837	116.823	4.73e-07	0.000103	0	0	0	0
chr5	158155018	158155619	22.524	80.495	5.16e-06	0.000732	0	0	0	0
chr5	159545283	159546624	414.294	793.927	4.07e-07	9.13e-05	0	0	0	0
chr5	178156957	178157627	27.658	108.696	1.39e-08	5.09e-06	0	0	0	0
chr5	179158863	179160008	111.332	247.458	2.99e-06	0.00047	0	0	0	0
chr5	179334644	179334924	40.05	140.035	1.93e-08	6.68e-06	0	0	0	0
chr5	179719017	179721028	366.826	808.144	2.34e-10	1.27e-07	0	0	0	0
chr5	180075996	180076587	11.857	87.327	3.24e-10	1.71e-07	0	0	0	0
chr5	180528122	180528895	26.902	115.558	1.36e-09	6.19e-07	0	0	0	0
chr5	180596363	180597793	245.566	107.525	3.31e-06	0.000506	0	0	0	0
chr5	43555554	43558217	788.426	1444.52	5.38e-07	0.000114	0	0	0	0
chr5	44942167	44944915	139.711	355.436	6.14e-08	1.78e-05	0	0	0	0
chr5	5423081	5424417	116.822	247.872	5.38e-06	0.000758	0	0	0	0
chr5	56111267	56111783	54.639	223.434	1.19e-13	1.29e-10	0	0	0	0
chr5	6714039	6715307	102.532	274.136	1.54e-09	6.91e-07	0	0	0	0
chr5	72744012	72744251	22.503	115.098	4.25e-11	2.78e-08	0	0	0	0
chr5	74161926	74162151	29.804	108.649	1.96e-07	4.94e-05	0	0	0	0
chr5	74348126	74350379	121.2	383.316	9.26e-14	1.02e-10	0	0	0	0
chr5	78280709	78282040	269.549	505.363	3.03e-06	0.000474	0	0	0	0
chr5	7868364	7870152	348.888	631.461	4.35e-06	0.000635	0	0	0	0
chr5	87979409	87981803	154.235	469.081	3.46e-13	3.39e-10	0	0	0	0
chr6	11044322	11044522	7.201	63.889	1.39e-08	5.09e-06	0	0	0	0
chr6	111802255	111806242	1306.38	2149.99	3.94e-06	0.000586	0	0	0	0
chr6	11537978	11538389	48.093	206.086	2.95e-13	2.94e-10	0	0	0	0
chr6	125282922	125283678	36.149	116.948	1.13e-06	0.000211	0	0	0	0
chr6	126110790	126112973	803.284	1380.83	5.1e-06	0.000726	0	0	0	0
chr6	132271356	132272598	122.403	287.136	1.22e-07	3.28e-05	0	0	0	0
chr6	133561544	133565425	774.254	1585.28	1.65e-08	5.89e-06	0	0	0	0
chr6	13487470	13487904	50.182	133.219	3.35e-06	0.000512	0	0	0	0
chr6	13711605	13711999	8.634	108.032	2.92e-17	4.88e-14	0	0	0	0
chr6	137143136	137145023	272.459	516.207	1.77e-06	0.000305	0	0	0	0
chr6	139012729	139014478	225.999	436.149	3.47e-06	0.000528	0	0	0	0
chr6	1392698	1394779	241.431	855.512	1.11e-17	2.05e-14	0	0	0	0
chr6	146055323	146057274	391.978	731.764	2.77e-06	0.000442	0	0	0	0
chr6	149637826	149640435	703.123	1257.93	4.74e-07	0.000103	0	0	0	0
chr6	150921085	150921307	20.813	82.033	5.57e-07	0.000117	0	0	0	0
chr6	151060208	151061701	71.074	191.885	8.7e-08	2.42e-05	0	0	0	0
chr6	151709945	151714028	1093.4	1954.7	6.69e-07	0.000136	0	0	0	0
chr6	155052603	155056256	1060.75	1942.18	2.43e-07	5.9e-05	0	0	0	0
chr6	157097547	157098844	306.272	587.138	1.25e-06	0.000228	0	0	0	0
chr6	157098964	157100105	496.864	1018.24	8.08e-09	3.16e-06	0	0	0	0
chr6	157100200	157100774	160.094	352.913	9.14e-07	0.000176	0	0	0	0
chr6	160390294	160390962	98.575	257.007	1.56e-08	5.61e-06	0	0	0	0
chr6	1610026	1610559	52.506	135.116	7.02e-06	0.000952	0	0	0	0
chr6	163143954	163144686	30.09	100.178	7.43e-06	0.000998	0	0	0	0
chr6	163833775	163835337	388.556	901.53	1.3e-10	7.6e-08	0	0	0	0
chr6	163836125	163837961	439.16	875.304	2.26e-07	5.53e-05	0	0	0	0
chr6	170124227	170124525	3.601	92.12	5.42e-19	1.13e-15	0	0	0	0
chr6	170150971	170152862	637.357	1152.99	1.51e-06	0.000265	0	0	0	0
chr6	20401046	20405037	1122.55	1979.05	3.8e-06	0.000569	0	0	0	0
chr6	24980646	24982416	40.115	194.649	7.97e-14	9.01e-11	0	0	0	0
chr6	2765771	2768164	738.512	1349.21	3.44e-07	7.89e-05	0	0	0	0
chr6	33756415	33758454	270.036	578.222	1.48e-08	5.39e-06	0	0	0	0
chr6	35655267	35656711	166.075	457.448	7.28e-12	5.53e-09	0	0	0	0
chr6	38606789	38608336	239.646	446.619	5.51e-06	0.000774	0	0	0	0
chr6	41528431	41529063	28.614	124.943	2.93e-10	1.56e-07	0	0	0	0
chr6	43139189	43139489	112.135	285.168	1.8e-08	6.33e-06	0	0	0	0
chr6	44186101	44187527	90.762	243.063	1.53e-07	3.98e-05	0	0	0	0
chr6	52441960	52442698	130.069	322.738	3.23e-09	1.37e-06	0	0	0	0
chr6	58776096	58780261	3274.36	6528.01	2.66e-07	6.38e-05	0	0	0	0
chr6	70575780	70578669	627.511	1163.08	7.38e-07	0.000147	0	0	0	0
chr6	71998855	71999187	14.924	89.185	2.17e-10	1.19e-07	0	0	0	0
chr6	74160757	74162599	33.591	912.039	4.55e-85	1.92e-80	2	0	0	0
chr6	84153416	84154671	71.061	179.502	3.79e-06	0.000569	0	0	0	0
chr6	89855274	89856762	528.64	941.886	2.29e-06	0.000376	0	0	0	0
chr7	103629121	103630089	45.883	151.293	6.59e-09	2.63e-06	0	0	0	0
chr7	105028962	105029388	54.283	144.758	1.68e-06	0.000291	0	0	0	0
chr7	107220090	107221300	213.195	431.535	4.7e-06	0.000677	0	0	0	0
chr7	116364008	116365122	34.525	180.119	6.96e-15	9.29e-12	0	0	0	0
chr7	121035559	121036835	125.977	311.034	2.84e-08	9.27e-06	0	0	0	0
chr7	125201588	125202645	42.126	176.566	3.93e-12	3.23e-09	0	0	0	0
chr7	126891941	126894186	196.061	541.339	3.89e-12	3.22e-09	0	0	0	0
chr7	127031414	127033498	423.984	814.055	3.4e-07	7.82e-05	0	0	0	0
chr7	128169444	128173325	781.611	1401.72	3.07e-06	0.000479	0	0	0	0
chr7	129911189	129913257	286.823	679.134	2.72e-09	1.18e-06	0	0	0	0
chr7	129913521	129914314	25.013	97.071	3.04e-07	7.15e-05	0	0	0	0
chr7	131284479	131293305	984.895	1737.52	5.52e-07	0.000116	0	0	0	0
chr7	138144954	138146440	674.197	1196.79	1.1e-06	0.000206	0	0	0	0
chr7	138719184	138721553	742.682	1304.44	1.23e-06	0.000225	0	0	0	0
chr7	140771007	140775047	446.991	1350.39	1.46e-15	2.12e-12	0	0	0	0
chr7	147600369	147601805	32.77	177.386	3.87e-15	5.39e-12	0	0	0	0
chr7	147602088	147602924	12.635	72.789	9.06e-09	3.51e-06	0	0	0	0
chr7	148394741	148398841	1084.55	2046.58	1.81e-08	6.33e-06	0	0	0	0
chr7	148581298	148582989	561.771	1017.23	3.14e-06	0.000486	0	0	0	0
chr7	148842132	148844499	285.724	651.901	4.39e-09	1.81e-06	0	0	0	0
chr7	148958480	148959979	149.892	345.551	5.54e-08	1.65e-05	0	0	0	0
chr7	152133326	152133656	44.471	125.404	1.48e-06	0.000261	0	0	0	0
chr7	152456900	152457944	292.117	530.019	6.82e-06	0.000927	0	0	0	0
chr7	154793238	154794693	209.108	453.451	8.64e-08	2.41e-05	0	0	0	0
chr7	155137362	155137726	30.503	94.681	3.76e-06	0.000564	0	0	0	0
chr7	157476085	157476969	4.934	92.761	6.39e-18	1.22e-14	1	0	0	0
chr7	157477374	157479451	4	637.863	4.17e-89	2.19e-84	1	0	0	0
chr7	157480981	157483469	15.679	570.602	1.57e-75	5.51e-71	0	0	0	0
chr7	19156800	19157037	35.615	105.518	3.38e-06	0.000516	0	0	0	0
chr7	192010	192569	46.026	125.646	4.68e-06	0.000674	0	0	0	0
chr7	24612143	24613275	127.189	269.015	3.96e-06	0.000589	0	0	0	0
chr7	2598620	2599436	91.531	203.221	7.35e-06	0.000991	0	0	0	0
chr7	28995227	28996274	50.339	142.307	6.43e-07	0.000132	0	0	0	0
chr7	29846155	29848438	350.965	700.815	2.31e-07	5.64e-05	0	0	0	0
chr7	30324254	30326944	707.853	1321.35	2.2e-07	5.4e-05	0	0	0	0
chr7	3234658	3235896	58.061	189.878	1.12e-09	5.22e-07	0	0	0	0
chr7	32930972	32931501	113.868	305.788	6.18e-10	3.09e-07	0	0	0	0
chr7	33147494	33149026	171.36	373.479	1.22e-07	3.28e-05	0	0	0	0
chr7	34691762	34694280	174.892	534.758	8.29e-13	7.76e-10	0	0	0	0
chr7	34694348	34695654	154.026	384.628	6.9e-10	3.41e-07	0	0	0	0
chr7	43946002	43946688	55.494	149.763	2.44e-06	0.000397	0	0	0	0
chr7	44788057	44788397	46.895	141.979	2.08e-07	5.18e-05	0	0	0	0
chr7	4689840	4691190	48.871	199.676	1.34e-12	1.2e-09	0	0	0	0
chr7	50850172	50850987	53.027	140.941	1.76e-06	0.000303	0	0	0	0
chr7	6523511	6523762	41.561	126.067	1.33e-06	0.000239	0	0	0	0
chr7	86974332	86974852	3.244	81.596	5.78e-17	9.35e-14	0	0	0	0
chr7	90892712	90894318	214.45	560.671	1.68e-10	9.61e-08	0	0	0	0
chr7	916280	916493	20.991	78.676	4.64e-06	0.000671	0	0	0	0
chr7	93519242	93520362	122.199	19.487	7.7e-12	5.79e-09	0	0	0	0
chr7	95063336	95065126	308.683	597.421	1.37e-06	0.000245	0	0	0	0
chr7	96626635	96628016	35.359	124.014	2.31e-08	7.71e-06	0	0	0	0
chr7	96649865	96654643	1031.77	2003.78	4.03e-08	1.26e-05	0	0	0	0
chr7	98741175	98741727	29.369	181.789	2.81e-17	4.81e-14	0	0	0	0
chr8	102217578	102219687	453.384	827.882	3.72e-06	0.00056	0	0	0	0
chr8	104510805	104511981	126.212	19.113	2.26e-13	2.3e-10	0	0	0	0
chr8	104512317	104514102	496.535	44.979	1.31e-42	1.83e-38	0	0	0	0
chr8	11056662	11058852	565.845	1022.22	1.25e-06	0.000227	0	0	0	0
chr8	12610205	12612986	319.91	882.362	1.04e-15	1.53e-12	0	0	0	0
chr8	12990008	12990788	24.813	96.227	8.87e-08	2.46e-05	0	0	0	0
chr8	132915611	132917596	346.343	665.229	4.49e-07	9.84e-05	0	0	0	0
chr8	133787596	133788680	86.796	229.134	3.22e-08	1.05e-05	0	0	0	0
chr8	142009787	142011378	355.955	663.675	1.74e-06	0.0003	0	0	0	0
chr8	144635221	144637134	236.258	569.189	7.38e-11	4.55e-08	0	0	0	0
chr8	15397334	15398688	76.564	370.254	8.58e-23	2.74e-19	0	0	0	0
chr8	17014161	17015496	228.879	502.161	1.05e-08	3.96e-06	0	0	0	0
chr8	1921204	1922171	76.85	192.251	2.29e-06	0.000377	0	0	0	0
chr8	22224238	22225998	367.499	761.729	3.32e-08	1.07e-05	0	0	0	0
chr8	28351834	28353043	174.149	389.453	6.07e-08	1.77e-05	0	0	0	0
chr8	30670083	30670561	66.796	198.724	2.86e-09	1.23e-06	0	0	0	0
chr8	3093468	3094977	347.473	86.054	3.52e-15	4.94e-12	0	0	0	0
chr8	32329620	32330541	27.124	102.145	4.39e-07	9.71e-05	0	0	0	0
chr8	38088330	38090081	381.78	930.043	8.25e-13	7.75e-10	0	0	0	0
chr8	42752032	42753670	420.579	809.074	1.99e-06	0.000335	0	0	0	0
chr8	43830909	43832173	122.555	282.537	3e-06	0.00047	0	0	0	0
chr8	43838377	43838851	59.872	148.647	5.2e-06	0.000736	0	0	0	0
chr8	46844039	46845896	167.582	366.827	1.57e-06	0.000274	0	0	0	0
chr8	46848144	46851879	378.588	769.873	1.82e-06	0.000311	0	0	0	0
chr8	55012729	55014492	308.161	590.886	1.29e-06	0.000234	0	0	0	0
chr8	57967390	57968077	15.023	72.125	1.28e-07	3.4e-05	0	0	0	0
chr8	58385737	58386769	77.641	202.034	9.78e-08	2.68e-05	0	0	0	0
chr8	58907019	58908230	141.301	339.555	4.14e-08	1.28e-05	0	0	0	0
chr8	59058622	59059152	13.968	65.637	4.67e-07	0.000102	0	0	0	0
chr8	61429491	61430348	310.429	567.76	5.78e-06	0.000807	0	0	0	0
chr8	61822016	61823391	79.708	252.041	2.14e-11	1.5e-08	0	0	0	0
chr8	63997849	63999188	82.275	244.32	1.91e-10	1.07e-07	0	0	0	0
chr8	65493317	65494564	142.126	397.768	7.67e-12	5.79e-09	0	0	0	0
chr8	66753901	66754259	118.824	272.723	2.36e-07	5.76e-05	0	0	0	0
chr8	68605478	68607180	96.851	251.94	4.02e-07	9.03e-05	0	0	0	0
chr8	68864008	68865356	138.534	415.717	1.06e-12	9.76e-10	0	0	0	0
chr8	82643297	82645241	353.896	60.586	2.23e-21	5.88e-18	0	1	0	0
chr8	85094422	85095987	39.359	304.788	2.49e-28	1.25e-24	0	0	0	0
chr8	85096650	85097416	12.257	121.562	1.33e-17	2.42e-14	0	0	0	0
chr8	87354929	87355864	164.572	332.38	2.23e-06	0.00037	0	0	0	0
chr8	96145790	96146464	91.266	214.097	3.9e-06	0.000583	0	0	0	0
chr9	100744480	100748792	1882.38	3291.42	5.03e-06	0.000719	0	0	0	0
chr9	115249200	115250127	125.89	362.064	2.89e-12	2.47e-09	0	0	0	0
chr9	126778845	126780489	241.422	479.52	8.33e-07	0.000163	0	0	0	0
chr9	130495485	130497832	391.9	715.415	7.39e-06	0.000995	0	0	0	0
chr9	132804897	132805479	120.222	301.392	5.97e-09	2.4e-06	0	0	0	0
chr9	134152249	134153329	89.476	365.788	2.41e-18	4.83e-15	0	0	0	0
chr9	136932543	136932740	13.59	66.738	3.38e-07	7.79e-05	0	0	0	0
chr9	138798792	138799024	14.702	90.551	7.91e-10	3.84e-07	0	0	0	0
chr9	139702544	139702964	170.983	372.463	3.13e-06	0.000486	0	0	0	0
chr9	140209139	140210452	178.927	39.99	8.01e-12	5.98e-09	0	0	0	0
chr9	140210856	140212911	304.135	83.048	5.19e-12	4.04e-09	0	0	0	0
chr9	140317936	140318178	22.781	88.787	4.4e-07	9.71e-05	0	0	0	0
chr9	140500113	140500366	37.148	125.427	4.12e-08	1.28e-05	0	0	0	0
chr9	14314287	14315510	285.537	639.995	1.39e-09	6.32e-07	0	0	0	0
chr9	14319950	14323364	650.583	1144.3	2.43e-06	0.000395	0	0	0	0
chr9	16726585	16727535	107.788	266.048	2.4e-07	5.82e-05	0	0	0	0
chr9	33676208	33677733	307.714	608.086	1.78e-06	0.000305	0	0	0	0
chr9	37799638	37802296	720.914	1219.46	5.74e-06	0.000802	0	0	0	0
chr9	66454665	66459183	851.508	1568.77	4.91e-07	0.000106	0	0	0	0
chr9	66833134	66834068	216.162	477.272	1.36e-06	0.000243	0	0	0	0
chr9	66970980	66971539	427.024	876.859	2.49e-07	6e-05	0	0	0	0
chr9	67320397	67320974	196.916	431.52	2.07e-06	0.000347	0	0	0	0
chr9	68408588	68409740	141.157	297.309	2.21e-06	0.000367	0	0	0	0
chr9	68725410	68727366	373.602	699.27	1.3e-06	0.000234	0	0	0	0
chr9	706672	707687	79.495	205.938	2.45e-07	5.91e-05	0	0	0	0
chr9	71788472	71789809	184.338	409.143	7.56e-08	2.14e-05	0	0	0	0
chr9	75196297	75198306	129.2	287.628	1.09e-06	0.000204	0	0	0	0
chr9	77641653	77644085	413.873	892.372	3.89e-10	2.02e-07	0	0	0	0
chr9	86431912	86432737	32.392	185.256	8.11e-17	1.3e-13	0	0	0	0
chr9	88420222	88421175	88.03	280.64	2.64e-11	1.79e-08	0	0	0	0
chr9	91003276	91003563	14.168	100.225	2.06e-12	1.78e-09	0	0	0	0
chr9	97767312	97768023	60.828	150.364	5.01e-06	0.000717	0	0	0	0
chr9	98502974	98504726	123.745	279.617	6.18e-07	0.000128	0	0	0	0
chr9	98505121	98505603	29.369	96.118	1.5e-06	0.000264	0	0	0	0
chr9	99416687	99417481	104.721	236.879	1.16e-06	0.000215	0	0	0	0
chrX	110038186	110039865	183.739	378.327	1.13e-06	0.00021	0	0	0	0
chrX	119492973	119494672	121.578	260.395	7.23e-06	0.000977	0	0	0	0
chrX	121962645	121963258	11.123	66.567	2.87e-08	9.37e-06	0	0	0	0
chrX	124338904	124340181	29.747	150.677	1.99e-13	2.06e-10	0	0	0	0
chrX	135229672	135230987	124.978	278.22	5.08e-07	0.000109	0	0	0	0
chrX	139014417	139016491	670.032	1420.01	5.64e-11	3.54e-08	0	0	0	0
chrX	139846625	139848354	100.33	286.449	1.26e-09	5.81e-07	0	0	0	0
chrX	19904546	19905730	92.386	236.809	1.01e-07	2.75e-05	0	0	0	0
chrX	2381248	2383812	186.875	391.366	9.74e-07	0.000186	0	0	0	0
chrX	24166348	24168419	410.19	810.151	6.71e-07	0.000136	0	0	0	0
chrX	33937360	33938166	56.35	6.113	1.21e-08	4.49e-06	0	0	0	0
chrX	34671310	34675323	1145.67	256.171	3.82e-32	2.68e-28	0	0	0	0
chrX	3800067	3800354	12.157	69.916	3.26e-08	1.06e-05	0	0	0	0
chrX	41332873	41333099	28.97	113.107	1.9e-08	6.59e-06	0	0	0	0
chrX	41782522	41783749	154.517	321.169	1.67e-06	0.00029	0	0	0	0
chrX	57617323	57620590	805	1432.93	6.17e-07	0.000128	0	0	0	0
chrX	70149475	70151031	38.403	331.427	3.2e-32	2.4e-28	1	0	0	0
chrX	72745370	72747107	155.981	314.462	5.22e-06	0.000738	0	0	0	0
chrX	74143441	74145299	320.019	816.436	1.17e-12	1.06e-09	0	0	0	0
chrX	74742467	74743520	110.211	321.785	8.38e-12	6.21e-09	0	0	0	0
chrX	84761235	84762893	435.824	190.651	4.18e-07	9.34e-05	0	0	0	0
chrX	84823218	84823582	126.108	32.994	4.79e-07	0.000104	0	0	0	0
chrY	13452739	13454011	199.066	418.942	5.96e-06	0.000829	0	0	0	0
chrY	13842519	13842931	485.806	935.103	3.05e-06	0.000477	0	0	0	0

## Sheet: TOP2B_H3K36me3_Peaks
chr	start	stop	meanTOP2B	meanHAP1	pval	padj	H3K27Ac_peak	ATAC_peak	hiC_block	hiC_peak
chr10	89514056	89514566	0	39.435	2.1e-08	7.98e-05	1	0	1	0
chr10	89515391	89516078	0	70.371	1.72e-13	2.61e-09	1	0	1	0
chr10	89520043	89520548	0	37.123	1.27e-07	0.000331	1	0	1	0
chr10	89523959	89524260	0	27.42	3.59e-06	0.0052	0	0	1	0
chr10	89525592	89526156	0	44.708	4.4e-09	2.22e-05	0	0	1	0
chr10	89526903	89527347	0	45.581	1.5e-09	8.3e-06	0	0	1	0
chr10	89529324	89529686	0	41.249	1.44e-08	6.12e-05	0	0	1	0
chr10	89534445	89534714	0.416	33.151	5.84e-07	0.00123	0	0	0	0
chr10	89541405	89541695	0	25.815	4.84e-06	0.0066	0	0	0	0
chr10	89542849	89543133	0	28.791	1.44e-06	0.00263	0	0	0	0
chr10	89549049	89549542	0	50.314	3.21e-09	1.68e-05	0	0	1	0
chr10	89551564	89552290	0	49.221	9.56e-10	5.63e-06	0	0	1	0
chr10	89556173	89556880	0	46.494	2.96e-09	1.59e-05	0	0	1	0
chr10	89557880	89558141	0	25.898	4.66e-06	0.00646	0	0	1	0
chr10	89563165	89563478	0	25.981	4.61e-06	0.00646	0	0	1	0
chr10	89564123	89564476	0	30.562	2.27e-06	0.00376	0	0	1	0
chr10	89570685	89571048	0	39.781	1.52e-08	6.18e-05	0	0	2	0
chr10	89571547	89571962	0	28.444	2.05e-06	0.00357	1	1	2	0
chr10	89572102	89572826	0	77.015	1.81e-14	3.68e-10	1	1	2	0
chr12	57962167	57963249	73.916	11.834	3e-06	0.00472	0	0	0	0
chr12	57963404	57964377	70.767	12.859	8.94e-06	0.0116	0	0	0	0
chr12	57965733	57967108	148.313	32.625	4.51e-07	0.000993	0	0	0	0
chr12	57969451	57970430	74.202	10.561	2.22e-06	0.00372	0	0	0	0
chr12	57975182	57976166	51.814	7.751	1.38e-05	0.017	0	0	0	0
chr13	51658376	51659079	5.94	56.737	5.36e-07	0.00114	0	0	0	0
chr13	88328333	88329067	11.763	88.214	1.56e-07	0.000391	1	0	0	0
chr13	88329130	88329794	11.405	126.224	2.33e-10	1.62e-06	1	0	0	0
chr15	27125834	27129399	411.719	105.986	8.35e-07	0.00166	0	0	0	0
chr15	27129862	27132161	173.264	43.878	2.05e-06	0.00357	0	0	0	0
chr15	40547809	40550348	171.292	39.103	8.59e-07	0.00167	1	0	0	0
chr15	40557280	40559075	232.743	37.165	2e-07	0.000474	0	0	0	0
chr19	17505271	17506390	24.183	110.429	1.95e-06	0.00349	0	0	0	0
chr19	17507638	17510012	56.317	327.359	1.49e-08	6.17e-05	1	0	0	0
chr19	17510134	17510598	12.238	84.74	1.94e-06	0.00349	1	0	0	0
chr19	17510653	17514216	131	808.195	8.95e-11	7.43e-07	1	0	0	0
chr19	42910191	42912675	98.08	387.738	8.93e-06	0.0116	0	0	0	0
chr19	42922175	42922740	2.674	38.908	4.44e-06	0.00628	1	0	0	0
chr19	5550938	5552126	14.32	119.772	2.4e-10	1.62e-06	1	0	0	0
chr19	5553647	5554818	11.646	153.518	1.35e-14	3.08e-10	1	0	0	0
chr1	103342691	103343707	63.59	9.537	3.29e-06	0.00495	0	0	0	0
chr1	103344133	103346505	169.567	26.562	1.74e-08	6.76e-05	0	0	0	0
chr1	103349636	103350407	85.861	16.264	3.94e-06	0.00566	0	0	0	0
chr1	103351487	103353000	90.824	9.717	3.31e-08	0.000109	0	0	0	0
chr1	103353878	103354733	52.536	6.215	3.49e-06	0.0051	0	0	0	0
chr1	103360273	103361559	72.211	8.595	6.2e-07	0.00127	0	0	0	0
chr1	103376949	103378900	126.243	15.322	8.47e-09	3.86e-05	0	0	0	0
chr1	103380053	103381269	72.328	13.966	1.07e-05	0.0135	0	0	0	0
chr1	103398937	103401200	275.123	37.898	2.55e-12	2.91e-08	0	0	0	0
chr1	103432881	103434271	76.375	14.395	6.85e-06	0.00919	0	0	0	0
chr1	103444206	103445073	79.934	9.108	9.5e-08	0.000262	0	0	0	0
chr1	103449771	103452787	132.691	19.24	8.95e-07	0.0017	0	0	0	0
chr1	103453169	103454433	83.076	11.322	2.36e-07	0.000545	0	0	0	0
chr1	103456974	103457645	36.902	2.727	8.03e-06	0.0106	0	0	0	0
chr1	103459123	103461381	132.769	22.493	2.29e-08	8.31e-05	0	0	0	0
chr1	103462617	103463596	47.371	5.62	1e-05	0.0129	0	0	0	0
chr1	103469269	103470347	51.71	7.156	1.14e-05	0.0142	0	0	0	0
chr1	103475904	103476862	68.151	6.644	8.36e-08	0.000239	0	0	0	0
chr1	103487012	103487646	58.06	8.097	4.12e-06	0.00588	0	0	0	0
chr1	103487921	103490324	162.508	19.254	2.08e-10	1.58e-06	0	0	0	0
chr1	103490459	103492488	119.406	17.8	2.32e-08	8.31e-05	0	0	0	0
chr1	103516358	103517712	102.198	16.444	1.64e-07	0.000395	0	0	0	0
chr1	103539271	103544477	355.296	49.816	4.47e-12	4.66e-08	0	0	0	0
chr1	103545688	103546677	59.088	5.107	9.37e-07	0.00173	0	0	0	0
chr1	103547175	103548706	63.369	6.81	2.34e-06	0.00377	0	0	0	0
chr1	205271137	205273984	47.885	521.753	5.37e-16	1.4e-11	0	0	0	0
chr1	205274120	205274875	8.438	124.825	9.95e-14	1.65e-09	0	0	0	0
chr1	205275116	205277950	28.822	357.255	6.76e-20	6.17e-15	0	0	0	0
chr1	205277994	205279986	13.546	212.581	2.17e-17	7.92e-13	0	0	0	0
chr1	205280123	205280642	4.34	56.059	6.25e-08	0.000187	0	0	0	0
chr20	61587046	61587799	9.03	85.833	2.48e-08	8.53e-05	1	0	0	0
chr20	61587858	61589633	31.841	470.454	2.34e-18	1.07e-13	1	0	0	0
chr20	61590039	61590538	3.448	55.409	1.35e-07	0.000347	1	0	0	0
chr20	61590635	61591218	5.348	73.902	4.51e-09	2.22e-05	1	0	0	0
chr20	61591320	61592383	12.537	141.712	1.14e-12	1.49e-08	1	0	0	0
chr20	61592650	61592953	0.416	47.824	9.33e-09	4.15e-05	0	0	0	0
chr20	61593953	61596645	22.693	366.352	1.22e-16	3.7e-12	0	0	0	0
chr20	61596820	61597368	6.773	72.6	1.18e-08	5.14e-05	0	0	0	0
chr4	183739968	183741356	44.079	323.816	8.77e-10	5.34e-06	1	0	0	0
chr4	183741715	183742170	9.564	77.888	1.59e-07	0.000393	1	0	0	0
chr4	55153437	55154319	9.33	73.001	9.6e-08	0.000262	0	0	0	0
chr6	74135454	74135935	5.407	51.381	9.11e-07	0.00171	0	0	0	0
chr6	74137111	74137724	2.199	63.146	2.53e-10	1.65e-06	0	0	0	0
chr6	74137950	74138601	3.09	56.059	6.72e-09	3.23e-05	0	0	0	0
chr6	74139883	74140293	1.724	35.933	2.8e-06	0.00449	0	0	0	0
chr6	74140543	74141186	4.756	50.176	8.31e-07	0.00166	0	0	0	0
chr6	74146283	74146854	4.04	70.912	1.02e-09	5.8e-06	0	0	0	0
chr6	74147982	74148459	1.366	37.137	4.84e-07	0.00105	0	0	0	0
chr6	74150920	74152166	5.289	106.401	7.28e-14	1.33e-09	0	0	0	0
chr6	74153574	74153944	2.973	46.01	4.98e-07	0.00107	0	0	0	0
chr6	74154063	74154795	0.891	62.772	1.96e-11	1.71e-07	0	0	0	0
chr6	74157644	74158154	0.891	42.147	7.78e-08	0.000229	1	0	0	0
chr6	74159307	74159711	2.258	36.639	2.19e-06	0.00372	1	0	0	0
chr7	157385076	157386066	5.823	76.254	7.05e-10	4.44e-06	0	0	0	0
chr7	157445648	157446513	4.157	98.498	8.49e-13	1.19e-08	0	0	0	0
chr7	157447086	157447505	0.416	36.127	1.38e-07	0.000351	0	0	0	0
chr7	157448205	157448770	7.131	67.146	5.61e-08	0.000177	0	0	0	0
chr7	157475148	157475847	5.407	58.025	1.13e-07	0.000303	2	0	0	0
chr8	3103572	3104275	63.278	8.512	3.34e-06	0.00495	0	0	0	0
chr8	3104470	3106107	145.521	25.205	3.4e-08	0.000109	0	0	0	0
chr8	3112621	3113719	90.727	18.146	4.7e-06	0.00646	0	0	0	0
chrX	139795667	139796900	11.652	140.977	4.84e-12	4.66e-08	0	0	0	0
chrX	139797956	139798480	1.666	36.708	2.3e-06	0.00377	0	0	0	0
chrX	139799061	139799889	5.882	91.41	1.62e-11	1.48e-07	0	0	0	0
chrX	139800736	139801434	1.783	59.547	2.2e-10	1.61e-06	0	0	0	0
chrX	139805879	139808814	11.769	316.571	9.8e-24	1.79e-18	0	0	0	0
chrX	139812685	139813267	1.366	38.84	2.62e-07	0.00059	0	0	0	0
chrX	34647314	34648663	98.892	21.039	3.05e-06	0.00472	0	0	0	0
chrX	34652545	34655385	169.034	33.054	5.95e-08	0.000181	0	0	0	0
chrX	70145401	70148150	17.358	295.408	3.5e-19	2.13e-14	1	0	0	0

## Sheet: TOP2B_ATAC_Seq_Peaks
chr	start	stop	meanHAP1	meanTOP2B	pvalue	padj	H3K27Ac_peak	H3K36me_peak	hiC_block	hiC_peak
chr1	45284404	45286502	45.8115	8.107	1.99327e-06	0.0120007	2	0	0	0
chr1	240798495	240800065	29.434	2.2765	4.10067e-07	0.00296261	0	0	0	0
chr10	89576834	89579102	29.885	1.0985	3.13751e-08	0.000377793	1	2	2	0
chr10	89621195	89624985	28.051	0.5835	2.30655e-08	0.000377793	1	0	0	0
chr10	134148184	134150257	66.117	14.9245	4.07006e-07	0.00296261	1	0	0	0
chr17	25671891	25673182	32.0815	4.372	7.05404e-06	0.0364024	1	0	0	0
chr2	131094290	131095488	2.345	35.7985	8.0212e-09	0.000289754	0	0	0	0
chr2	166325645	166326719	46.9775	7.2335	1.39792e-07	0.00126244	0	0	0	0
chr21	22033162	22035508	33.902	2.491	8.54512e-08	0.000881942	2	0	0	0
chr21	22474059	22474716	20.1495	0.6365	5.24475e-06	0.0291475	0	0	0	0
chr3	158288305	158289520	5.6905	35.229	1.74132e-06	0.0114368	0	0	0	0
chr4	111543707	111545074	48.07	2.6055	8.5377e-11	6.16823e-06	0	0	0	0
chr8	82643584	82645439	8.011	50.599	2.9352e-08	0.000377793	1	0	0	0
chrY	10037277	10038392	282.605	460.745	1.95108e-08	0.000377793	0	0	0	0

## Sheet: TOP2B_HiC_Diff_Blocks
chrom1	start1	end1	chrom2	start2	end2	PValue	FDR	H3K27Ac_peak	H3K36me_peak	ATAC_peak	hiC_peak
chr10	89550000	89575000	chr10	89550000	89575000	2.20527e-07	0.0118767	1	9	1	0
chr10	89675000	89700000	chr10	89675000	89700000	2.414e-07	0.0118767	0	0	0	0
chr10	89650000	89675000	chr10	89650000	89675000	4.49337e-07	0.014738	0	0	0	0
chr10	89500000	89525000	chr10	89475000	89500000	1.40888e-06	0.0277262	1	7	0	0
chr10	89575000	89600000	chr10	89575000	89600000	1.15502e-06	0.0277262	1	3	1	0

## Sheet: TOP2B_HiC_Diff_Peaks
chrom1	start1	end1	chrom2	start2	end2	PValue	FDR	H3K27Ac_peak	H3K36me_peak	ATAC_peak	hiC_block
chr4	90575000	90600000	chr4	90175000	90200000	2.70743e-06	0.00600102	0	0	0	0
chr4	90575000	90600000	chr4	90200000	90225000	1.53858e-06	0.00600102	0	0	0	0
