# Supplementary material for: Agnostic detection of genomic alterations by holistic DNA structural interrogation
Source: PLoS One. 2018 Nov 29;13(11):e0208054. doi: 10.1371/journal.pone.0208054 (PMC6264503; doi:10.1371/journal.pone.0208054)
Supplement: S3 Table — (XLS) [file pone.0208054.s009.xls]

## Sheet: SMARCA4_H3K27Ac_Peaks
chr	start	stop	meanSMARCA4	meanHAP1	pval	padj	H3K36me_peak	ATAC_peak	hiC_block	hiC_peak
chr10	101088803	101090700	399.125	799.178	1.72e-06	0.000188	0	0	0	0
chr10	101578913	101582385	827.576	409.603	1.27e-05	0.000931	0	0	0	0
chr10	102414382	102415173	28.948	101.021	1.11e-06	0.00013	0	0	0	0
chr10	102415303	102416191	51.707	164.619	5.11e-08	9.38e-06	0	0	0	0
chr10	102505260	102506972	44.619	236.956	5.74e-17	5.18e-14	0	0	0	0
chr10	102507399	102507956	12.454	61.568	1.9e-06	0.000201	0	0	0	0
chr10	102508023	102508812	11.127	84.982	9.84e-11	3.58e-08	0	0	0	0
chr10	10336692	10337862	8.434	164.572	7.64e-26	2.14e-22	0	0	0	0
chr10	105211592	105212475	28.256	122.054	3.47e-09	8.99e-07	0	0	0	0
chr10	126432623	126432874	16.12	65.544	8.73e-06	0.0007	0	0	0	0
chr10	133878391	133880036	16.943	277.04	1.89e-34	1.06e-30	0	0	0	0
chr10	134057184	134060255	238.638	99.356	4.63e-06	0.000421	0	0	0	0
chr10	33947607	33948873	99.712	30.784	1.05e-05	0.000791	0	0	0	0
chr10	33948999	33950296	119.291	42.099	1.3e-05	0.000946	0	0	0	0
chr10	37191273	37192154	8.023	76.912	7.25e-11	2.75e-08	0	0	0	0
chr10	37288670	37289857	26.985	128.947	3.35e-10	1.1e-07	0	0	0	0
chr10	37299745	37300878	17.186	89.658	1.5e-08	3.35e-06	0	0	0	0
chr10	37301283	37302026	11.912	72.882	1.73e-08	3.82e-06	0	0	0	0
chr10	37402200	37402867	11.314	84.219	4.67e-10	1.48e-07	0	0	0	0
chr10	58924825	58925731	51.819	141.826	5.05e-06	0.000448	0	0	0	0
chr10	59809221	59812346	342.483	138.464	3.13e-06	0.000303	0	0	0	0
chr10	65695781	65700287	726.668	284.219	5.57e-08	1e-05	0	0	0	0
chr10	65700432	65703362	752.513	330.146	1.19e-06	0.000137	0	0	0	0
chr10	73917488	73918440	121.068	40.386	8.51e-06	0.000687	0	0	0	0
chr10	73932936	73935275	483.878	200.451	3.26e-07	4.53e-05	0	0	0	0
chr10	98067689	98069632	213.355	79.441	1.66e-06	0.000183	0	0	0	0
chr10	9887417	9888087	10.641	56.96	1.25e-05	0.000923	0	0	0	0
chr11	122236276	122237106	24.049	102.537	2.81e-08	5.78e-06	0	0	0	0
chr11	27493910	27494550	215.524	448.997	1.57e-06	0.000175	0	0	0	0
chr11	44327134	44331800	85.966	1035.19	3.5e-58	3.54e-54	0	0	0	0
chr11	57029669	57031735	154.598	341.54	3.22e-06	0.00031	0	0	0	0
chr11	57193212	57194958	102.068	227.136	1.05e-05	0.000791	0	0	0	0
chr11	61420877	61427490	1462.61	570.309	5.59e-11	2.21e-08	0	0	0	0
chr11	61959679	61963895	860.226	390.913	8.09e-08	1.37e-05	0	0	0	0
chr11	63256899	63258973	204.135	558.803	3.57e-11	1.54e-08	0	0	0	0
chr11	65600614	65602697	116.879	330.708	1.36e-09	3.9e-07	0	0	0	0
chr11	66334910	66344767	3271.57	1766.26	4.83e-06	0.000431	1	0	0	0
chr11	67044137	67045927	99.636	306.859	8.98e-11	3.29e-08	0	0	0	0
chr11	67188324	67188550	17.672	74.945	3.97e-06	0.000373	0	0	0	0
chr11	72431314	72434220	119.665	399.279	2.23e-13	1.37e-10	0	0	0	0
chr11	777265	777513	34.951	139.509	2.84e-09	7.64e-07	0	0	0	0
chr12	123755992	123756412	12.137	57.809	4.81e-06	0.000431	0	0	0	0
chr12	130644918	130646790	3.067	518.221	2.54e-74	4.28e-70	0	0	0	0
chr12	130647421	130647870	3.16	98.99	1.31e-19	1.54e-16	0	0	0	0
chr12	130648029	130649080	3.067	125.999	3.13e-25	6.88e-22	0	0	0	0
chr12	41244718	41245926	29.042	94.086	1.01e-05	0.000778	0	0	0	0
chr12	44229049	44230652	199.647	424.92	1.1e-06	0.00013	0	0	0	0
chr12	48994130	48995798	39.01	132.075	1.94e-06	0.000203	0	0	0	0
chr12	54357624	54364339	1241.68	158.183	2.04e-43	1.47e-39	0	0	0	0
chr12	54366113	54373078	1586.29	678.7	8.75e-11	3.23e-08	0	0	0	0
chr12	54378767	54380456	120.114	311.482	3.9e-08	7.57e-06	0	0	0	0
chr12	54387790	54391835	1019.29	405.117	5.1e-11	2.06e-08	0	0	0	0
chr12	72664716	72668075	197.627	1127.88	1.02e-34	6.47e-31	0	0	0	0
chr13	100622933	100623442	39.346	148.029	3.49e-09	8.99e-07	0	0	0	0
chr13	100632999	100633926	85.461	286.329	2.23e-11	1.06e-08	0	0	0	0
chr13	100633998	100635662	86.621	372.435	4.29e-17	3.94e-14	0	0	0	0
chr13	100636873	100637502	22.085	84.865	1.4e-06	0.000158	0	0	0	0
chr13	108520061	108520750	30.37	116.996	3.33e-08	6.57e-06	0	0	0	0
chr13	33590703	33591834	47.368	125.766	1.34e-05	0.000966	0	0	0	0
chr13	36048721	36051039	139.562	502.4	2.05e-15	1.57e-12	0	0	0	0
chr13	38443001	38444576	21.206	204.459	1.02e-22	1.85e-19	0	0	0	0
chr13	44359914	44362007	231.755	495.459	4.34e-07	5.83e-05	0	0	0	0
chr13	67377429	67378127	11.819	58.54	2.24e-06	0.000227	0	0	0	0
chr13	88323284	88326340	25.059	989.116	9.38e-91	4.74e-86	3	0	0	0
chr13	91999823	92000349	91.127	225.434	9.09e-06	0.000713	0	0	0	0
chr13	92000421	92001088	118.243	315.777	2.55e-08	5.27e-06	0	0	0	0
chr14	105714931	105715263	33.025	105.93	2.25e-06	0.000227	0	0	0	0
chr14	29242382	29242947	14.792	65.762	2.56e-06	0.000253	0	0	0	0
chr14	29243069	29244051	19.654	105.331	3.84e-10	1.25e-07	0	0	0	0
chr14	29254376	29255063	16.251	79.706	2.49e-07	3.63e-05	0	0	0	0
chr14	34571873	34584236	2201.06	1131.13	8.43e-06	0.000682	0	0	0	0
chr14	36920353	36922831	463.962	216.241	7.61e-06	0.000628	0	0	0	0
chr14	36973474	36976809	512.152	221.416	5.24e-08	9.59e-06	0	0	0	0
chr14	36977623	36980689	1049.93	288.142	1.16e-16	9.96e-14	1	0	0	0
chr14	36986845	36992567	2635.88	984.253	1.38e-14	9.94e-12	1	0	0	0
chr14	42073381	42077853	583.046	1290.53	4.96e-09	1.22e-06	0	0	0	0
chr14	42078378	42079530	44.358	140.792	3.8e-07	5.19e-05	0	0	0	0
chr14	49215661	49217650	278.433	114.902	4.75e-06	0.000428	0	0	0	0
chr14	57578125	57579721	393.628	50.121	1.02e-26	3.21e-23	0	0	0	0
chr14	61114047	61117084	377.919	781.443	3.75e-07	5.14e-05	0	0	0	0
chr14	77227480	77228880	109.828	251.579	4.72e-06	0.000426	0	0	0	0
chr14	99710911	99713573	266.482	670.116	1.03e-09	3.03e-07	0	0	0	0
chr14	99736842	99737626	114.41	274.145	5.86e-07	7.48e-05	0	0	0	0
chr15	34331155	34332248	60.234	161.74	1.92e-06	0.000203	0	0	0	0
chr15	40543872	40547102	744.749	148.761	1.41e-25	3.23e-22	1	0	0	0
chr15	40733339	40733783	35.494	142.785	5.78e-09	1.42e-06	0	0	0	0
chr15	52028955	52030625	203.013	406.766	6.79e-06	0.000574	0	0	0	0
chr15	58357255	58358916	83.218	233.923	2.31e-07	3.46e-05	0	0	0	0
chr15	60824268	60845611	6836.57	3550.6	9.07e-06	0.000713	0	0	0	0
chr15	60864820	60867797	373.151	138.544	1.97e-08	4.26e-06	0	0	0	0
chr15	60881080	60882827	357.369	147.584	3.99e-06	0.000373	0	0	0	0
chr15	60917881	60919833	317.592	128.247	7.06e-07	8.81e-05	0	0	0	0
chr15	90544931	90545559	87.631	226.887	2.35e-07	3.5e-05	0	0	0	0
chr16	1032082	1033294	68.538	180.626	1.51e-06	0.000169	0	0	0	0
chr16	29689458	29692128	92.081	422.328	6.29e-20	7.75e-17	0	0	0	0
chr16	30463712	30467705	448.87	175.404	3.11e-08	6.33e-06	0	0	0	0
chr16	47176911	47177832	227.192	535.638	2.05e-08	4.41e-06	0	0	0	0
chr16	48418933	48419316	97.112	271.281	7.71e-09	1.8e-06	0	0	0	0
chr16	64014673	64015531	10.491	67.395	7.42e-08	1.29e-05	0	0	0	0
chr16	64015948	64016740	12.511	90.093	6.6e-10	2.04e-07	0	0	0	0
chr16	765297	765750	66.293	185.451	4.26e-07	5.76e-05	0	0	0	0
chr16	85203147	85203609	23.637	105.278	5.8e-08	1.04e-05	0	0	0	0
chr17	1119410	1122960	544.673	245.026	2.54e-07	3.69e-05	0	0	0	0
chr17	1664831	1668138	216.609	1132.01	2.09e-31	8.78e-28	1	0	0	0
chr17	37490861	37492470	131.952	43.748	1.37e-05	0.00098	0	0	0	0
chr17	41437591	41439075	55.41	238.435	3.25e-12	1.79e-09	0	0	0	0
chr17	42296513	42296958	153.288	443.472	5.03e-11	2.05e-08	0	0	0	0
chr17	47439283	47439529	12.642	58.339	6.6e-06	0.000562	0	0	0	0
chr17	61777146	61777503	27.901	110.989	3.97e-08	7.66e-06	0	0	0	0
chr17	62206254	62207584	140.534	293.683	1.02e-05	0.000784	0	0	0	0
chr17	79917766	79918581	21.019	88.158	3.92e-07	5.34e-05	0	0	0	0
chr17	80056383	80056659	107.79	242.931	5.35e-06	0.000466	0	0	0	0
chr17	80375751	80376531	75.27	282.548	3.15e-13	1.89e-10	0	0	0	0
chr18	11689053	11690365	186.145	389.072	6.85e-06	0.000578	0	0	0	0
chr18	12976993	12979065	216.328	77.029	5.94e-07	7.56e-05	0	0	0	0
chr18	13135786	13138673	183.752	730.83	1.19e-20	1.67e-17	0	0	0	0
chr18	20715961	20717140	84.321	218.632	5.56e-07	7.17e-05	0	0	0	0
chr18	36298357	36298960	26.667	97.161	8.33e-07	0.000102	0	0	0	0
chr18	40007185	40008642	114.485	36.293	1.37e-05	0.000979	0	0	0	0
chr18	40008867	40009762	115.981	29.803	2e-07	3.06e-05	0	0	0	0
chr18	43913202	43914074	42.824	119.361	1.03e-05	0.000784	0	0	0	0
chr18	56471290	56475289	614.22	298.709	2.04e-06	0.000209	0	0	0	0
chr18	57987533	57988162	7.518	75.396	3.07e-11	1.37e-08	0	0	0	0
chr18	61815462	61818618	362.1	152.494	3.07e-06	0.000297	0	0	0	0
chr18	67956125	67956550	73.979	215.541	1.76e-08	3.86e-06	0	0	0	0
chr18	74331310	74333025	101.02	273.864	1.74e-08	3.83e-06	0	0	0	0
chr19	1496131	1498475	449.991	209.692	1.03e-05	0.000784	0	0	0	0
chr19	16435609	16436286	71.38	200.313	1.22e-07	1.96e-05	0	0	0	0
chr19	19691861	19698063	445.522	214.576	2.26e-06	0.000227	0	0	0	0
chr19	31840644	31841664	72.932	185.17	2.03e-06	0.000209	0	0	0	0
chr19	39465739	39466381	10.36	58.906	8.84e-07	0.000107	0	0	0	0
chr19	43822156	43825044	455.846	168.819	4.96e-08	9.15e-06	0	0	0	0
chr19	49242330	49243000	54.194	156.931	5.3e-07	6.93e-05	0	0	0	0
chr19	50836738	50837434	8.976	87.877	1.03e-12	5.81e-10	0	0	0	0
chr19	58739684	58740646	45.442	126.179	1.14e-05	0.000845	0	0	0	0
chr1	109059566	109062553	434.416	165.272	2.48e-07	3.63e-05	0	0	0	0
chr1	109940113	109940553	19.598	103.868	1.03e-09	3.03e-07	0	0	0	0
chr1	114576576	114583857	1250.73	564.005	1.57e-07	2.44e-05	0	0	0	0
chr1	114598342	114602758	458.838	205.61	6.95e-06	0.000582	0	0	0	0
chr1	114618690	114619689	157.814	53.281	1.94e-06	0.000203	0	0	0	0
chr1	144687788	144692935	784.359	349.467	1.03e-06	0.000122	0	0	0	0
chr1	144963647	144967084	612.146	228.075	3.29e-08	6.57e-06	0	0	0	0
chr1	1513403	1517790	855.701	348.459	4.93e-09	1.22e-06	0	0	0	0
chr1	152007226	152008488	54.624	145.67	1.29e-05	0.000941	0	0	0	0
chr1	155829407	155830361	15.989	83.216	2.1e-08	4.49e-06	0	0	0	0
chr1	158067091	158069934	756.326	323.508	7.78e-08	1.34e-05	0	0	0	0
chr1	158070053	158079610	2490.32	969.287	1.51e-09	4.29e-07	0	0	0	0
chr1	160882393	160884534	203.78	78.609	4.36e-06	0.0004	0	0	0	0
chr1	160951115	160952591	42.731	166.088	8.74e-10	2.64e-07	0	0	0	0
chr1	17764599	17764848	36.092	160.044	2.51e-11	1.17e-08	0	0	0	0
chr1	190447281	190447931	34.633	103.184	1.06e-05	0.000803	0	0	0	0
chr1	209603261	209609116	716.12	354.222	5.31e-06	0.000464	0	0	0	0
chr1	2142940	2148409	2038.04	1072.16	1.8e-06	0.000193	0	0	0	0
chr1	228675235	228675449	14.979	71.933	5.56e-07	7.17e-05	0	0	0	0
chr1	24475875	24480569	616.988	273.763	1.31e-07	2.09e-05	0	0	0	0
chr1	29661890	29671666	2036.31	779.562	3.48e-11	1.51e-08	0	0	0	0
chr1	29681725	29691851	2572.51	1060.42	7.96e-10	2.42e-07	0	0	0	0
chr1	2984361	2985035	2.151	84.314	9.23e-18	8.97e-15	0	0	0	0
chr1	2985139	2985533	3.254	70.003	9.77e-14	6.25e-11	0	0	0	0
chr1	2986248	2986864	2.338	150.309	1.11e-30	4.32e-27	0	0	0	0
chr1	2987184	2987863	4.769	116.498	2.74e-21	4.2e-18	0	0	0	0
chr1	3017172	3018533	48.696	179.295	4.9e-10	1.54e-07	0	0	0	0
chr1	3018591	3020371	72.296	256.388	2.33e-11	1.1e-08	0	0	0	0
chr1	3020556	3023744	133.522	744.535	7.48e-26	2.14e-22	0	0	0	0
chr1	37817360	37819512	309.532	139.546	1.35e-05	0.000969	0	0	0	0
chr1	39874658	39875628	140.684	319.154	1.1e-06	0.00013	0	0	0	0
chr1	47697044	47697398	21.992	171.528	5.73e-18	5.79e-15	0	0	0	0
chr1	47697436	47697645	8.565	64.696	7.19e-09	1.69e-06	0	0	0	0
chr1	57043728	57045330	126.865	301.249	8.06e-07	9.86e-05	0	0	0	0
chr1	63340145	63344147	321.333	106.63	9.11e-09	2.08e-06	0	0	0	0
chr1	63786792	63790509	464.746	1086.19	1.19e-09	3.46e-07	0	0	0	0
chr1	65531742	65533227	134.7	294.027	7.75e-06	0.000635	0	0	0	0
chr1	70033532	70034786	37.925	148.978	1.11e-09	3.23e-07	0	0	0	0
chr1	83303453	83304346	10.996	99.261	5.1e-13	2.98e-10	0	0	0	0
chr1	83309187	83312383	119.403	340.145	2.28e-09	6.3e-07	0	0	0	0
chr1	86620791	86623053	22.254	271.234	5.17e-30	1.86e-26	0	0	0	0
chr1	95082305	95084230	266.11	102.67	1.17e-06	0.000136	0	0	0	0
chr1	95121571	95129193	1197.27	550.151	1.19e-06	0.000137	0	0	0	0
chr20	25208930	25224943	3300.74	1380.35	5.98e-11	2.33e-08	0	0	0	0
chr20	26189850	26190370	65.938	168.378	1.36e-05	0.000979	0	0	0	0
chr20	48807832	48808670	366.418	701.742	3.77e-06	0.000356	0	0	0	0
chr20	55840176	55841280	25.545	206.919	3.46e-19	3.8e-16	0	0	0	0
chr21	16436291	16436955	5.311	78.423	2.65e-13	1.61e-10	0	0	0	0
chr21	16437261	16438114	4.675	108.46	4.24e-20	5.35e-17	0	0	0	0
chr21	40720831	40721099	51.707	146.831	1.73e-06	0.000188	0	0	0	0
chr21	43430624	43431671	221.264	485.725	2.15e-07	3.24e-05	0	0	0	0
chr21	9825359	9825765	44.563	149.593	4.33e-08	8.32e-06	0	0	0	0
chr21	9825917	9826372	36.354	166.65	3.74e-11	1.58e-08	0	0	0	0
chr22	18958044	18958469	89.033	219.236	2e-06	0.000206	0	0	0	0
chr22	20849910	20850134	17.635	78.275	3.66e-07	5.04e-05	0	0	0	0
chr22	24605080	24608976	1100.47	534.192	4.7e-06	0.000426	0	0	0	0
chr22	28122142	28123655	55.428	212.047	1.29e-11	6.41e-09	0	0	0	0
chr22	38054752	38055025	14.886	68.54	1.03e-06	0.000122	0	0	0	0
chr22	38239478	38240950	227.66	445.9	1.24e-05	0.000915	0	0	0	0
chr22	38851483	38851939	48.378	145.267	5.22e-07	6.87e-05	0	0	0	0
chr22	39409721	39411434	43.984	215.875	1.45e-14	1.03e-11	0	0	0	0
chr22	39853449	39855056	121.965	264.691	1.37e-05	0.000979	0	0	0	0
chr22	46467228	46467665	63.376	213.807	2e-09	5.57e-07	0	0	0	0
chr22	46477094	46478058	389.869	151.11	6.08e-09	1.48e-06	0	0	0	0
chr22	49114639	49115430	8.153	89.457	1.26e-13	7.84e-11	0	0	0	0
chr22	50781762	50782133	29.678	99.775	2.12e-06	0.000216	0	0	0	0
chr2	100937175	100938178	78.972	194.322	2.97e-06	0.00029	0	0	0	0
chr2	100938313	100939256	128.285	290.237	1.85e-06	0.000198	0	0	0	0
chr2	10183737	10184725	78.823	208.913	7.12e-07	8.85e-05	0	0	0	0
chr2	105488301	105490314	119.983	283.211	1e-06	0.000121	0	0	0	0
chr2	112251975	112252686	14.848	69.606	8.73e-07	0.000106	0	0	0	0
chr2	114259852	114262033	90.922	441.744	1.39e-21	2.2e-18	0	0	0	0
chr2	119602038	119603456	44.226	193.372	4.24e-11	1.77e-08	0	0	0	0
chr2	131850760	131851012	71.455	186.602	9.42e-07	0.000114	0	0	0	0
chr2	134192055	134196815	476.435	169.598	3.91e-09	9.92e-07	0	0	0	0
chr2	137522803	137523911	6.321	100.188	1.09e-16	9.69e-14	0	0	0	0
chr2	142887479	142889574	303.286	669.018	2.43e-07	3.6e-05	0	0	0	0
chr2	158113843	158115354	34.035	168.665	4.88e-13	2.9e-10	0	0	0	0
chr2	161264138	161264386	33.941	104.631	6.02e-06	0.00052	0	0	0	0
chr2	168149664	168150370	36.036	134.148	2.15e-07	3.24e-05	0	0	0	0
chr2	176957334	176958858	154.13	374.715	5.49e-08	9.94e-06	0	0	0	0
chr2	185462919	185464676	67.397	222.513	7.35e-10	2.26e-07	0	0	0	0
chr2	201171577	201172675	140.404	315.872	4.81e-06	0.000431	0	0	0	0
chr2	213401662	213403300	34.914	188.399	1.03e-14	7.68e-12	0	0	0	0
chr2	225265700	225266884	9.257	140.977	3.68e-21	5.46e-18	0	0	0	0
chr2	229227206	229229610	399.913	169.831	6.91e-06	0.000581	0	0	0	0
chr2	231706166	231713202	1243.35	541.259	2.26e-08	4.75e-06	0	0	0	0
chr2	32235780	32237391	946.979	495.693	8.2e-06	0.000667	0	0	0	1
chr2	32263545	32265569	700.131	320.093	2.06e-07	3.13e-05	0	0	0	1
chr2	32388945	32392807	1002.75	472.65	2.31e-06	0.000231	0	0	0	1
chr2	32501584	32504452	500.819	240.068	1.13e-06	0.000132	0	0	0	1
chr2	32515935	32517158	111.25	28.737	1.71e-07	2.64e-05	0	0	0	1
chr2	32579869	32584129	2972.45	1596.08	5.44e-07	7.08e-05	0	0	0	1
chr2	39470689	39471937	51.482	147.727	3.33e-06	0.00032	0	0	0	0
chr2	66673091	66673966	19.785	98.391	8.51e-09	1.98e-06	0	0	0	0
chr2	86486525	86490670	934.226	294.669	5.26e-12	2.86e-09	0	0	0	0
chr2	9613598	9615687	143.938	354.169	3.12e-08	6.33e-06	0	0	0	0
chr3	101408718	101413282	1409.8	724.484	6.73e-06	0.000571	0	0	0	0
chr3	101413325	101415477	254.234	68.174	1.02e-11	5.23e-09	0	0	0	0
chr3	101417507	101424356	2185.15	1007.85	6.27e-07	7.96e-05	0	0	0	0
chr3	112675475	112675902	11.95	78.142	3.78e-09	9.65e-07	0	0	0	0
chr3	125898842	125899453	8.976	59.77	9.63e-08	1.59e-05	0	0	0	0
chr3	126838893	126839589	19.935	76.562	5.07e-06	0.000448	0	0	0	0
chr3	127125168	127134597	2807.65	1480.94	1.6e-06	0.000177	0	0	0	0
chr3	134075481	134085909	1945.83	1047.91	2.14e-06	0.000217	0	0	0	0
chr3	134950772	134952065	181.246	63.699	2.44e-06	0.000242	0	0	0	0
chr3	141378586	141379643	51.632	152.356	4.73e-07	6.27e-05	0	0	0	0
chr3	150480811	150481020	16.494	98.958	1.61e-10	5.51e-08	0	0	0	0
chr3	154886685	154889257	338.668	126.333	2.84e-07	4.06e-05	0	0	0	0
chr3	181412617	181415068	288.344	579.556	1.93e-06	0.000203	0	0	0	0
chr3	18199334	18201260	316.47	129.663	3.67e-06	0.000349	0	0	0	0
chr3	184321441	184322280	30.538	100.204	1.25e-05	0.00092	0	0	0	0
chr3	191078437	191080764	211.448	67.193	1.01e-07	1.66e-05	0	0	0	0
chr3	192127013	192127623	11.407	90.088	2.13e-11	1.02e-08	0	0	0	0
chr3	21792328	21793057	14.119	80.555	2.43e-08	5.02e-06	0	0	0	0
chr3	238266	239990	177.768	370.325	6.32e-06	0.000543	0	0	0	0
chr3	36421977	36422473	2.843	84.15	2.21e-17	2.11e-14	0	0	0	0
chr3	36985563	36986715	8.602	154.286	2.31e-22	3.9e-19	0	0	0	0
chr3	44626130	44626905	30.837	107.261	7.21e-07	8.92e-05	0	0	0	0
chr3	54666262	54675324	1293.44	337.5	2.4e-18	2.52e-15	1	0	0	0
chr3	60117053	60119499	377.004	155.871	1.77e-06	0.000192	0	0	0	0
chr3	66550296	66551399	149.566	320.686	8.79e-06	0.000703	0	0	0	0
chr3	89156499	89158070	53.634	195.425	3.66e-08	7.2e-06	0	0	0	0
chr3	89163005	89164330	140.74	398.797	1.3e-10	4.57e-08	0	0	0	0
chr3	96532133	96534448	281.462	648.043	1.38e-08	3.08e-06	0	0	0	0
chr3	9887339	9892199	1511.94	751.9	1.95e-06	0.000203	0	0	0	0
chr3	9892276	9894127	122.881	37.258	7.86e-07	9.64e-05	0	0	0	0
chr4	126113259	126114387	54.549	139.827	1.28e-05	0.000937	0	0	0	0
chr4	145567223	145568648	84.639	215.408	2.5e-06	0.000247	0	0	0	0
chr4	158143204	158144330	62.684	191.278	4.6e-08	8.7e-06	0	0	0	0
chr4	16084266	16084903	24.142	98.99	1.38e-07	2.19e-05	0	0	0	0
chr4	16084966	16085488	12.193	62.416	1.52e-06	0.00017	0	0	0	0
chr4	166794666	166795297	11.725	66.011	1.42e-07	2.23e-05	0	0	0	0
chr4	177712997	177713920	58.963	176.284	9.5e-08	1.58e-05	0	0	0	0
chr4	186732586	186733478	70.034	10.832	3.12e-07	4.38e-05	0	0	0	0
chr4	1873142	1873597	69.211	242.093	7.09e-11	2.71e-08	0	0	0	0
chr4	30722056	30722613	12.324	55.794	8.78e-06	0.000703	0	0	0	0
chr4	41124838	41128821	434.919	176.485	5.98e-08	1.06e-05	0	0	0	0
chr4	5200224	5201120	14.119	77.761	7.85e-08	1.35e-05	0	0	0	0
chr4	54885564	54893367	966.783	359.413	1.11e-10	3.92e-08	0	0	0	0
chr4	55095746	55099049	284.005	624.687	3.3e-08	6.57e-06	0	0	0	0
chr4	76155307	76156096	233.646	90.358	1.33e-05	0.000962	0	0	0	0
chr4	88445772	88449047	265.193	93.619	2.23e-07	3.35e-05	0	0	0	0
chr4	93226362	93227366	8.378	128.661	7.82e-20	9.4e-17	0	0	0	0
chr5	100236556	100237488	40.804	148.697	8.89e-09	2.06e-06	0	0	0	0
chr5	13044440	13045897	91.839	19.353	1.49e-07	2.33e-05	0	0	0	0
chr5	13046150	13048503	595.838	126.084	2.56e-20	3.31e-17	0	0	0	0
chr5	13048578	13050207	237.142	47.194	9.74e-12	5.07e-09	0	0	0	0
chr5	13202607	13203410	68.818	15.026	1.89e-06	0.000201	0	0	0	0
chr5	1411932	1414490	106.238	298.184	1.87e-08	4.08e-06	0	0	0	0
chr5	146255742	146258740	604.627	225.106	1.6e-10	5.51e-08	0	0	0	0
chr5	146268578	146272357	509.367	226.59	3.98e-06	0.000373	0	0	0	0
chr5	152411095	152412378	141.115	46.992	8.6e-06	0.000692	0	0	0	0
chr5	158154008	158154858	37.027	111.392	1.39e-05	0.000988	0	0	0	0
chr5	168430031	168431388	83.161	198.367	7.43e-06	0.000618	0	0	0	0
chr5	168727160	168727804	7.237	81.769	7.66e-13	4.35e-10	0	0	0	0
chr5	180075996	180076587	18.644	82.548	1.05e-06	0.000124	0	0	0	0
chr5	3310644	3312211	176.777	69.224	9.43e-06	0.000734	0	0	0	0
chr5	35161701	35163778	467.309	166.602	3.07e-09	8.11e-07	0	0	0	0
chr5	35163912	35165618	200.733	40.619	1.2e-11	6.01e-09	0	0	0	0
chr5	6714039	6715307	114.466	258.62	2.95e-06	0.000288	0	0	0	0
chr5	72744024	72744263	23.226	103.269	1.18e-08	2.65e-06	0	0	0	0
chr5	73935666	73936714	65.976	169.911	3.77e-06	0.000356	0	0	0	0
chr6	110666385	110667662	44.545	131.927	9.64e-06	0.00075	0	0	0	0
chr6	118228345	118230044	143.414	358.607	3.22e-08	6.51e-06	0	0	0	0
chr6	132271356	132272598	124.882	270.884	1.39e-05	0.000988	0	0	0	0
chr6	13711605	13711999	22.945	101.986	2.34e-08	4.87e-06	0	0	0	0
chr6	137310848	137311336	9.575	60.836	9.57e-08	1.59e-05	0	0	0	0
chr6	1390243	1394707	1031.26	2231.35	2.74e-09	7.44e-07	0	0	0	0
chr6	151058683	151063671	810.559	387.636	6.56e-06	0.00056	0	0	0	0
chr6	151527253	151531305	1046.5	499.044	1.97e-06	0.000205	0	0	0	0
chr6	159290019	159291791	167.8	501.933	7.67e-13	4.35e-10	0	0	0	0
chr6	166073619	166075597	262.873	638.456	2.48e-09	6.77e-07	0	0	0	0
chr6	170124227	170124525	11.95	86.944	1.82e-10	6.17e-08	0	0	0	0
chr6	17212093	17215661	365.279	171.544	9.8e-06	0.00076	0	0	0	0
chr6	27638927	27640957	150.147	48.673	5.68e-07	7.27e-05	0	0	0	0
chr6	2874981	2876314	50.248	175.218	3.04e-09	8.11e-07	0	0	0	0
chr6	34415309	34418278	304.763	113.088	3.31e-08	6.57e-06	0	0	0	0
chr6	35655267	35656711	220.236	431.691	1.19e-05	0.000884	0	0	0	0
chr6	3750311	3752917	168.622	364.232	3.74e-06	0.000355	0	0	0	0
chr6	39016504	39017617	16.774	146.014	3.65e-16	2.93e-13	0	0	0	0
chr6	41527921	41531482	291.747	632.164	1.61e-07	2.5e-05	0	0	0	0
chr6	4776786	4777064	20.851	84.695	1.94e-06	0.000203	0	0	0	0
chr6	655750	657480	208.474	582.811	1.98e-10	6.66e-08	0	0	0	0
chr6	74354647	74355655	112.989	25.461	4.78e-08	8.89e-06	0	0	0	0
chr6	74405382	74406477	87.126	206.024	5.03e-06	0.000447	0	0	0	0
chr6	89434033	89436809	415.285	143.21	6.27e-08	1.11e-05	0	0	0	0
chr6	94496397	94497948	288.663	122.091	1.4e-05	0.000993	0	0	0	0
chr7	107641671	107644207	534.536	238.504	7.73e-08	1.33e-05	0	0	0	0
chr7	124404705	124406174	84.62	226.951	2.91e-07	4.15e-05	0	0	0	0
chr7	134391736	134393887	216.591	65.396	4.51e-08	8.63e-06	0	0	0	0
chr7	138789073	138790170	29.042	90.756	1.25e-05	0.000923	0	0	0	0
chr7	139145838	139155563	1629.08	790.303	1e-06	0.000121	0	0	0	0
chr7	151574408	151574865	24.554	84.446	9.98e-06	0.000772	0	0	0	0
chr7	154997164	154997998	15.11	72.803	1.26e-06	0.000143	0	0	0	0
chr7	157476085	157476969	4.17	87.543	1.35e-16	1.13e-13	1	0	0	0
chr7	157477374	157479451	3.478	602.179	3.38e-78	8.54e-74	1	0	0	0
chr7	157480981	157483469	8.153	538.47	1.25e-70	1.58e-66	0	0	0	0
chr7	18125795	18126488	34.914	118.046	4.2e-07	5.71e-05	0	0	0	0
chr7	3234658	3235896	62.03	178.951	2.76e-07	3.96e-05	0	0	0	0
chr7	37960308	37961080	24.423	102.484	1.02e-07	1.67e-05	0	0	0	0
chr7	66339850	66343732	426.935	153.74	6.25e-09	1.5e-06	0	0	0	0
chr7	87229407	87230214	41.646	117.945	7.72e-06	0.000634	0	0	0	0
chr7	92966801	92968516	188.185	65.73	5.18e-06	0.000455	0	0	0	0
chr7	98741175	98741727	67.397	171.623	6.55e-06	0.00056	0	0	0	0
chr8	143531634	143534211	206.416	845.004	9.92e-21	1.43e-17	0	0	0	0
chr8	143534409	143536326	297.619	592.864	2.98e-06	0.00029	0	0	0	0
chr8	143591059	143591857	12.959	108.942	1.21e-13	7.66e-11	0	0	0	0
chr8	143592536	143593745	28.631	233.737	1.69e-20	2.31e-17	0	0	0	0
chr8	144635221	144637052	97.841	532.579	1.36e-25	3.23e-22	0	0	0	0
chr8	1948875	1949928	66.836	185.552	3.1e-07	4.38e-05	0	0	0	0
chr8	26369808	26372535	267.511	536.121	6.7e-06	0.00057	0	0	0	0
chr8	26723903	26724822	42.619	121.54	1.03e-05	0.000784	0	0	0	0
chr8	3093474	3095002	266.203	81.138	3.92e-10	1.25e-07	0	0	0	0
chr8	38087894	38090182	493.134	900.11	1.29e-05	0.000938	0	0	0	0
chr8	41685558	41686763	101.058	238.022	1.88e-06	0.000201	0	0	0	0
chr8	5235762	5236349	19.28	78.492	1.45e-06	0.000163	0	0	0	0
chr8	58907019	58908250	151.25	321.471	3.92e-06	0.000369	0	0	0	0
chr8	65493328	65494564	60.964	375.446	1.25e-23	2.52e-20	0	0	0	0
chr8	85094422	85095987	36.485	287.638	7.69e-22	1.25e-18	0	0	0	0
chr8	85096650	85097416	11.501	114.716	1.44e-15	1.14e-12	0	0	0	0
chr8	95652323	95653354	11.22	176.3	3.61e-25	7.59e-22	0	0	0	0
chr9	127376015	127378676	315.292	139.647	7.68e-06	0.000632	0	0	0	0
chr9	128910208	128912405	97.205	287.808	4.93e-10	1.54e-07	0	0	0	0
chr9	13277620	13279228	265.94	518.37	7.95e-06	0.000649	0	0	0	0
chr9	134152249	134153329	112.222	345.261	5.03e-11	2.05e-08	0	0	0	0
chr9	140209145	140210444	112.914	37.772	9.02e-06	0.000713	0	0	0	0
chr9	140210707	140212765	249.129	76.377	9.99e-10	2.97e-07	0	0	0	0
chr9	16869369	16872084	339.77	653.154	4.32e-06	0.000399	0	0	0	0
chr9	1743727	1744764	135.598	46.377	1.1e-05	0.00082	0	0	0	0
chr9	22508414	22509214	105.584	23.679	6.95e-08	1.22e-05	0	0	0	0
chr9	27310670	27314477	486.104	222.396	4.34e-06	0.0004	0	0	0	0
chr9	27472954	27473923	63.488	202.328	3.11e-09	8.15e-07	0	0	0	0
chr9	73236253	73238862	345.363	156.47	1.27e-05	0.000929	0	0	0	0
chr9	75768804	75769786	23.6	89.261	4.26e-06	0.000394	0	0	0	0
chr9	86431874	86432737	51.352	175.335	4.55e-09	1.14e-06	0	0	0	0
chrX	102610960	102612865	314.862	41.452	1.06e-22	1.85e-19	0	0	0	0
chrX	110187480	110188617	32.015	176.268	1.73e-14	1.2e-11	0	0	0	0
chrX	110190058	110191396	46.676	142.027	1.21e-06	0.000138	0	0	0	0
chrX	124338904	124340181	41.422	142.091	5.46e-08	9.93e-06	0	0	0	0
chrX	130192094	130192914	23.189	101.254	4.64e-08	8.72e-06	0	0	0	0
chrX	132008411	132010932	309.552	124.286	7.5e-06	0.000622	0	0	0	0
chrX	135848888	135850416	137.337	296.705	9.07e-06	0.000713	0	0	0	0
chrX	139437123	139438859	174.346	63.334	2.24e-06	0.000227	0	0	0	0
chrX	19904416	19905730	84.825	227.2	3.08e-07	4.37e-05	0	0	0	0
chrX	34674320	34675315	21.132	158.962	1.96e-15	1.52e-12	0	0	0	0
chrX	40293461	40295013	66.798	165.272	1.03e-05	0.000784	0	0	0	0
chrX	41332874	41333107	27.396	107.892	1.13e-07	1.83e-05	0	0	0	0
chrX	46346876	46349175	320.79	130.029	3.56e-06	0.000339	0	0	0	0
chrX	69385639	69391794	1585.89	719.293	1.41e-07	2.23e-05	0	0	0	0
chrX	69391861	69395747	902.846	423.16	4.48e-07	5.97e-05	0	0	0	0
chrX	74143441	74145299	280.733	770.611	5.56e-12	2.96e-09	0	0	0	0
chrX	88194619	88197080	284.642	103.937	1.12e-06	0.00013	0	0	0	0
chrX	88199694	88201540	316.845	132.69	5.12e-06	0.000451	0	0	0	0
chrX	88201543	88203875	321.557	129.78	2.62e-06	0.000259	0	0	0	0

## Sheet: SMARCA4_H3K36me3_Peaks
chr	start	stop	meanSMARCA4	meanHAP1	pval	padj	H3K27Ac_peak	ATAC_peak	hiC_block	hiC_peak
chr11	66345887	66349256	379.227	95.527	2.11e-10	1.7e-06	1	0	0	0
chr13	88328333	88329067	1.342	89.37	4.58e-17	1.02e-12	1	0	0	0
chr13	88329130	88329794	4.025	127.916	5.64e-20	3.34e-15	1	0	0	0
chr13	88329946	88330210	2.683	42.736	1.39e-07	0.000746	1	0	0	0
chr14	36985580	36986672	248.285	59.24	2.65e-08	0.000163	2	0	0	0
chr15	40547123	40550980	326.664	57.563	8.48e-15	1.37e-10	1	0	0	0
chr15	40556679	40561605	627.783	89.115	1.01e-19	3.58e-15	0	0	0	0
chr15	40561749	40563127	112.926	18.07	2.62e-09	1.79e-05	0	0	0	0
chr15	40563173	40567074	609.553	97.64	1.3e-17	3.31e-13	0	0	0	0
chr15	40567670	40568906	138.277	25.466	3.44e-09	2.18e-05	0	0	0	0
chr17	1673013	1675683	82.901	416.867	2.85e-12	3.38e-08	1	0	0	0
chr17	1675781	1677762	74.576	286.289	1.28e-09	9.48e-06	0	0	0	0
chr2	32590979	32593603	293.407	92.61	5.43e-08	0.000302	0	0	0	1
chr3	54666718	54668389	160.68	29.838	8.6e-11	8.48e-07	1	0	0	0
chr6	39026188	39026986	2.962	78.365	2.4e-13	3.56e-09	0	0	0	0
chr7	157385076	157386066	7.587	77.565	2.01e-10	1.7e-06	0	0	0	0
chr7	157445648	157446513	8.144	100.117	6.1e-13	8.34e-09	0	0	0	0
chr7	157448205	157448770	2.962	68.202	6.95e-12	7.71e-08	0	0	0	0
chr7	157475148	157475847	3.1	58.984	1.12e-10	1.05e-06	2	0	0	0
chr8	143601937	143602723	17.256	109.225	5.04e-10	3.89e-06	0	0	0	0
chr8	143615501	143616319	11.473	68.857	1.81e-07	0.000936	0	0	0	0
chrX	139795667	139796900	6.478	143.725	4.99e-21	4.43e-16	0	0	0	0
chrX	139799061	139799889	4.303	93.085	1.77e-15	3.5e-11	0	0	0	0
chrX	139800736	139801434	0.925	60.66	6.69e-13	8.49e-09	0	0	0	0
chrX	139805879	139808814	7.311	323.333	1.07e-37	1.89e-32	0	0	0	0
chrX	139812685	139813267	2.129	39.638	1.84e-07	0.000936	0	0	0	0

## Sheet: SMARCA4_ATAC_Seq_Peaks
chr	start	stop	meanHAP1	meanSMARCA4	pvalue	padj	H3K27Ac_peak	H3K36me_peak	hiC_block	hiC_peak
chr3	68981001	68982462	23.5915	1.771	9.11112e-07	0.0309253	0	0	0	0
chr4	111543707	111545074	48.07	2.638	1.36803e-12	1.39302e-07	0	0	0	0
chrY	10037277	10038392	282.605	509.046	6.87966e-08	0.00350268	0	0	0	0

## Sheet: SMARCA4_HiC_Diff_Blocks
No differential HiC blocks

## Sheet: SMARCA4_HiC_Diff_Peaks
chrom1	start1	end1	chrom2	start2	end2	PValue	FDR	H3K27Ac_peak	H3K36me_peak	ATAC_peak	hiC_block
chr2	32575000	32600000	chr2	32225000	32250000	3.99159e-06	0.0226603	6	1	0	0
