# Supplementary material for: Agnostic detection of genomic alterations by holistic DNA structural interrogation
Source: PLoS One. 2018 Nov 29;13(11):e0208054. doi: 10.1371/journal.pone.0208054 (PMC6264503; doi:10.1371/journal.pone.0208054)
Supplement: S4 Table — (XLS) [file pone.0208054.s010.xls]

## Sheet: Kcnc3_H3K27Ac_Peaks
chr	start	stop	meanKcnc3	meanC57BL	pval	padj	H3K36me_peak	ATAC_peak	hiC_block	hiC_peak
chrX	169978146	169979053	309.862	60.908	5.05e-10	2.57e-05	2	0	0	0

## Sheet: Kcnc3_H3K36me3_Peaks
chr	start	stop	meanKcnc3	meanC57BL	pval	padj	H3K27Ac_peak	ATAC_peak	hiC_block	hiC_peak
chr10	127349151	127351248	199.952	467.116	3.23e-07	0.000194	0	0	0	0
chr10	127616898	127619797	220.326	506.077	1.39e-07	9.99e-05	0	0	0	0
chr10	128956584	128959376	341.199	740.343	6.89e-08	5.6e-05	0	0	0	0
chr11	117964987	117969275	551.65	1291.97	5.36e-09	6.91e-06	0	0	0	0
chr11	16753695	16755872	160.464	396.674	2.04e-07	0.000136	0	0	0	0
chr12	103946971	103956270	919.643	2143.36	8.33e-10	1.41e-06	0	0	0	0
chr12	112106888	112108818	62.208	210.813	8.95e-10	1.45e-06	0	0	0	0
chr12	25094150	25096215	98.571	269.464	5.43e-07	0.000286	0	0	0	0
chr14	57103075	57104738	65.141	217.775	4.66e-09	6.31e-06	0	0	0	0
chr15	58986607	58988973	363.941	803.021	3.94e-07	0.000219	0	0	0	0
chr15	82452385	82458178	1156.19	2338.08	3.11e-08	2.97e-05	0	0	0	0
chr17	24742415	24743585	101.569	243.435	2.5e-06	0.000933	0	0	0	0
chr17	64745904	64747176	102.534	260.48	7.32e-07	0.000369	0	0	0	0
chr18	64340665	64341796	96.687	241.544	1.04e-06	0.000482	0	0	0	0
chr18	65244101	65247318	241.832	597.757	1.2e-08	1.41e-05	0	0	0	0
chr19	4034262	4037660	373.54	767.617	3.28e-07	0.000194	0	0	0	0
chr19	5841942	5845377	224.662	604.205	1.42e-07	0.0001	0	0	0	0
chr1	91421035	91423255	442.399	1020.42	1e-06	0.000475	0	0	0	0
chr3	83008894	83011094	226.888	481.862	2.2e-06	0.000872	0	0	0	0
chr4	104814765	104823531	1224.14	2272.35	1.22e-06	0.000529	0	0	0	0
chr4	136143819	136146466	286.431	633.529	1e-07	7.47e-05	0	0	0	0
chr4	139964595	139967088	114.919	315.11	6.61e-08	5.6e-05	0	0	0	0
chr4	150853956	150858492	285.445	731.043	4.73e-09	6.31e-06	0	0	0	0
chr4	150858522	150861739	146.487	424.568	1.37e-08	1.46e-05	0	0	0	0
chr4	150861927	150868848	620.445	1399.5	1.81e-08	1.88e-05	0	0	0	0
chr5	89453487	89456300	223.597	486.307	7.05e-07	0.000366	0	0	0	0
chr6	138140527	138143835	330.785	983.176	2.29e-13	7.79e-10	0	0	0	0
chr6	55171878	55174002	89.538	293.996	3.82e-09	5.71e-06	0	0	0	0
chr6	71199981	71204897	686.948	1339.28	3.87e-07	0.000219	0	0	0	0
chr6	85865954	85869165	145.901	448.196	2.37e-10	4.92e-07	0	0	0	0
chr7	140764101	140765633	115.655	291.716	1.92e-07	0.00013	0	0	0	0
chr7	19817071	19821111	443.693	907.529	2.34e-06	0.000892	0	0	0	0
chr7	44595015	44595988	1.803	108.695	2.66e-22	8.23e-15	0	0	0	0
chr7	82770974	82772024	201.354	42.346	3.91e-10	6.96e-07	0	0	0	0
chr8	114135062	114136439	143.175	376.78	7.62e-09	9.19e-06	0	0	0	0
chr8	114136848	114146597	983.59	1870.84	1.14e-06	0.000509	0	0	0	0
chr9	108339169	108341495	234.266	574.964	4.11e-07	0.000219	0	0	0	0
chr9	21724373	21726939	203.895	434.452	1.89e-06	0.000794	0	0	0	0
chr9	21836455	21838303	315.273	629.965	2.34e-06	0.000892	0	0	0	0
chr9	95560024	95564751	355.558	963.77	1.75e-11	3.85e-08	0	0	0	0
chrX	169972248	169975280	151.138	16.154	2.67e-15	1.66e-11	1	0	0	0
chrX	169977835	169981222	247.257	71.841	5.95e-08	5.3e-05	1	0	0	0
chrX	169988352	169989454	360.688	123.666	1.34e-08	1.46e-05	0	0	0	0
chrX	170009833	170018221	2832.61	403.855	2.43e-07	0.000154	0	0	0	0
chrX	170018406	170021090	1789.88	243.745	2.1e-06	0.000853	0	0	0	0
chrY	90730904	90731585	136.694	35.994	1.89e-06	0.000794	0	0	0	0
chrY	90738640	90743976	3076.32	356.947	1.99e-12	5.31e-09	0	0	0	0
chrY	90744051	90745070	456.846	51.747	4.99e-24	4.66e-20	0	0	0	0
chrY	90761027	90763738	674.992	259.26	7.05e-08	5.6e-05	0	0	0	0
chrY	90803061	90806065	900.622	105.21	3.72e-30	6.95e-26	0	0	0	0
chrY	90806814	90807690	234.366	34.582	1.45e-14	6.78e-11	0	0	0	0
chrY	90818798	90819390	149.501	17.504	7.85e-14	2.93e-10	0	0	0	0

## Sheet: Kcnc3_ATAC_Seq_Peaks
No Differential ATAC-Seq Peaks

## Sheet: Kcnc3_HiC_Diff_Blocks
No Differential HiC Blocks

## Sheet: Kcnc3_HiC_Diff_Peaks
No differential HiC peaks
