# Supplementary material for: Agnostic detection of genomic alterations by holistic DNA structural interrogation
Source: PLoS One. 2018 Nov 29;13(11):e0208054. doi: 10.1371/journal.pone.0208054 (PMC6264503; doi:10.1371/journal.pone.0208054)
Supplement: S5 Table — (XLS) [file pone.0208054.s011.xls]

## Sheet: Sox2_H3K27Ac_Peaks
chr	start	stop	meanSox2	meanF123	pval	padj	H3K36me_peak	ATAC_peak	hiC_block	hiC_peak
chr10	103213111	103214148	114.824	563.298	3.52e-05	0.000843	0	0	0	0
chr10	103343466	103344128	4.799	117.915	5.86e-11	1.1e-07	0	0	0	0
chr10	103345908	103346733	109.737	508.715	3.85e-05	0.000897	0	0	0	0
chr10	103660917	103661727	50.941	373.236	7.67e-07	6.87e-05	0	0	0	0
chr10	103753629	103754565	178.942	898.311	9.46e-06	0.000335	0	0	0	0
chr10	103993189	103993715	23.106	208.391	3.88e-08	1.13e-05	0	0	0	0
chr10	104545297	104546071	49.685	340.37	1.11e-06	8.53e-05	0	0	0	0
chr10	104765142	104765697	32.069	281.79	3.22e-08	9.98e-06	0	0	0	0
chr10	105753386	105754812	34.852	307.42	7.75e-08	1.77e-05	0	0	0	0
chr10	106206507	106208170	227.225	1241.63	2.42e-06	0.000135	0	0	0	0
chr10	106390534	106392225	344.147	2306.71	2.99e-07	4.01e-05	0	0	0	0
chr10	106396622	106397182	42.303	252.143	3.66e-06	0.000178	0	0	0	0
chr10	107528450	107528876	7.672	97.305	2.26e-07	3.38e-05	0	1	0	0
chr10	107560466	107560789	26.179	184.703	2.1e-06	0.000124	0	0	0	0
chr10	10955811	10956733	107.497	560.866	1.07e-05	0.000366	0	0	0	0
chr10	10975414	10976097	109.79	551.855	2.55e-05	0.000667	0	0	0	0
chr10	110504429	110505263	95.572	524.389	6.62e-06	0.000265	0	0	0	0
chr10	110687987	110688949	102.353	520.546	1.7e-05	0.000502	0	0	0	0
chr10	111587648	111590432	361.984	73.651	3.66e-05	0.000866	0	1	0	0
chr10	112001444	112003776	359.995	36.198	2.37e-05	0.000633	0	0	0	0
chr10	112228036	112229228	41.102	217.05	1.45e-05	0.000447	0	1	0	0
chr10	112425102	112426271	141.943	883.925	4.01e-07	4.69e-05	0	0	0	0
chr10	112699010	112700344	182.656	1074.48	2.89e-06	0.000152	0	0	0	0
chr10	112871644	112872402	58.123	364.731	5.31e-06	0.000229	0	0	0	0
chr10	114535493	114536777	144.545	942.774	2.76e-07	3.84e-05	0	0	0	0
chr10	115199449	115201736	130.693	794.316	8.02e-07	7.02e-05	0	0	0	0
chr10	115202060	115202681	9.944	139.688	3.12e-09	2.11e-06	0	0	0	0
chr10	115202725	115203937	33.775	190.974	9.78e-06	0.000342	0	0	0	0
chr10	115814128	115818745	948.539	92.391	3.98e-06	0.000188	0	0	0	0
chr10	115893520	115895595	298.985	19.598	1.78e-06	0.000112	0	1	0	0
chr10	115895837	115898197	315.537	39.017	2.6e-05	0.000675	0	1	0	0
chr10	115898558	115900806	297.161	28.436	4.55e-06	0.000205	0	1	0	0
chr10	116024344	116025074	45.341	246.111	2.62e-05	0.000679	0	0	0	0
chr10	116270406	116272265	379.993	53.813	3.99e-05	0.00092	0	1	0	0
chr10	116729671	116736277	2532.56	255.256	3.52e-07	4.35e-05	0	1	0	0
chr10	117368656	117369898	37.669	213.366	1.84e-05	0.00053	0	0	0	0
chr10	118044650	118046639	162.739	1189.92	2.29e-06	0.000131	0	0	0	0
chr10	118696070	118696722	109.935	600.387	1.19e-05	0.000391	0	0	0	0
chr10	119286668	119287732	107.697	699.796	5.97e-07	5.91e-05	0	0	0	0
chr10	120189202	120194821	871.418	116.179	1.05e-05	0.000359	0	1	0	0
chr10	121944281	121944960	88.135	601.824	2.23e-07	3.35e-05	0	0	0	0
chr10	122234947	122236183	180.633	1162.36	3.61e-07	4.41e-05	0	0	0	0
chr10	122391396	122392418	194.671	1157.09	1.95e-06	0.000118	0	0	0	0
chr10	122810220	122811061	20.744	137.155	1.69e-05	0.000498	0	0	0	0
chr10	122843309	122845404	131.265	888.954	2.19e-06	0.000127	0	0	0	0
chr10	12385554	12387214	236.409	1178.56	1.01e-05	0.000351	0	0	0	0
chr10	12547808	12555702	572.231	2900.24	3.04e-05	0.000757	0	0	0	0
chr10	12603702	12605469	36.923	231.773	6.03e-06	0.000249	0	0	0	0
chr10	126056825	126059041	713.604	56.001	3.39e-07	4.28e-05	0	0	0	0
chr10	126059080	126061467	760.982	69.807	2.84e-07	3.9e-05	0	0	0	0
chr10	12607178	12607831	27.525	163.489	2.65e-05	0.000684	0	0	0	0
chr10	12607869	12611135	202.303	1157.22	1.5e-06	0.000102	0	0	0	0
chr10	126318005	126321032	548.365	60.53	2.09e-05	0.000579	0	0	0	0
chr10	126701024	126701982	126.384	615.006	1.55e-05	0.000469	0	0	0	0
chr10	127875303	127880316	1397.5	179.708	9.19e-06	0.000328	0	1	0	0
chr10	128104035	128106257	166.607	887.486	2.51e-05	0.000659	0	0	0	0
chr10	128185178	128188665	431.693	2825.57	9.38e-07	7.72e-05	0	0	0	0
chr10	128710374	128712759	47.828	974.051	8.01e-17	2.03e-12	0	0	0	0
chr10	128746458	128746977	76.244	367.425	2.1e-05	0.00058	0	0	0	0
chr10	129189488	129190622	147.183	777.955	7.31e-06	0.000284	0	0	0	0
chr10	129592908	129594136	138.089	803.704	1.27e-06	9.16e-05	0	0	0	0
chr10	13106584	13108196	42.448	406.297	3.28e-09	2.19e-06	0	0	0	0
chr10	13108247	13109408	27.125	233.496	1.13e-07	2.24e-05	0	0	0	0
chr10	13193459	13194069	45.846	229.293	2.36e-05	0.000632	0	0	0	0
chr10	13892916	13894645	194.016	1315.91	2.2e-07	3.32e-05	0	0	0	0
chr10	14967805	14968987	52.668	312.933	6.42e-06	0.00026	0	0	0	0
chr10	14984650	14986636	59.614	519.668	1.03e-07	2.11e-05	0	0	0	0
chr10	14986792	14987781	26.469	223.261	6.31e-08	1.54e-05	0	0	0	0
chr10	15063823	15065069	135.423	858.576	9.17e-07	7.62e-05	0	0	0	0
chr10	15634797	15636145	175.419	984.364	5.45e-06	0.000233	0	0	0	0
chr10	16692125	16692807	64.463	391.831	9.92e-07	7.94e-05	0	0	0	0
chr10	16820350	16821231	106.276	566.651	4.09e-06	0.000192	0	0	0	0
chr10	17667523	17673250	1194.16	147.422	1e-05	0.000348	0	1	0	0
chr10	17798829	17799654	31.288	193.156	1.3e-05	0.000416	0	0	0	0
chr10	17820863	17822227	89.467	505.522	1.84e-05	0.00053	0	0	0	0
chr10	18089978	18092364	120.259	600.802	1.47e-05	0.000451	0	0	0	0
chr10	18203916	18205781	71.505	433.834	1.48e-05	0.000452	0	0	0	0
chr10	18213644	18214317	40.611	208.279	2.4e-05	0.000641	0	0	0	0
chr10	18505179	18506520	27.746	302.153	4.71e-07	5.19e-05	0	0	0	0
chr10	19984811	19985661	126.543	587.021	1.81e-05	0.000524	0	0	0	0
chr10	20087846	20093258	2009.95	342.041	2.48e-05	0.000655	0	1	0	0
chr10	21099623	21104122	260.125	2307.71	1.15e-06	8.66e-05	0	0	0	0
chr10	22697899	22699108	87.34	480.519	2.44e-05	0.000646	0	0	0	0
chr10	23475416	23475971	51.646	252.502	3.32e-05	0.000807	0	0	0	0
chr10	23631758	23632312	51.501	257.723	2.07e-05	0.000575	0	0	0	0
chr10	24626660	24630968	970.244	96.562	4.59e-07	5.1e-05	0	1	0	0
chr10	24863826	24864643	28.616	231.507	7.02e-07	6.53e-05	0	0	0	0
chr10	25418955	25419828	131.494	758.292	2.05e-06	0.000121	0	0	0	0
chr10	25942077	25943112	137.695	680.25	2.6e-05	0.000675	0	0	0	0
chr10	26281735	26283807	255.56	33.331	4.14e-05	0.000946	0	0	0	0
chr10	27254772	27255429	79.792	433.693	1.44e-05	0.000444	0	0	0	0
chr10	29619646	29620471	86.803	465.349	3.77e-06	0.000181	0	0	0	0
chr10	30215837	30217463	293.972	1671.81	3.32e-06	0.000167	0	0	0	0
chr10	31672267	31673165	180.143	998.323	3.28e-06	0.000166	0	0	0	0
chr10	3191957	3192600	15.054	164.899	7.93e-08	1.79e-05	0	0	0	0
chr10	32499149	32500039	84.122	454.582	3.16e-05	0.000779	0	0	0	0
chr10	32971809	32972803	135.693	628.293	3.01e-05	0.000752	0	0	0	0
chr10	33508517	33509372	85.973	585.452	4.23e-07	4.86e-05	0	0	0	0
chr10	33821525	33822203	55.596	323.972	1.26e-05	0.000406	0	0	0	0
chr10	3633094	3635561	543.641	58.609	1.4e-05	0.000435	0	0	0	0
chr10	37707323	37708659	148.529	934.234	9.77e-07	7.86e-05	0	0	0	0
chr10	38240133	38240987	28.036	205.857	1.23e-05	0.000401	0	0	0	0
chr10	38772094	38773320	148.419	822.039	3.68e-06	0.000178	0	0	0	0
chr10	38932442	38934229	325.571	1810.77	6.22e-06	0.000254	0	0	0	0
chr10	40361572	40367025	270.428	1639.63	2.45e-05	0.000648	0	1	0	0
chr10	41308854	41310020	134.111	993.29	4.26e-08	1.2e-05	0	0	0	0
chr10	4226608	4235105	2070.44	308.63	1.11e-05	0.000375	0	0	0	0
chr10	43461527	43465091	914.661	136.655	2.62e-05	0.000679	0	1	0	0
chr10	43550152	43552825	146.313	825.126	4.24e-06	0.000196	0	0	0	0
chr10	43559145	43559808	15.033	190.03	1.16e-09	1.01e-06	0	0	0	0
chr10	44434144	44435005	30.343	170.246	2.88e-05	0.000729	0	0	0	0
chr10	44440490	44442493	105.017	1526.57	1.57e-09	1.26e-06	0	0	0	0
chr10	44442554	44443506	33.195	170.831	4.21e-05	0.000959	0	0	0	0
chr10	44443640	44444743	24.417	167.08	2.21e-05	0.000602	0	0	0	0
chr10	44482870	44483920	22.76	195.716	1.1e-07	2.2e-05	0	0	0	0
chr10	44538296	44539403	32.594	240.12	2.64e-07	3.72e-05	0	0	0	0
chr10	45445915	45446968	47.158	236.535	3.21e-05	0.000787	0	0	0	0
chr10	45516964	45517795	74.813	427.888	1.72e-05	0.000506	0	0	0	0
chr10	45838892	45839843	184.576	889.52	1.37e-05	0.00043	0	0	0	0
chr10	4657271	4657899	11.2	98.324	4.31e-05	0.000977	0	0	0	0
chr10	46813920	46815763	68.798	670.749	1.84e-07	3.01e-05	0	1	0	0
chr10	46816633	46817367	6.691	112.502	1.06e-07	2.14e-05	0	1	0	0
chr10	46817512	46821890	131.175	1024.03	4.98e-07	5.35e-05	0	1	0	0
chr10	46918578	46919382	57.833	385.12	4.18e-06	0.000194	0	0	0	0
chr10	47438297	47439502	178.126	1135.44	6.5e-07	6.24e-05	0	0	0	0
chr10	47805173	47805778	58.683	390.886	3.96e-07	4.66e-05	0	0	0	0
chr10	4911007	4913336	299.241	1758.8	1.51e-06	0.000102	0	0	0	0
chr10	49416044	49417444	61.602	517.627	2.95e-05	0.00074	0	0	0	0
chr10	49823498	49824994	469.231	2271.2	3.01e-05	0.000752	0	0	0	0
chr10	49907640	49909619	119.345	913.886	8.7e-06	0.000317	0	0	0	0
chr10	50678722	50679590	121.254	613.363	6.23e-06	0.000254	0	0	0	0
chr10	5089767	5090987	205.085	1178.22	1.69e-06	0.000109	0	0	0	0
chr10	5175160	5179020	895.398	142.415	1.73e-05	0.000509	0	1	0	0
chr10	52766736	52767214	48.829	240.611	3.94e-05	0.000912	0	0	0	0
chr10	54618972	54619952	151.602	876.43	3.94e-06	0.000187	0	0	0	0
chr10	55503818	55504834	166.981	884.857	6.58e-06	0.000264	0	0	0	0
chr10	55574871	55575613	56.245	322.402	3.31e-06	0.000167	0	0	0	0
chr10	5561016	5561460	9.543	83.101	3.87e-06	0.000185	0	0	0	0
chr10	56256079	56257105	100.185	576.354	1.33e-06	9.44e-05	0	0	0	0
chr10	56287245	56288340	188.381	1034.32	4.94e-06	0.000218	0	0	0	0
chr10	57332521	57334002	184.756	1052.64	1.19e-06	8.84e-05	0	0	0	0
chr10	5771986	5774101	146.829	857.264	2.47e-05	0.000653	0	0	0	0
chr10	57766646	57767739	143.109	874.882	7e-07	6.52e-05	0	0	0	0
chr10	58325655	58326442	25.633	155.881	1.07e-05	0.000365	0	0	0	0
chr10	59387118	59390053	358.211	51.26	1.05e-05	0.00036	0	0	0	0
chr10	59391217	59395178	833.601	113.639	9.14e-06	0.000327	0	0	0	0
chr10	59401938	59406061	1809.3	159.751	6.04e-08	1.51e-05	0	0	0	0
chr10	59548219	59548682	29.176	172.068	8.64e-06	0.000315	0	0	0	0
chr10	60129119	60135988	2858.95	343.444	1.77e-06	0.000112	0	1	0	0
chr10	60214562	60219581	1173.26	219.564	3.93e-05	0.00091	0	0	0	0
chr10	61975513	61979268	645.725	111.883	9.73e-06	0.000341	0	0	0	0
chr10	62136456	62137182	18.507	204.694	4.4e-09	2.67e-06	0	0	0	0
chr10	62241607	62242364	28.616	191.452	1.24e-05	0.000402	0	0	0	0
chr10	62410230	62426145	7148.68	792.247	1.85e-07	3.02e-05	3	1	0	0
chr10	62475841	62476809	36.447	200.152	1.19e-05	0.000391	0	0	0	0
chr10	62518564	62535075	6983.3	839.032	1.71e-06	0.00011	1	2	0	0
chr10	62662973	62663644	15.289	113.2	3.5e-06	0.000173	0	0	0	0
chr10	63723452	63724929	310.441	1465.97	2.93e-05	0.000737	0	0	0	0
chr10	64741582	64743106	27.255	244.628	1.28e-05	0.000411	0	1	0	0
chr10	65388811	65389859	108.968	761.091	1.14e-07	2.25e-05	0	0	0	0
chr10	65662863	65663660	145.077	948.592	8.24e-07	7.11e-05	0	0	0	0
chr10	66072657	66073476	108.112	612.2	1.79e-06	0.000112	0	0	0	0
chr10	66468087	66468978	89.571	532.276	1.75e-06	0.000111	0	0	0	0
chr10	66582237	66583263	106.482	698.665	1.21e-06	8.85e-05	0	0	0	0
chr10	69196641	69197491	81.554	486.257	1.82e-06	0.000113	0	0	0	0
chr10	69235107	69236055	51.606	341.475	1.1e-06	8.48e-05	0	0	0	0
chr10	69570594	69571003	9.253	92.804	8.68e-07	7.36e-05	0	0	0	0
chr10	69571392	69575042	140.196	984.465	3.56e-08	1.06e-05	0	0	0	0
chr10	71125167	71129368	563.292	81.964	2.93e-05	0.000737	0	0	0	0
chr10	73437504	73438588	194.912	1105.14	8.86e-06	0.000321	0	0	0	0
chr10	74935402	74935706	40.141	221.644	4.32e-05	0.000979	0	0	0	0
chr10	75050410	75058329	2490.1	279.476	5.81e-07	5.82e-05	0	1	0	0
chr10	75879734	75882489	213.883	1079.07	8.19e-06	0.000305	0	0	0	0
chr10	75882583	75883363	32.014	232.339	4.43e-07	4.99e-05	0	0	0	0
chr10	77967713	77969531	395.164	54.505	6.11e-06	0.000251	0	0	0	0
chr10	78809069	78810377	249.889	1487.97	3.97e-07	4.66e-05	0	0	0	0
chr10	78940533	78941406	68.807	346.988	1.34e-05	0.000422	0	0	0	0
chr10	81283379	81287082	180.12	1200.77	6.27e-06	0.000255	2	0	0	0
chr10	81525391	81525736	16.235	123.515	3.23e-06	0.000164	0	0	0	0
chr10	84535479	84538096	542.261	76.365	5.8e-06	0.000243	0	1	0	0
chr10	85677874	85681435	807.888	62.805	1.19e-05	0.000392	0	0	0	0
chr10	86234053	86235417	319.648	1818.32	1.01e-06	8.02e-05	0	0	0	0
chr10	86611532	86617788	1218.08	176.37	1.09e-05	0.00037	0	0	0	0
chr10	87070697	87071499	115.915	695.333	1.81e-06	0.000113	0	0	0	0
chr10	8831414	8835743	559.996	2844.17	2.35e-06	0.000133	0	0	0	0
chr10	8852923	8853745	29.376	171.549	8.79e-06	0.000319	0	0	0	0
chr10	8861329	8861540	20.689	140.679	5.85e-06	0.000244	0	0	0	0
chr10	89986990	89988154	41.578	284.131	1.24e-06	9.03e-05	0	0	0	0
chr10	90248834	90249648	75.629	434.206	5.47e-06	0.000234	0	0	0	0
chr10	91404740	91405469	19.197	139.541	1.99e-06	0.000119	0	0	0	0
chr10	93372092	93372570	19.287	117.336	3.01e-05	0.000751	0	0	0	0
chr10	93445944	93449457	605.096	94.573	1.44e-05	0.000444	0	0	0	0
chr10	93517519	93520588	1003.03	100.624	1.2e-05	0.000392	0	1	0	0
chr10	93728426	93732235	1483.62	121.759	7.84e-07	6.93e-05	0	1	0	0
chr10	93732593	93734468	516.721	57.039	3.85e-06	0.000184	0	1	0	0
chr10	93734615	93738481	747.3	85.728	3.33e-05	0.000808	0	1	0	0
chr10	93844361	93845050	16.6	144.762	2.13e-05	0.000586	0	0	0	0
chr10	94433110	94433729	258.069	17.497	1.3e-05	0.000415	0	0	0	0
chr10	94560880	94562106	194.824	22.837	1.2e-05	0.000393	0	1	0	0
chr10	95301942	95303523	56.507	339.572	3.78e-05	0.000884	0	0	0	0
chr10	95312989	95313364	52.688	354.682	6.04e-06	0.000249	0	0	0	0
chr10	96601628	96610810	2787.62	269.533	2.42e-06	0.000135	0	0	0	0
chr10	96661745	96662238	14.087	93.336	3.08e-05	0.000764	0	0	0	0
chr10	96796101	96799443	738.923	63.936	3.52e-06	0.000174	0	0	0	0
chr10	97252235	97257190	1066.08	118.8	2.03e-05	0.000568	0	0	0	0
chr10	98550105	98551080	181.275	886.202	3.15e-05	0.000777	0	0	0	0
chr11	100122339	100133859	2954.4	335.471	3.3e-06	0.000167	0	1	0	0
chr11	100221407	100222921	198.123	32.107	3.05e-05	0.000758	0	1	0	0
chr11	100410618	100416186	3588.39	771.685	2.43e-05	0.000645	0	0	0	0
chr11	101580842	101581445	15.089	98.41	1.88e-05	0.000538	0	0	0	0
chr11	101680392	101682051	165.147	853.535	4.38e-06	0.0002	0	0	0	0
chr11	101695148	101698466	293.905	1807.39	2.95e-07	3.98e-05	0	0	0	0
chr11	106186457	106188519	77.23	403.395	3.24e-05	0.000793	0	0	0	0
chr11	107516532	107519609	197.82	1042.06	1.56e-05	0.00047	0	0	0	0
chr11	107524934	107526642	111.612	691.757	8.59e-06	0.000314	0	0	0	0
chr11	108504184	108504911	9.398	133.077	3.4e-09	2.25e-06	0	0	0	0
chr11	108719822	108728675	1567.06	167.532	1.85e-05	0.000532	0	0	0	0
chr11	10885022	10885482	35.542	220.701	7.93e-06	0.000299	0	0	0	0
chr11	109552449	109553104	19.073	141.29	2.75e-05	0.000703	0	0	0	0
chr11	109553225	109553894	21.849	153.521	3.12e-06	0.00016	0	0	0	0
chr11	109913227	109914404	34.451	191.333	2.72e-05	0.000697	0	0	0	0
chr11	11287112	11288676	160.676	1073.27	5.21e-07	5.48e-05	0	0	0	0
chr11	120800857	120801253	29.721	186.067	3.48e-06	0.000173	0	0	0	0
chr11	12129217	12130218	121.564	703.201	1.09e-06	8.43e-05	0	0	0	0
chr11	13315073	13316252	281.486	1377.21	3.66e-05	0.000866	0	0	0	0
chr11	13379204	13379994	70.043	412.214	1.22e-06	8.9e-05	0	0	0	0
chr11	13615120	13617073	241.463	1319.45	3.36e-06	0.000169	0	0	0	0
chr11	16385735	16386597	79.807	598.958	4.23e-08	1.2e-05	0	0	0	0
chr11	16803742	16804664	21.034	141.63	5.62e-06	0.000238	0	0	0	0
chr11	16840908	16841971	26.144	183.114	6.57e-06	0.000264	0	0	0	0
chr11	17517322	17518384	110.811	612.824	2.17e-05	0.000596	0	0	0	0
chr11	18968197	18970824	553.716	64.573	1.87e-05	0.000536	0	1	0	0
chr11	20153200	20155192	70.905	416.131	1.57e-05	0.000473	0	0	0	0
chr11	20162776	20168904	925.994	5010.95	3.98e-06	0.000188	0	0	0	0
chr11	20187049	20187478	9.999	101.389	4.95e-07	5.33e-05	0	0	0	0
chr11	20228186	20228604	39.265	203.025	2.63e-05	0.000681	0	0	0	0
chr11	20389383	20389953	12.761	106.716	1.64e-06	0.000108	0	0	0	0
chr11	21236300	21237493	21.289	218.766	5.13e-08	1.35e-05	0	0	0	0
chr11	21906996	21907637	87.354	504.179	3.48e-06	0.000173	0	0	0	0
chr11	22993193	22995370	134.242	668.136	2.76e-05	0.000705	0	0	0	0
chr11	23078565	23082830	571.126	3115.75	1.62e-05	0.000484	0	0	0	0
chr11	26426497	26427595	137.364	810.002	1.36e-06	9.62e-05	0	0	0	0
chr11	26732877	26733729	53.083	255.429	3.48e-05	0.000834	0	0	0	0
chr11	28353000	28353805	59.263	363.927	9.02e-07	7.53e-05	0	0	0	0
chr11	29048168	29049721	51.818	483.364	9.28e-07	7.69e-05	0	0	0	0
chr11	29540493	29541793	52.903	427.89	8.01e-08	1.8e-05	0	0	0	0
chr11	29710726	29715595	216.286	1435.46	2.79e-07	3.86e-05	0	0	0	0
chr11	30792229	30793669	42.524	269.972	4.61e-06	0.000208	0	0	0	0
chr11	3254299	3255737	103.63	594.27	1.36e-05	0.000427	0	0	0	0
chr11	33532703	33534473	93.755	466.267	3.53e-05	0.000844	0	0	0	0
chr11	33534656	33539541	262.383	2075.38	2.74e-09	1.93e-06	1	0	0	0
chr11	34223082	34223673	19.252	137.161	3.87e-06	0.000185	0	0	0	0
chr11	37752351	37753887	215.491	1207.55	6.88e-06	0.000273	0	0	0	0
chr11	38013359	38014008	85.828	468.202	9.45e-06	0.000335	0	0	0	0
chr11	38252743	38254127	177.14	908.613	5.19e-06	0.000226	0	0	0	0
chr11	3946901	3947551	14.363	113.114	1.14e-05	0.000381	0	0	0	0
chr11	3954542	3956923	115.527	853.961	1.05e-05	0.00036	0	0	0	0
chr11	40419289	40420506	132.93	819.983	1.2e-06	8.85e-05	0	0	0	0
chr11	40633928	40634731	110.646	627.368	9.51e-06	0.000336	0	0	0	0
chr11	41016287	41017062	82.865	444.014	1.87e-05	0.000535	0	0	0	0
chr11	41111123	41111883	69.703	385.858	2.38e-05	0.000636	0	0	0	0
chr11	41808399	41810007	34.617	243.718	6.92e-06	0.000273	0	0	0	0
chr11	41883874	41885125	166.746	1105.78	4.11e-07	4.76e-05	0	0	0	0
chr11	42108521	42111117	138.522	838.193	1.99e-05	0.000562	0	0	0	0
chr11	4241251	4242037	17.851	108.119	2.86e-05	0.000724	1	0	0	0
chr11	4244567	4245114	3.909	124.998	4.99e-12	2.11e-08	1	0	0	0
chr11	4245268	4247926	103.67	1565.24	3.66e-10	4.49e-07	0	0	0	0
chr11	42683998	42684974	143.019	643.974	4.34e-05	0.000982	0	0	0	0
chr11	4274326	4274584	713.046	45.926	1.05e-07	2.14e-05	0	1	0	0
chr11	4275094	4275306	284.405	30.97	6.78e-06	0.00027	0	1	0	0
chr11	4276107	4276661	603.108	71.736	1.31e-06	9.39e-05	0	1	0	0
chr11	43700244	43700723	55.775	271.542	4.27e-05	0.000972	0	0	0	0
chr11	45367797	45369166	124.132	837.707	3.89e-07	4.59e-05	0	0	0	0
chr11	45724449	45726743	416.723	2675.56	5.72e-07	5.81e-05	0	0	0	0
chr11	45769393	45771466	307.818	1609.2	4.96e-06	0.000218	0	0	0	0
chr11	45919342	45919582	83.321	684.249	9.23e-08	1.98e-05	0	0	0	0
chr11	46765574	46766565	99.3	534.531	1.36e-05	0.000428	0	0	0	0
chr11	4690639	4691619	44.92	226.128	2.55e-05	0.000667	0	0	0	0
chr11	4693988	4694485	10.69	81.865	2.05e-05	0.000572	0	0	0	0
chr11	47850348	47851342	127.275	856.706	2.12e-07	3.27e-05	0	0	0	0
chr11	4854377	4856599	148.205	962.966	8.69e-07	7.36e-05	0	0	0	0
chr11	4860013	4862185	84.385	634.658	1.97e-08	7.29e-06	0	0	0	0
chr11	4862262	4862685	6.471	114.683	6.4e-09	3.47e-06	0	0	0	0
chr11	48869189	48873407	323.868	2403.01	5.96e-06	0.000248	1	0	0	0
chr11	50302634	50306266	347.62	1755.04	1.44e-05	0.000444	0	0	0	0
chr11	51125345	51125870	9.764	102.985	1.5e-05	0.000456	0	0	0	0
chr11	53202687	53204080	26.779	470.542	1.07e-12	5.83e-09	0	0	0	0
chr11	5324680	5324979	26.814	150.375	1.99e-05	0.000561	0	0	0	0
chr11	53742154	53742719	7.126	120.023	1.19e-09	1.02e-06	0	0	0	0
chr11	54100011	54104789	2483.15	281.258	5.66e-06	0.000239	0	0	0	0
chr11	54387215	54388675	256.613	1529.75	2.29e-06	0.000131	0	0	0	0
chr11	55432541	55436540	899.03	124.918	4.76e-06	0.000212	0	1	0	0
chr11	56164352	56171632	1184.58	107.341	9.05e-06	0.000325	0	0	0	0
chr11	56203833	56205539	265.37	1621.05	6.94e-07	6.5e-05	0	0	0	0
chr11	58199138	58200569	76.513	625.18	5.79e-09	3.24e-06	3	0	0	0
chr11	58213865	58215672	78.385	506.633	2.72e-07	3.8e-05	3	0	0	0
chr11	59597817	59603965	1192.42	228.655	7.33e-06	0.000284	0	1	0	0
chr11	59936465	59944114	2261.63	181.864	7.47e-07	6.8e-05	0	1	0	0
chr11	62354366	62356753	63.012	575.405	1.2e-08	5.41e-06	0	0	0	0
chr11	62433520	62437459	234.619	1305.06	1.1e-05	0.000371	0	0	0	0
chr11	62441055	62441797	19.923	156.147	8.24e-07	7.11e-05	0	0	0	0
chr11	63646865	63647807	155.656	765.106	2.24e-05	0.000608	0	0	0	0
chr11	6364802	6369511	645.068	5416.13	2.62e-09	1.86e-06	0	0	0	0
chr11	6369605	6373440	221.956	1250.06	1.98e-06	0.000119	0	0	0	0
chr11	64299086	64300415	149.6	890.005	1.14e-06	8.63e-05	0	0	0	0
chr11	64540134	64545756	1294.54	160.716	2.37e-05	0.000635	0	1	0	0
chr11	68117494	68118532	67.045	318.852	3.42e-05	0.000825	0	0	0	0
chr11	68387094	68387738	25.578	155.815	8.15e-06	0.000304	0	0	0	0
chr11	68388324	68389020	13.562	144.855	6.21e-08	1.53e-05	0	0	0	0
chr11	68389255	68390133	12.036	118.454	1.48e-06	0.000101	0	0	0	0
chr11	68390582	68393000	74.613	615.425	1.32e-07	2.46e-05	0	0	0	0
chr11	68394278	68395471	40.452	229.578	3.87e-05	0.000901	0	0	0	0
chr11	69699353	69712180	2163.7	9342.75	4.14e-05	0.000947	0	0	0	0
chr11	69719922	69720466	17.361	102.792	3.45e-05	0.00083	0	0	0	0
chr11	69863640	69868334	1241.76	173.817	1.27e-05	0.000409	0	1	0	0
chr11	69964605	69967283	225.046	1384.84	1.6e-05	0.000481	0	0	0	0
chr11	71208372	71209038	45.742	337.871	5.8e-07	5.82e-05	0	0	0	0
chr11	72264455	72268045	1317.05	135.172	2.01e-07	3.17e-05	1	0	0	0
chr11	72280315	72288568	3869.91	318.878	5.53e-10	6.02e-07	0	1	0	0
chr11	72500573	72508230	3628.78	492.695	3.45e-06	0.000172	0	0	0	0
chr11	73241407	73245220	540.735	91.952	3.82e-05	0.000892	0	1	0	0
chr11	73246853	73251539	1041.71	101.03	2.29e-07	3.41e-05	0	1	0	0
chr11	74306529	74307620	157.783	799.017	1.32e-05	0.000419	0	0	0	0
chr11	7464741	7465366	89.118	9.443	3.38e-05	0.000819	0	1	0	0
chr11	74705106	74706324	42.358	316.511	1.51e-07	2.68e-05	0	0	0	0
chr11	74706922	74707827	102.236	539.48	3.6e-06	0.000176	0	0	0	0
chr11	78663645	78666454	110.3	577.392	2.46e-05	0.000651	0	0	0	0
chr11	78666519	78667879	30.902	212.322	9.77e-07	7.86e-05	0	0	0	0
chr11	78667947	78668876	25.508	243.551	4.76e-07	5.22e-05	0	0	0	0
chr11	78669204	78670541	23.617	244.249	2.6e-08	8.66e-06	0	0	0	0
chr11	7926402	7927583	115.57	652.259	5.65e-06	0.000239	0	0	0	0
chr11	80130183	80135480	224.411	3047.06	7.28e-10	7.11e-07	0	0	0	0
chr11	80135601	80136254	30.763	336.734	1.64e-07	2.79e-05	0	0	0	0
chr11	80136327	80143643	881.587	4018.45	2.33e-05	0.000628	0	0	0	0
chr11	80782506	80787522	883.387	111.012	9.62e-06	0.000339	0	0	0	0
chr11	8149372	8150079	73.847	438.136	3.53e-06	0.000174	0	0	0	0
chr11	82832997	82833221	311.309	36.297	7.57e-06	0.000289	0	0	0	0
chr11	83077588	83079088	69.483	477.864	3.51e-07	4.34e-05	0	0	0	0
chr11	83849128	83853762	1880.99	217.017	2.16e-07	3.31e-05	1	0	0	0
chr11	83863210	83870490	2660.13	361.054	1.12e-06	8.58e-05	3	0	0	0
chr11	83888377	83894835	2039.37	355.355	7.95e-06	0.000299	1	0	0	0
chr11	83912157	83920628	1908.23	327.636	8.89e-06	0.000322	1	1	0	0
chr11	84323957	84324567	19.598	119.225	2.62e-05	0.00068	0	0	0	0
chr11	85252315	85254269	542.513	75.919	3.75e-05	0.000879	0	0	0	0
chr11	86130530	86131683	45.597	252.363	3.18e-05	0.000782	0	0	0	0
chr11	86220573	86221200	7.982	131.908	7.96e-07	7e-05	0	0	0	0
chr11	87478279	87480106	88.486	495.142	2.66e-05	0.000686	0	0	0	0
chr11	87482351	87483147	33.381	217.495	2.26e-05	0.000612	0	0	0	0
chr11	8753864	8756181	160.522	1009.58	1.75e-05	0.000511	0	0	0	0
chr11	87756201	87756631	89.087	522.402	2.25e-05	0.00061	1	0	0	0
chr11	89151917	89155772	1648.71	147.595	4.8e-07	5.26e-05	0	0	0	0
chr11	89173657	89178677	1764.78	236.808	9.02e-07	7.53e-05	0	1	0	0
chr11	89301201	89303626	802.954	136.223	1.63e-06	0.000107	0	0	0	0
chr11	91020477	91021138	41.032	242.334	8.13e-06	0.000304	0	0	0	0
chr11	91327745	91328219	10.945	81	4.41e-05	0.000993	0	0	0	0
chr11	93496312	93497392	116.97	9.27	3.69e-05	0.00087	0	0	0	0
chr11	93971765	93974283	80.303	525.607	2.33e-06	0.000132	0	0	0	0
chr11	95458553	95459723	33.325	224.279	9.67e-06	0.00034	0	0	0	0
chr11	96114290	96116892	132.342	827.122	2e-05	0.000563	0	0	0	0
chr11	96125493	96126658	24.708	269.361	1.46e-08	6.06e-06	0	0	0	0
chr11	96129191	96131260	103.182	556.425	3.12e-06	0.00016	1	0	0	0
chr11	96779827	96781753	92.429	1082.28	2.75e-10	3.61e-07	0	0	0	0
chr11	96786501	96786700	28.181	179.596	3.53e-05	0.000844	0	0	0	0
chr11	96787838	96788414	86.214	496.04	2.59e-05	0.000674	0	0	0	0
chr11	97306286	97308431	240.552	1079.46	3.56e-05	0.00085	0	0	0	0
chr11	98283700	98284084	18.362	108.824	4.01e-05	0.000925	0	0	0	0
chr11	99073055	99082005	2803.38	411.31	4.75e-06	0.000212	0	1	0	0
chr11	99490476	99494632	956.259	99.913	3.03e-07	4.02e-05	0	1	0	0
chr11	99824760	99827016	399.322	2299.7	2.06e-06	0.000122	0	0	0	0
chr12	101142092	101143806	276.861	1612.77	1.53e-06	0.000103	0	0	0	2
chr12	102411760	102413025	149.435	728.93	1.22e-05	0.000397	0	0	0	2
chr12	102419631	102424127	1267.69	287.184	3.77e-05	0.000883	0	2	0	2
chr12	103432734	103436110	107.379	1505.52	6.21e-10	6.57e-07	1	0	0	2
chr12	103547687	103548581	27.27	168.138	8.53e-06	0.000313	0	0	0	2
chr12	103562960	103567676	176.647	1401.32	6.52e-07	6.25e-05	0	0	0	2
chr12	103568434	103569954	61.527	426.998	2.03e-05	0.000568	0	0	0	2
chr12	104433694	104434162	13.072	149.311	7.62e-08	1.75e-05	0	0	0	2
chr12	104760459	104761679	148.648	645.558	4.2e-05	0.000959	0	0	0	2
chr12	104762427	104763013	13.562	146.697	4.53e-08	1.24e-05	0	0	0	2
chr12	104763100	104763858	10.835	200.158	6.24e-12	2.44e-08	0	0	0	2
chr12	104763991	104765530	42.234	304.873	1.58e-06	0.000105	0	0	0	2
chr12	104873855	104878166	1229	161.587	7.4e-06	0.000285	0	0	0	2
chr12	104884844	104887876	687.369	111.79	1.33e-05	0.000421	0	1	0	2
chr12	104900641	104902416	59.849	595.042	4.05e-09	2.48e-06	0	0	0	2
chr12	105076365	105077125	36.268	194.146	2.4e-05	0.000639	0	0	0	2
chr12	105258910	105259485	49.975	276.841	1.23e-05	0.000401	0	0	0	2
chr12	109698126	109699116	31.454	211.963	2.82e-05	0.000717	3	0	0	1
chr12	110348749	110349513	19.998	121.958	3.02e-05	0.000753	0	0	0	0
chr12	110965309	110966766	59.504	385.613	2.42e-06	0.000135	0	0	0	0
chr12	111607166	111608874	75.953	366.441	2.53e-05	0.000663	0	0	0	0
chr12	11187430	11188408	131.604	765.206	3.26e-06	0.000166	0	0	0	0
chr12	11548083	11548737	22.36	148.453	3.55e-06	0.000174	0	0	0	0
chr12	116947266	116948176	44.43	240.851	1.09e-05	0.000368	0	0	0	0
chr12	118147798	118149426	366.681	44.004	1.9e-05	0.000543	0	1	0	0
chr12	118683450	118684263	99.915	521.023	1.23e-05	0.0004	0	0	0	0
chr12	119519461	119520743	206.722	1201.61	1.57e-06	0.000105	0	0	0	0
chr12	12992018	12996741	1778.29	248.997	4.87e-07	5.3e-05	0	1	0	0
chr12	13997071	13998485	271.101	1488.4	5.37e-06	0.000231	0	0	0	0
chr12	14455305	14455959	28.996	154.312	3.6e-05	0.000857	0	0	0	0
chr12	14760000	14761083	37.959	204.839	4.42e-05	0.000995	0	0	0	0
chr12	15423451	15424117	57.702	387.282	4.99e-07	5.36e-05	0	0	0	0
chr12	16601983	16602511	95.983	7.787	1.19e-05	0.000392	0	0	0	0
chr12	16637089	16638347	200.079	26.594	1.76e-05	0.000514	0	0	0	0
chr12	16903273	16904771	37.269	268.755	5.82e-07	5.83e-05	0	0	0	0
chr12	19360309	19361900	212.729	1561.3	2.55e-07	3.63e-05	0	0	0	0
chr12	19626902	19627580	52.192	380.572	9.93e-08	2.07e-05	0	0	0	0
chr12	21460424	21461148	9.999	114.869	8.42e-08	1.85e-05	0	0	0	0
chr12	21461439	21464793	171.786	1151.67	8.79e-07	7.41e-05	0	0	0	0
chr12	23465993	23466792	132.695	637.298	2.94e-05	0.00074	0	0	0	0
chr12	29175047	29179163	934.675	159.239	2.06e-05	0.000573	0	0	0	0
chr12	30991424	30992393	161.485	885.516	1.72e-06	0.00011	0	0	0	0
chr12	31238831	31240450	134.456	640.076	2.56e-05	0.000669	0	0	0	0
chr12	31244737	31247430	937.822	116.977	3.57e-06	0.000175	0	1	0	0
chr12	31253789	31258560	1647.22	244.775	3.47e-05	0.000832	0	0	0	0
chr12	31800879	31801634	23.216	178.106	1.13e-06	8.58e-05	0	0	0	0
chr12	32417512	32418817	201.612	1100.7	2.97e-06	0.000156	0	0	0	2
chr12	33275540	33280721	1753.53	137.587	2.77e-06	0.000149	0	0	0	2
chr12	34066952	34068007	88.77	561.856	5.9e-07	5.87e-05	0	0	0	2
chr12	35534031	35535729	119.214	698.466	3.75e-05	0.000881	0	0	0	2
chr12	35640431	35644803	376.728	3097.79	4.76e-06	0.000212	0	0	0	2
chr12	3578034	3579256	22.636	166.482	1.32e-05	0.000419	0	0	0	0
chr12	35854223	35855904	145.111	908.159	9.68e-07	7.83e-05	0	0	0	2
chr12	35908370	35909035	37.069	279.076	2.63e-07	3.71e-05	0	0	0	2
chr12	3600739	3604863	229.954	2063.38	1.51e-05	0.00046	0	0	0	0
chr12	3605042	3608727	257.107	1874.86	9.84e-06	0.000344	0	0	0	0
chr12	36341716	36343158	150.912	919.71	1.74e-06	0.000111	0	0	0	2
chr12	37160377	37161578	311.594	1609.72	2.06e-05	0.000573	0	0	0	2
chr12	38047412	38049062	243.576	1363.29	4.06e-06	0.000191	0	0	0	2
chr12	38074658	38075344	46.066	255.907	8.96e-06	0.000323	0	0	0	2
chr12	3917460	3920793	484.66	3333.66	7.78e-06	0.000295	0	0	0	0
chr12	39888121	39888768	17.236	134.9	8.34e-06	0.000308	0	0	0	2
chr12	39995885	40001404	555.982	2838.39	3.6e-05	0.000857	0	0	0	2
chr12	40703921	40705177	30.798	205.777	9.16e-06	0.000328	0	1	0	2
chr12	40993576	40997170	210.973	1320.07	1.16e-05	0.000385	0	0	0	2
chr12	42332171	42332673	39.831	232.83	8.95e-06	0.000323	0	0	0	2
chr12	42745007	42746227	251.309	1410.86	9.95e-06	0.000346	0	0	0	2
chr12	4292192	4293167	27.725	216.086	9.65e-07	7.83e-05	0	0	0	0
chr12	43036619	43038121	183.547	1130.14	1.59e-06	0.000106	0	0	0	2
chr12	43286045	43287164	36.799	251.205	1.8e-05	0.000523	0	0	0	2
chr12	43748845	43749546	37.649	263.069	3.98e-07	4.68e-05	0	0	0	2
chr12	44482819	44484540	198.966	1396.56	4.87e-07	5.3e-05	0	0	0	2
chr12	44534948	44537745	95.972	731.803	7.26e-08	1.7e-05	0	0	0	2
chr12	45615061	45615994	31.924	182.655	1.78e-05	0.000519	0	0	0	2
chr12	47280060	47280839	72.266	393.366	1.46e-05	0.000448	0	0	0	2
chr12	4796937	4798759	35.446	377.858	7.82e-10	7.49e-07	0	0	0	0
chr12	48848544	48849568	161.816	954.911	1.03e-06	8.1e-05	0	0	0	2
chr12	4890578	4893449	155.862	961.451	4.74e-06	0.000212	0	0	0	0
chr12	4896060	4901421	376.513	3095.22	8.11e-06	0.000303	0	0	0	0
chr12	4904289	4904493	14.833	101.396	1.24e-05	0.000401	0	0	0	0
chr12	4905325	4905655	28.596	213.619	3.36e-07	4.27e-05	0	0	0	0
chr12	49250917	49251840	62.757	401.134	1.39e-06	9.73e-05	0	0	0	2
chr12	50789008	50789962	197.718	1178.97	5.69e-07	5.79e-05	0	0	0	2
chr12	51521231	51521834	13.998	146.218	1.07e-07	2.15e-05	0	0	0	2
chr12	51858242	51859323	56.687	347.314	6.87e-06	0.000272	0	0	0	2
chr12	52275389	52276356	25.923	180.461	1.33e-06	9.48e-05	0	0	0	2
chr12	54064691	54069531	1699.5	177.614	1.57e-07	2.72e-05	0	0	0	2
chr12	54071777	54076626	905.132	88.435	5.01e-07	5.36e-05	0	0	0	2
chr12	54111375	54112531	48.614	285.035	1.23e-05	0.000401	0	0	0	2
chr12	54352498	54353081	21.78	179.948	4.24e-07	4.86e-05	0	0	0	2
chr12	54708318	54708826	391.061	61.248	1.8e-05	0.000522	0	0	0	2
chr12	54740101	54740496	331.479	56.859	4.01e-05	0.000924	0	0	0	2
chr12	55385572	55386464	90.981	455.414	1.02e-05	0.000352	0	0	0	2
chr12	55495369	55498031	167.369	846.195	4.09e-06	0.000192	0	0	0	2
chr12	55504062	55505344	46.066	311.908	6.6e-07	6.31e-05	0	0	0	2
chr12	55505582	55506833	46.632	392.449	8.06e-08	1.81e-05	0	0	0	2
chr12	55632206	55634050	245.302	1646.26	3.21e-07	4.15e-05	0	0	0	2
chr12	56295600	56296817	20.509	183.985	2.87e-06	0.000152	0	0	0	2
chr12	56296929	56297702	10.89	111.265	3.5e-07	4.34e-05	0	0	0	2
chr12	56297747	56298548	18.217	200.677	1.13e-08	5.21e-06	0	0	0	2
chr12	58769820	58770484	44.195	254.504	8.26e-06	0.000306	0	0	0	2
chr12	59003289	59005202	82.12	590.82	3e-07	4.01e-05	0	0	0	2
chr12	59172766	59174043	43.269	297.239	2.37e-06	0.000134	0	0	0	2
chr12	59175380	59176023	15.834	115.548	5.26e-06	0.000228	0	0	0	2
chr12	59773509	59774143	8.963	90.809	1.62e-06	0.000107	0	0	0	2
chr12	60788380	60788968	17.326	124.672	6.54e-06	0.000263	0	0	0	2
chr12	61633014	61633823	95.026	496.405	1.26e-05	0.000408	0	0	0	2
chr12	61704498	61705623	103.969	576.94	3.29e-06	0.000166	0	0	0	2
chr12	62547546	62549890	446.941	2443.18	6.05e-06	0.00025	0	0	0	2
chr12	62705762	62707399	52.984	518.544	1.49e-05	0.000455	0	1	0	2
chr12	62707485	62709266	184.531	1390.35	3.44e-05	0.000828	0	1	0	2
chr12	62959712	62961204	155.731	941.864	2.39e-06	0.000135	0	0	0	2
chr12	63047387	63048297	50.886	342.439	1.61e-06	0.000107	0	0	0	2
chr12	63393730	63394687	94.08	536.014	3.23e-06	0.000164	0	0	0	2
chr12	63691522	63692348	49.229	317.721	7.86e-07	6.95e-05	0	0	0	2
chr12	65593833	65595021	72.126	618.536	1.82e-06	0.000113	0	0	0	2
chr12	65915241	65916289	109.314	830.545	3.89e-08	1.13e-05	0	0	0	2
chr12	66283755	66284478	108.115	558.484	4.36e-05	0.000986	0	0	0	2
chr12	67287585	67288551	40.507	246.597	2.45e-05	0.000648	0	0	0	2
chr12	67620417	67621272	30.528	253.007	3.62e-05	0.000859	0	0	0	2
chr12	68424702	68425649	18.582	154.857	2.53e-05	0.000663	0	0	0	2
chr12	68440368	68441300	59.484	328.594	7.32e-06	0.000284	0	0	0	2
chr12	69012693	69013218	9.419	112.236	7.87e-06	0.000297	0	0	0	2
chr12	69239731	69240204	10.635	78.293	1.63e-05	0.000485	0	0	0	2
chr12	69594732	69596698	251.756	1498.48	3.09e-05	0.000767	0	0	0	2
chr12	69668755	69670637	66.996	405.391	1.33e-05	0.00042	0	0	0	2
chr12	69973286	69975019	47.999	364.824	6.37e-06	0.000259	0	0	0	2
chr12	70549242	70549785	28.831	159.818	2.01e-05	0.000565	0	0	0	2
chr12	71293970	71298701	178.512	1845.54	9.96e-10	8.98e-07	0	0	0	2
chr12	71417618	71418175	7.817	83.547	6e-07	5.92e-05	0	0	0	2
chr12	71459822	71461925	58.137	477.107	1.4e-08	5.94e-06	0	0	0	2
chr12	71595381	71596387	169.804	1011.59	4.02e-06	0.000189	0	0	0	2
chr12	72732469	72739002	401.13	2446.13	1.97e-06	0.000118	0	0	0	2
chr12	72743704	72746334	173.388	1030.8	6.43e-06	0.00026	1	0	0	2
chr12	73615557	73619425	228.804	1399.49	5.55e-06	0.000236	0	0	0	2
chr12	74926501	74927589	128.67	773.108	4.71e-07	5.19e-05	0	0	0	2
chr12	76795003	76795287	19.432	128.515	6.88e-06	0.000273	0	0	0	2
chr12	77019609	77024234	1231.22	123.96	1.59e-05	0.000477	0	0	0	2
chr12	77027354	77031473	849.467	91.434	3.87e-06	0.000185	0	0	0	2
chr12	77057612	77063252	2516.09	214.151	7.88e-08	1.79e-05	0	0	0	2
chr12	77131128	77136411	1052.67	182.815	4.37e-05	0.000987	0	1	0	2
chr12	77410634	77411382	141.603	695.227	2.13e-05	0.000586	0	0	0	2
chr12	77552679	77554036	164.378	1132.3	9.97e-08	2.08e-05	0	0	0	2
chr12	77774821	77775608	105.17	584.328	4.97e-06	0.000218	0	0	0	2
chr12	7801856	7802838	88.48	565.075	5.64e-07	5.76e-05	0	0	0	0
chr12	78996302	78996868	18.472	124.14	2.95e-05	0.000741	0	0	0	2
chr12	79279912	79280135	24.687	164.48	2.89e-06	0.000152	0	0	0	2
chr12	79549065	79549936	74.45	433.568	2.01e-05	0.000565	0	0	0	2
chr12	80009844	80010336	13.617	103.843	1.15e-05	0.000383	0	0	0	2
chr12	80922017	80923700	45.797	424.377	3.65e-08	1.08e-05	0	0	0	2
chr12	81166948	81168815	149.185	800.619	9.65e-06	0.00034	0	0	0	2
chr12	81304405	81304980	11.981	114.703	7.96e-07	7e-05	0	0	0	2
chr12	82639299	82640586	235.338	1283.5	4.13e-06	0.000193	0	0	0	2
chr12	84132394	84133232	46.522	250.054	2.24e-05	0.000608	0	0	0	2
chr12	86452313	86452564	19.163	124.672	2.94e-05	0.00074	0	0	0	2
chr12	86768035	86769245	83.942	534.624	1.14e-05	0.000381	0	0	0	2
chr12	87279367	87280455	67.521	380.405	1.26e-05	0.000406	0	0	0	2
chr12	87283569	87286059	160.862	888.816	1.57e-05	0.000474	0	0	0	2
chr12	87288012	87290369	69.088	417.161	3.15e-05	0.000777	0	0	0	2
chr12	87305516	87306323	24.107	154.065	1.11e-05	0.000375	0	0	0	2
chr12	87308030	87311377	140.539	868.154	1e-05	0.000348	0	0	0	2
chr12	87311577	87315960	313.982	2738.02	6.33e-08	1.54e-05	0	0	0	2
chr12	87316003	87322826	762.007	5385.66	8.9e-06	0.000322	0	0	0	2
chr12	87322937	87332513	948.471	4938.08	3.45e-05	0.00083	0	0	0	2
chr12	90081034	90082411	243.225	1390.13	1.37e-06	9.65e-05	0	0	0	2
chr12	90840671	90841483	73.966	482.912	3.41e-07	4.29e-05	0	0	0	2
chr12	91473027	91474940	275.093	2026.12	3.05e-08	9.66e-06	0	0	0	2
chr12	91941815	91943734	371.756	2078.56	2.1e-06	0.000123	0	0	0	2
chr12	93590150	93590892	37.739	248.997	9.78e-07	7.87e-05	0	0	0	2
chr12	93961367	93961914	3.909	114.145	3.68e-11	7.78e-08	0	1	0	2
chr12	94854335	94855167	116.26	646.521	4.87e-06	0.000215	0	0	0	2
chr12	95340482	95341183	47.813	368.316	1.66e-07	2.81e-05	0	0	0	2
chr12	95584999	95586029	162.927	837.396	9.72e-06	0.000341	0	0	0	2
chr12	95822061	95823513	153.929	1025.26	3.95e-07	4.65e-05	0	0	0	2
chr12	9626775	9627472	44.83	291.259	1.28e-06	9.25e-05	0	0	0	0
chr12	96510764	96511941	113.878	684.119	2.23e-06	0.000129	0	0	0	2
chr12	9682847	9683665	94.591	660.02	4.01e-07	4.69e-05	0	0	0	0
chr12	97037211	97038491	166.021	946.159	4.34e-06	0.000199	0	0	0	2
chr12	97678240	97678815	27.815	187.809	2.99e-06	0.000156	0	0	0	2
chr12	98138445	98140004	38.221	395.522	2.91e-05	0.000735	0	1	0	2
chr12	98140149	98142071	64.779	572.796	3.46e-07	4.32e-05	0	1	0	2
chr12	98928871	98929519	31.869	215.746	1.51e-06	0.000102	0	0	0	2
chr12	99147659	99148662	141.417	702.987	1.15e-05	0.000384	0	0	0	2
chr12	99411088	99414528	388.519	2733.57	6.91e-07	6.5e-05	0	1	0	2
chr13	100226760	100227333	14.708	99.906	4.43e-05	0.000998	0	0	25	6
chr13	100551320	100553437	132.205	655.093	2.29e-05	0.00062	0	0	28	6
chr13	101048604	101049377	113.588	691.896	1.4e-06	9.79e-05	0	0	29	0
chr13	101503930	101504666	27.325	161.314	2.17e-05	0.000596	0	0	39	0
chr13	102421362	102422187	51.936	307.779	1.98e-06	0.000119	0	0	38	0
chr13	103572101	103572906	66.265	424.304	8.87e-07	7.45e-05	0	0	10	0
chr13	104182270	104184645	59.745	588.677	5.01e-07	5.36e-05	0	0	5	0
chr13	104285088	104287301	76.256	790.191	9.58e-07	7.8e-05	0	1	13	0
chr13	104287494	104288767	39.581	340.571	2.55e-06	0.000141	0	1	13	0
chr13	106650250	106651061	63.067	383.451	5.03e-06	0.00022	0	0	22	5
chr13	106855841	106856438	23.796	192.298	1.87e-07	3.05e-05	0	0	8	2
chr13	107033842	107035369	57.087	372.724	5.52e-06	0.000235	0	0	3	2
chr13	108508880	108509878	114.873	749.4	1.57e-07	2.72e-05	0	0	26	2
chr13	108795919	108796518	40.577	233.589	7.12e-06	0.000279	0	0	44	2
chr13	109242513	109243398	36.903	190.017	2.57e-05	0.000671	0	0	17	0
chr13	109371903	109373057	321.36	1734.47	3.09e-06	0.000159	0	0	20	0
chr13	109664825	109667708	763.581	97.286	2.81e-05	0.000716	0	0	24	0
chr13	11030059	11031845	49.76	400.183	4.1e-07	4.76e-05	0	0	26	1
chr13	111073479	111074558	192.22	980.561	2.18e-05	0.000598	0	0	55	1
chr13	111292820	111296957	982.751	111.179	2.68e-05	0.00069	0	1	33	1
chr13	111817807	111819173	418.787	32.28	6.97e-06	0.000274	0	0	37	2
chr13	111850768	111854449	966.838	58.529	1.34e-06	9.52e-05	0	1	46	2
chr13	112441280	112441508	34.106	280.021	1.65e-07	2.81e-05	0	0	25	1
chr13	112462195	112462899	46.046	243.651	1.17e-05	0.000388	0	0	24	1
chr13	112985555	112986129	18.852	108.658	4.18e-05	0.000953	0	0	6	0
chr13	113083627	113085596	310.227	29.487	5.91e-06	0.000246	0	0	9	0
chr13	114675858	114684830	2818.49	222.463	1.86e-08	7.04e-06	0	1	58	1
chr13	114704918	114706380	198.718	22.305	2.85e-06	0.000151	0	0	58	1
chr13	114754431	114757380	415.701	38.219	2e-07	3.16e-05	0	1	49	1
chr13	116096618	116097102	49.299	236.814	3.85e-05	0.000898	0	0	73	4
chr13	11926329	11927195	26.814	159.658	9.02e-06	0.000324	0	0	92	1
chr13	11932794	11933345	14.253	170.425	5.02e-09	2.96e-06	0	0	86	1
chr13	11933390	11937182	213.66	3010.06	3.59e-11	7.78e-08	0	0	86	1
chr13	120290348	120291093	35.142	252.389	7.53e-07	6.84e-05	0	0	0	0
chr13	12071061	12073397	123.25	736.625	4.7e-07	5.19e-05	0	0	74	0
chr13	12499514	12500156	15.033	92.651	3.94e-05	0.000912	0	0	27	1
chr13	12603789	12604087	8.653	106.118	5.11e-08	1.35e-05	0	0	3	1
chr13	13347239	13348515	52.198	607.776	6.35e-09	3.46e-06	0	1	3	1
chr13	13451173	13451656	16.124	97.891	3.26e-05	0.000797	0	0	4	0
chr13	13670438	13672551	76.015	500.928	6.42e-06	0.00026	0	0	44	0
chr13	13868240	13868543	23.962	246.258	2.22e-08	7.81e-06	1	1	26	0
chr13	13967487	13970129	209.427	1423.07	3.36e-06	0.000169	0	0	32	0
chr13	14032835	14033756	38.07	289.869	8.17e-07	7.09e-05	0	0	29	0
chr13	14033795	14035344	102.829	559.902	1.85e-05	0.000532	0	0	29	0
chr13	14055339	14056465	32.98	329.299	5.91e-08	1.49e-05	0	0	27	0
chr13	14056928	14057808	34.286	280.566	4.55e-08	1.24e-05	0	0	27	0
chr13	14213596	14214663	188.36	905.7	1.91e-05	0.000545	0	0	23	0
chr13	14288875	14290206	36.764	271.568	3.28e-05	0.0008	0	1	33	0
chr13	14426025	14426941	11.491	200.258	3.64e-10	4.49e-07	0	0	46	1
chr13	14427047	14427881	3.418	150.135	2.19e-13	1.39e-09	0	0	46	1
chr13	14438424	14439571	13.818	215.413	1.46e-09	1.2e-06	0	0	41	1
chr13	14611608	14612570	21.469	166.116	5.14e-07	5.45e-05	0	0	20	1
chr13	14763614	14763922	10.524	79.517	3.15e-05	0.000777	0	0	29	2
chr13	15821639	15823122	29.527	268.23	2.5e-06	0.000139	0	0	20	0
chr13	16391053	16392057	157.963	907.355	1.97e-06	0.000118	0	0	78	1
chr13	16486979	16487449	8.763	111.012	5.08e-08	1.35e-05	0	0	81	1
chr13	16499827	16501111	143.025	892.186	2.7e-06	0.000146	0	0	83	1
chr13	16829338	16832439	99.437	1028.34	5.57e-07	5.72e-05	0	1	101	3
chr13	16939947	16940452	26.013	188.274	6.98e-07	6.52e-05	0	0	84	3
chr13	17202844	17204001	119.043	728.059	1.88e-06	0.000115	0	0	47	2
chr13	17697624	17698199	9.288	132.18	1.37e-08	5.82e-06	0	0	7	1
chr13	17698247	17699043	10.289	174.868	4.79e-11	9.25e-08	0	0	7	1
chr13	17699111	17700445	18.362	421.696	5.46e-15	1.19e-10	0	0	7	1
chr13	17700483	17702312	38.636	517.201	3.84e-09	2.43e-06	0	0	7	1
chr13	19203809	19204202	12.727	99.448	1.75e-05	0.000513	0	0	23	1
chr13	19873724	19875366	25.108	413.224	7.36e-11	1.3e-07	0	0	105	4
chr13	20016599	20017079	16.069	116.599	5.39e-06	0.000231	0	0	112	4
chr13	20096628	20098631	54	450.766	4.19e-06	0.000194	0	1	132	4
chr13	20098879	20099644	17.982	147.748	7.86e-06	0.000297	0	0	132	4
chr13	20115763	20116692	28.271	180.72	1.44e-05	0.000445	0	0	123	4
chr13	20136398	20138311	57.073	474.606	4.7e-06	0.00021	0	0	117	4
chr13	20177367	20178266	10.655	109.709	7.99e-06	0.0003	0	1	122	4
chr13	20180589	20185925	202.625	3033.27	1.82e-11	4.95e-08	1	1	115	4
chr13	20302687	20304165	23.051	390.873	1.88e-13	1.28e-09	1	0	90	3
chr13	20304851	20305328	6.381	118.088	6.35e-10	6.67e-07	1	0	90	3
chr13	20305567	20306715	17.526	203.43	1.72e-08	6.64e-06	1	0	74	3
chr13	20380521	20381293	6.981	86.792	3.17e-07	4.13e-05	0	0	72	3
chr13	20382901	20383718	30.819	237.16	2.32e-05	0.000624	0	0	72	3
chr13	20860700	20861177	62.011	330.702	1.29e-05	0.000415	0	0	39	1
chr13	20935395	20937651	95.743	698.419	5.04e-06	0.000221	0	0	38	1
chr13	20982848	20987109	168.879	1481.68	3.03e-08	9.64e-06	0	0	35	1
chr13	21224238	21225779	33.174	609.605	1.26e-14	2.34e-10	0	0	31	0
chr13	21284998	21286364	79.212	464.231	1.04e-05	0.000357	0	0	33	0
chr13	21487452	21489008	78.107	482.121	2.61e-05	0.000678	0	0	33	0
chr13	22422988	22424066	131.038	747.677	2.16e-06	0.000126	0	0	72	2
chr13	22843302	22844175	29.582	232.897	3.01e-05	0.000752	0	0	89	3
chr13	22844571	22845228	10.455	93.09	2.07e-05	0.000574	0	0	94	3
chr13	23280770	23281845	35.217	298.415	1.72e-06	0.00011	0	0	65	3
chr13	23503157	23503875	11.435	118.96	2.85e-07	3.9e-05	0	0	30	0
chr13	24835808	24838330	51.231	588.671	2.67e-10	3.57e-07	0	0	26	1
chr13	24838517	24839538	18.631	219.164	5.34e-09	3.11e-06	0	0	26	1
chr13	24839742	24840295	8.908	89.14	8.59e-07	7.32e-05	0	0	26	1
chr13	24955076	24956295	18.237	253.206	1.79e-07	2.95e-05	0	1	25	1
chr13	26004880	26005777	15.109	188.367	7.53e-08	1.74e-05	0	0	65	1
chr13	26245065	26246051	126.225	639.412	2.17e-05	0.000595	0	0	66	1
chr13	26440595	26442494	209.545	1332.36	1.2e-06	8.85e-05	0	0	43	1
chr13	26836736	26837508	136.279	737.109	1.28e-05	0.000413	0	0	32	1
chr13	28295026	28295975	18.071	165.165	3.4e-07	4.29e-05	0	0	32	0
chr13	28519979	28520519	8.598	86.167	2.21e-06	0.000128	0	0	64	0
chr13	28680488	28681338	14.163	102.114	3.62e-05	0.000859	0	0	71	0
chr13	28718020	28719784	66.175	326.473	3.78e-05	0.000884	0	0	80	0
chr13	28810077	28813161	63.778	848.78	2.34e-10	3.22e-07	0	0	93	0
chr13	28813205	28814263	23.471	162.013	1.06e-05	0.000363	0	0	93	0
chr13	28843115	28844118	29.452	229.972	4.69e-07	5.18e-05	0	0	96	0
chr13	28844729	28845964	48.96	293.773	8.07e-06	0.000302	0	0	103	0
chr13	28917135	28918055	34.466	201.901	6.24e-06	0.000254	0	0	87	0
chr13	28943503	28944222	9.198	155.456	1.28e-10	1.99e-07	0	0	86	0
chr13	28946426	28947421	21.034	157.125	1.43e-06	9.96e-05	1	0	93	0
chr13	28947590	28948540	37.214	214.669	9.01e-06	0.000324	1	0	93	0
chr13	28987929	28988827	27.774	199.985	1.78e-06	0.000112	0	0	86	0
chr13	28988892	28989714	28.14	205.365	1.19e-06	8.84e-05	0	0	86	0
chr13	29070594	29073124	660.528	3478.13	4.94e-06	0.000218	0	0	103	0
chr13	29209736	29211161	53.109	538.814	4.9e-07	5.32e-05	0	1	99	0
chr13	29254840	29255984	174.673	835.593	3.22e-05	0.000788	0	0	97	0
chr13	29277293	29278202	10.199	145.826	4.1e-09	2.5e-06	0	0	100	0
chr13	30068650	30069472	36.599	226.141	3.07e-05	0.000763	0	1	26	0
chr13	30069655	30070407	27.78	246.383	5.18e-07	5.46e-05	0	1	35	0
chr13	30080481	30081040	10.289	105.759	2.29e-07	3.41e-05	0	0	31	0
chr13	3109391	3111079	152.418	919.338	9.57e-07	7.8e-05	0	0	0	0
chr13	31558229	31560447	999.286	202.173	3.32e-05	0.000807	0	0	40	0
chr13	31916146	31916728	8.563	90.902	5.65e-07	5.76e-05	0	0	65	0
chr13	33373184	33374571	125.583	719.9	1.44e-06	9.96e-05	0	0	14	0
chr13	33920072	33922724	202.869	1220.25	1.11e-06	8.53e-05	0	0	15	0
chr13	33969619	33970559	17.491	156.586	9.92e-06	0.000346	0	0	20	0
chr13	33970654	33971111	11.491	113.38	1.37e-06	9.66e-05	0	0	20	0
chr13	34148591	34150000	57.461	304.447	8.15e-06	0.000304	0	0	41	0
chr13	34152057	34153233	70.609	352.395	1.73e-05	0.000508	0	0	41	0
chr13	34154479	34154909	16.98	122.996	6.86e-06	0.000272	0	0	41	0
chr13	34155199	34155661	9.343	84.684	2.86e-06	0.000152	0	0	38	0
chr13	34155704	34157685	99.094	552.806	1.94e-06	0.000117	0	0	38	0
chr13	34159340	34160646	62.052	381.197	2.11e-05	0.000582	0	0	38	0
chr13	34286717	34287582	15.544	208.644	9.22e-10	8.52e-07	0	0	66	1
chr13	34287731	34288656	28.16	224.046	2.31e-07	3.43e-05	0	0	66	1
chr13	34507994	34508791	20.979	130.178	1.19e-05	0.000391	0	0	42	1
chr13	34741212	34741970	28.471	237.353	5.84e-07	5.84e-05	0	0	53	0
chr13	34742068	34743884	41.412	557.887	2.85e-12	1.43e-08	0	0	53	0
chr13	35451030	35451519	9.108	82.237	3.72e-06	0.00018	0	0	58	0
chr13	35567018	35568102	114.534	619.155	8.87e-06	0.000321	0	0	46	0
chr13	35738451	35738826	107.254	736.99	2.3e-05	0.000621	1	0	35	0
chr13	35784390	35786988	101.082	522.163	2.19e-05	0.0006	0	0	36	0
chr13	35797236	35800285	131.108	1142.12	1.17e-09	1.02e-06	0	0	39	0
chr13	35829561	35830548	22.485	150.814	9.3e-06	0.000331	1	0	36	0
chr13	35833728	35834835	25.978	203.576	2.64e-07	3.72e-05	1	0	34	0
chr13	35851226	35853388	79.798	1047.95	4.02e-09	2.48e-06	1	0	37	0
chr13	35853459	35858671	205.001	1446.56	3.77e-07	4.53e-05	2	0	37	0
chr13	36014748	36015127	12.091	132.625	2.39e-06	0.000135	0	0	34	0
chr13	36105527	36105975	14.288	97.705	1.88e-05	0.000539	1	0	58	0
chr13	36107039	36108157	42.904	366.454	1.92e-08	7.21e-06	1	0	58	0
chr13	36127542	36132734	106.737	2019.37	3.58e-14	4.96e-10	0	0	70	0
chr13	36133586	36134993	29.962	269.527	4.51e-07	5.03e-05	0	0	64	0
chr13	36217297	36218168	38.96	785.078	2.21e-14	3.37e-10	1	0	64	0
chr13	36218225	36218687	12.126	83.361	3.15e-05	0.000778	1	0	64	0
chr13	36309138	36309944	8.618	105.532	6.18e-07	6.05e-05	0	0	64	0
chr13	36316703	36317339	16.76	143.139	5.51e-07	5.67e-05	0	0	64	0
chr13	37162446	37163173	10.89	100.624	2e-06	0.00012	0	0	55	0
chr13	38078603	38081568	105.605	846.121	1.42e-08	5.96e-06	0	0	46	3
chr13	38145130	38145676	28.43	168.244	1.1e-05	0.000373	0	1	46	3
chr13	38665122	38665820	12.361	115.235	7.09e-07	6.56e-05	0	0	29	1
chr13	39939172	39940504	89.391	525.706	3.57e-06	0.000175	0	0	95	3
chr13	4075047	4076041	101.206	626.131	9.8e-07	7.87e-05	0	0	20	1
chr13	40942562	40945868	248.755	1274.31	1.18e-05	0.000389	0	0	53	0
chr13	41450700	41451478	18.071	145.906	2.1e-06	0.000124	0	0	49	1
chr13	4153932	4154975	28.16	231.513	2.48e-07	3.58e-05	0	0	35	1
chr13	42139883	42140408	10.835	230.21	1.63e-12	8.56e-09	1	0	43	0
chr13	42872423	42873025	10.4	82.163	3.05e-05	0.000758	0	0	26	0
chr13	43326402	43327281	31.959	274.874	2.25e-08	7.87e-06	0	0	12	0
chr13	43975309	43976285	140.821	10.847	1.78e-06	0.000112	0	0	42	0
chr13	45201931	45203975	424.624	63.343	1.76e-05	0.000514	0	0	20	0
chr13	46078976	46080073	34.071	204.893	3.91e-05	0.000908	0	0	23	0
chr13	48291804	48293592	373.584	47.25	6.63e-06	0.000265	0	1	30	0
chr13	48297025	48298056	129.056	591.683	3.56e-05	0.00085	0	1	31	0
chr13	49764277	49771891	3529.88	227.624	2.8e-09	1.93e-06	0	1	7	0
chr13	49783835	49790575	1591.83	167.266	2.92e-06	0.000154	0	1	6	0
chr13	4981976	4983842	176.124	1062.94	7.78e-07	6.91e-05	0	0	36	3
chr13	50119333	50120750	168.618	1166.86	1.45e-07	2.63e-05	0	0	2	0
chr13	50899039	50899925	65.685	366.845	1.15e-05	0.000382	0	0	2	1
chr13	5098029	5098802	106.966	575.336	4.05e-06	0.000191	0	0	40	3
chr13	5184799	5186546	46.273	350.393	1.47e-05	0.000451	0	0	39	3
chr13	52582975	52583240	23.051	136.296	1.43e-05	0.000443	0	0	10	1
chr13	55149910	55157398	1913.26	307.612	2.5e-05	0.000659	1	0	10	0
chr13	55200708	55207876	501.417	3241.64	1.31e-06	9.41e-05	0	0	15	0
chr13	56141805	56142696	26.834	168.477	1.78e-05	0.000517	0	0	9	0
chr13	57781489	57790527	2749.43	392.35	1.94e-05	0.000551	0	1	42	1
chr13	57790613	57792166	835.475	56.434	2.05e-08	7.4e-06	0	1	42	1
chr13	57792258	57797024	1104.35	134.368	4.86e-06	0.000215	0	1	45	1
chr13	57863068	57865651	493.112	34.388	6.94e-07	6.5e-05	1	0	40	1
chr13	59107313	59107969	89.841	563.551	6.62e-07	6.31e-05	0	0	16	0
chr13	60613755	60621924	4419.54	755.053	2.07e-05	0.000575	0	0	36	0
chr13	60642693	60646167	1031.91	137.52	2.06e-05	0.000574	0	0	37	0
chr13	60855790	60856738	66.796	428.846	5.85e-06	0.000244	0	0	3	0
chr13	62418359	62420483	349.655	1955.22	2.35e-05	0.000631	0	0	4	1
chr13	63289857	63295760	437.769	2377.97	1.44e-05	0.000445	0	0	8	0
chr13	64080958	64081905	42.379	347.487	1.98e-07	3.16e-05	0	0	4	0
chr13	64081951	64082538	20.343	145.833	3.28e-06	0.000166	0	0	4	0
chr13	64371594	64376867	745.778	111.285	7.78e-06	0.000295	0	1	19	0
chr13	65972762	65974173	110.39	548.218	3.65e-05	0.000864	0	0	0	0
chr13	65984393	65985128	31.965	292.318	1.49e-05	0.000454	0	0	0	0
chr13	66180043	66181003	59.214	320.182	3.28e-05	0.0008	0	0	0	0
chr13	6673429	6675104	227.225	1746.94	1.25e-08	5.49e-06	0	0	11	0
chr13	66878501	66879440	23.251	192.358	1.45e-07	2.62e-05	0	0	1	0
chr13	6778325	6779442	138.234	1231.73	8.23e-10	7.79e-07	0	0	12	0
chr13	67889462	67889930	85.393	9.796	1.61e-05	0.000483	1	0	1	0
chr13	6883608	6884910	398.956	2302.53	1.75e-06	0.000111	0	0	32	0
chr13	7129930	7130881	107.642	615.691	2.86e-06	0.000152	0	0	44	0
chr13	71428251	71429021	92.658	425.195	3.08e-05	0.000765	0	0	24	0
chr13	71491670	71492339	32.739	253.632	1.3e-07	2.43e-05	0	0	27	0
chr13	71503509	71504041	16.545	160.962	1.27e-06	9.15e-05	0	0	29	0
chr13	72391386	72392883	209.435	1291.66	1.53e-06	0.000103	0	0	45	0
chr13	72817892	72818490	23.541	134.72	2.09e-05	0.000579	0	0	30	0
chr13	73725364	73732983	2735.24	240.565	1.27e-07	2.4e-05	0	0	17	0
chr13	74430760	74431535	12.306	154.504	1.04e-08	4.9e-06	0	0	4	0
chr13	74705756	74706444	80.083	410.238	2.19e-05	0.0006	0	0	11	0
chr13	75400428	75401060	14.308	104.734	1.58e-05	0.000476	0	0	33	0
chr13	75459402	75461708	117.102	652.386	2.19e-05	0.0006	0	0	28	0
chr13	77537696	77538685	163.032	1019.83	3.05e-07	4.02e-05	0	0	42	3
chr13	77569283	77570366	132.364	844.465	2.96e-07	3.98e-05	0	0	40	3
chr13	80024081	80025192	103.92	591.298	1.15e-05	0.000382	0	0	48	6
chr13	82693810	82694619	100.22	499.019	8.58e-06	0.000314	0	0	78	2
chr13	84440964	84441763	59.504	306.369	4.08e-05	0.000937	0	0	14	3
chr13	84488981	84490637	189.768	1211.02	2.35e-06	0.000133	0	0	16	3
chr13	85035320	85038045	120.494	1065.34	2.13e-09	1.59e-06	0	0	8	1
chr13	86053631	86054997	46.522	326.179	7.76e-07	6.91e-05	0	0	31	2
chr13	86179757	86180573	26.689	163.948	3.04e-05	0.000757	0	0	30	2
chr13	86180833	86181544	13.673	134.028	1.94e-06	0.000117	0	0	28	2
chr13	87313036	87314054	38.415	226.872	1.75e-05	0.000512	0	0	21	4
chr13	87569502	87570782	97.568	546.428	2.13e-06	0.000125	0	0	27	4
chr13	89662298	89662935	11.435	91.421	6.98e-06	0.000275	0	1	8	0
chr13	89862003	89862690	55.831	298.162	1.93e-05	0.000548	0	0	26	0
chr13	90042650	90043705	115.764	587.034	6.5e-06	0.000262	0	0	26	0
chr13	90199797	90201299	44.561	322.994	1.43e-06	9.96e-05	0	0	32	0
chr13	90245296	90246083	21.635	130.803	4.17e-05	0.000953	0	1	37	0
chr13	90246241	90247384	27.2	198.602	3.6e-05	0.000856	0	1	37	0
chr13	9141959	9142699	99.315	484.194	2.63e-05	0.000681	0	0	28	0
chr13	91815145	91815775	75.623	452.561	8.56e-07	7.3e-05	0	0	10	0
chr13	91981117	91983207	260.433	38.152	1.33e-05	0.00042	0	1	23	0
chr13	9308091	9312209	138.142	1364.52	1.13e-07	2.24e-05	0	1	65	0
chr13	9547875	9548399	12.582	105.339	1.19e-05	0.000391	0	0	83	0
chr13	9630254	9630913	12.471	103.138	2.24e-06	0.000129	0	2	72	0
chr13	9630979	9631544	10.6	84.066	2.75e-05	0.000703	0	2	72	0
chr13	96456394	96461497	1464.16	106.79	2.84e-07	3.9e-05	0	0	16	0
chr13	96468874	96471500	1199.66	132.452	3.64e-08	1.08e-05	0	0	19	0
chr13	96674227	96675514	22.636	271.263	3.03e-08	9.64e-06	0	0	9	0
chr13	9700050	9702370	139.076	747.737	6.55e-06	0.000263	0	0	59	0
chr13	97500544	97507456	2366.43	309.015	1.2e-05	0.000393	0	0	24	0
chr13	97818734	97819946	18.907	200.53	1.63e-08	6.44e-06	0	0	24	0
chr13	97820036	97820694	29.576	228.149	1.52e-07	2.69e-05	0	0	26	0
chr13	97964814	97971431	2791.54	269.002	1.71e-06	0.00011	0	1	17	0
chr13	9972105	9973258	11.615	175.852	4.74e-10	5.6e-07	0	1	43	1
chr14	100389291	100389779	58.213	304.793	2.82e-05	0.000717	0	0	76	0
chr14	100800983	100802191	124.574	861.595	1.41e-06	9.83e-05	0	0	79	0
chr14	10107193	10107871	29.397	232.186	2.14e-07	3.29e-05	0	0	9	0
chr14	102089720	102090295	11.09	90.203	8.43e-06	0.00031	0	0	39	0
chr14	103413363	103414102	77.555	391.146	2.22e-05	0.000605	0	0	38	0
chr14	103961254	103963342	462.718	29.048	3.2e-08	9.93e-06	0	1	41	0
chr14	104071078	104072211	198.034	971.277	2.19e-05	0.000599	0	0	49	0
chr14	104710692	104712428	162.222	1026.07	1.73e-06	0.000111	0	0	64	0
chr14	106306759	106307463	68.371	484.979	1.52e-07	2.69e-05	0	0	16	0
chr14	106963975	106965545	126.59	691.005	1.5e-05	0.000457	0	0	20	0
chr14	107756651	107757448	81.174	432.902	1.47e-05	0.00045	0	0	42	0
chr14	10974545	10975156	14.999	120.196	2.29e-06	0.000131	0	0	8	0
chr14	111903209	111904004	67.072	426.399	3.88e-05	0.000902	0	0	19	0
chr14	112133627	112134067	13.397	124.053	3.82e-07	4.55e-05	0	0	24	0
chr14	112432262	112433083	74.172	449.441	1.45e-06	0.0001	0	0	22	0
chr14	114902747	114903965	192.53	1027.94	1.55e-05	0.000469	0	0	15	0
chr14	115041401	115041750	183.71	11.026	2.35e-07	3.46e-05	0	0	16	0
chr14	116640933	116641574	45.266	241.809	1.1e-05	0.000372	0	0	51	0
chr14	116788446	116789326	84.667	478.349	2.91e-05	0.000734	0	0	60	0
chr14	116923946	116929685	4565.03	620.534	1.87e-05	0.000536	0	1	71	0
chr14	116932056	116935683	1112.46	147.742	2.43e-05	0.000645	0	1	67	0
chr14	116941561	116952723	2812.53	227.431	9.67e-07	7.83e-05	1	1	70	0
chr14	116952893	116955830	373.113	31.229	2.4e-05	0.000639	1	1	70	0
chr14	117258373	117258793	44.63	366.307	2.65e-08	8.78e-06	0	0	68	0
chr14	117946768	117951569	1075.51	106.131	4.4e-06	0.000201	0	0	20	0
chr14	118391483	118394467	967.12	106.098	3.78e-07	4.53e-05	0	1	49	0
chr14	118394522	118395747	277.906	30.006	1.79e-06	0.000112	0	1	52	0
chr14	118441023	118444628	1316.32	116.798	2.26e-07	3.38e-05	0	1	44	0
chr14	120274654	120300793	17078.7	3436.39	2.18e-05	0.000598	1	3	68	0
chr14	120306079	120316816	5769.25	1014.18	6.33e-06	0.000257	2	1	58	0
chr14	120358277	120361907	948.097	180.807	4.29e-06	0.000197	3	1	57	0
chr14	120364245	120380947	6901.35	1317.32	1.56e-06	0.000105	7	1	58	0
chr14	120381139	120382413	210.198	42.954	4e-05	0.000923	3	0	55	0
chr14	120388796	120393185	1279.94	263.768	1.35e-05	0.000425	4	1	55	0
chr14	120873606	120876788	902.316	96.315	9.47e-08	2.01e-05	0	1	32	0
chr14	122466863	122467849	19.873	174.275	2.78e-05	0.000709	0	0	66	0
chr14	123046623	123047870	33.851	207.799	7.28e-06	0.000283	0	0	43	0
chr14	123120265	123123770	714.625	89.931	1.51e-05	0.000459	0	1	44	0
chr14	123432636	123434205	168.818	871.723	9.75e-06	0.000342	0	0	28	0
chr14	123609262	123609781	21.034	136.988	9.05e-06	0.000325	0	0	41	0
chr14	123723032	123723707	60.955	391.351	7.58e-07	6.85e-05	0	0	43	0
chr14	124654241	124655405	114.458	667.144	1.47e-06	0.000101	0	0	21	0
chr14	12837475	12837986	6.726	91.946	4.63e-08	1.25e-05	0	0	13	0
chr14	13693753	13694753	84.667	590.193	1.56e-06	0.000104	0	0	9	0
chr14	15796459	15798347	66.906	474.606	3.76e-06	0.000181	0	1	12	0
chr14	16901971	16903841	274.394	24.672	2.82e-05	0.000718	0	0	8	0
chr14	17025546	17026365	97.278	636.292	2.7e-07	3.78e-05	0	0	5	0
chr14	19472093	19472636	29.452	223.76	6.96e-07	6.51e-05	0	0	0	0
chr14	21816404	21817654	32.069	230.011	8.09e-07	7.05e-05	0	0	7	0
chr14	22124686	22125269	20.979	120.129	4.02e-05	0.000925	0	0	14	0
chr14	22590630	22594028	1006.34	68.77	1.14e-06	8.63e-05	0	0	18	0
chr14	22835216	22836537	213.413	1164.66	4.14e-06	0.000193	0	0	15	0
chr14	24322904	24324358	145.181	868.212	7.77e-07	6.91e-05	0	0	4	0
chr14	25323717	25324871	66.506	410.962	1.84e-05	0.00053	0	1	14	0
chr14	26703900	26705252	270.419	1287.4	1.22e-05	0.000399	0	0	8	0
chr14	27435076	27438001	145.794	1056.24	1.82e-06	0.000113	0	1	10	0
chr14	28610177	28610579	23.306	148.386	7.98e-06	0.0003	0	0	10	0
chr14	30422141	30431704	4620.18	343.589	6.43e-08	1.55e-05	0	2	13	0
chr14	31924008	31926448	954.166	158.701	4.61e-06	0.000207	0	1	16	0
chr14	31981755	31986233	889.309	123.249	1.15e-05	0.000382	0	0	11	0
chr14	3287718	3288553	45.866	252.242	1.13e-05	0.000379	0	0	0	0
chr14	33321194	33321769	13.562	129.659	2.93e-07	3.98e-05	0	0	10	0
chr14	33656808	33658179	47.378	266.654	2.17e-05	0.000596	0	0	5	0
chr14	34659044	34659547	14.854	97.885	4.04e-05	0.00093	0	0	4	0
chr14	34660273	34663208	180.196	1312.1	4.58e-06	0.000207	0	0	4	0
chr14	34708073	34709492	253.119	1439.73	2.72e-06	0.000147	0	0	2	0
chr14	34773153	34773902	35.502	212.155	4.91e-06	0.000217	0	0	3	0
chr14	37197049	37198060	128.656	829.602	2.76e-07	3.84e-05	0	0	3	0
chr14	40096975	40098331	188.207	975.128	4.42e-05	0.000995	0	0	6	0
chr14	40546604	40548285	249.783	1611.58	2.16e-06	0.000126	0	0	4	0
chr14	41298416	41299066	66.845	384.442	3.41e-06	0.000171	0	0	0	0
chr14	43585854	43586952	104.86	632.608	1.06e-06	8.28e-05	0	0	0	0
chr14	43668148	43669060	142.749	903.591	1.08e-06	8.42e-05	0	0	0	0
chr14	44832717	44834087	95.502	532.629	1.59e-05	0.000477	0	0	2	0
chr14	44939305	44942245	473.332	60.018	2.37e-05	0.000633	0	0	3	0
chr14	44985309	44985664	12.236	143.924	3.23e-07	4.17e-05	0	0	3	0
chr14	45790143	45790375	43.118	263.069	2.17e-06	0.000127	0	0	2	0
chr14	48714796	48716065	48.138	238.829	2.64e-05	0.000683	0	0	21	0
chr14	48753210	48754946	48.98	341.029	6.78e-06	0.00027	0	0	23	0
chr14	53832210	53832819	16.29	143.824	8.62e-07	7.34e-05	0	0	3	0
chr14	54340915	54342010	68.412	398.827	7.05e-06	0.000277	0	0	1	0
chr14	55023583	55024265	23.962	146.544	2.67e-05	0.000689	0	0	15	0
chr14	55963807	55964574	9.053	94.659	3.49e-07	4.34e-05	0	0	0	0
chr14	56194191	56196443	289.375	2164.77	9.79e-09	4.66e-06	0	0	0	0
chr14	56941160	56942133	19.273	169.195	6.6e-06	0.000265	0	0	4	0
chr14	56997967	56998781	109.314	521.33	2.41e-05	0.000642	0	0	5	0
chr14	60350898	60351451	48.939	271.03	8.23e-06	0.000306	0	0	4	0
chr14	60875506	60875845	9.198	80.122	5.27e-06	0.000228	0	0	13	0
chr14	60903026	60907414	1132.18	131.934	1.33e-05	0.00042	0	0	13	0
chr14	60956495	60957817	40.362	287.009	1.14e-05	0.000381	0	0	12	0
chr14	60958169	60959294	47.979	361.544	1.73e-06	0.000111	0	0	12	0
chr14	61422379	61423248	31.323	177.741	1.84e-05	0.000532	0	0	3	0
chr14	63228707	63237672	2345.77	290.794	2.18e-06	0.000127	2	0	11	0
chr14	63237756	63241929	1587.81	147.848	1.53e-09	1.23e-06	0	0	11	0
chr14	63242001	63249292	3219.88	300.225	7.19e-09	3.71e-06	0	0	11	0
chr14	63250250	63252587	384.178	59.227	3.88e-05	0.000903	0	0	11	0
chr14	63254910	63258319	1020.13	79.523	6.62e-09	3.57e-06	1	0	11	0
chr14	63260244	63272773	3429.43	369.792	5.75e-08	1.46e-05	1	0	15	0
chr14	63280674	63286205	989.758	119.69	1.59e-06	0.000106	0	2	15	0
chr14	63333895	63336982	951.932	124.399	9.53e-06	0.000337	0	0	18	0
chr14	63337202	63345573	6161.73	614.461	1.28e-07	2.4e-05	0	0	26	0
chr14	63938205	63940934	451.221	69.98	3.01e-06	0.000157	0	0	5	0
chr14	63940973	63945394	1844.94	171.27	8.65e-10	8.09e-07	1	0	7	0
chr14	64047905	64059297	4902.52	334.353	2.28e-09	1.69e-06	0	1	7	0
chr14	64059364	64060880	160.315	24.759	3.77e-05	0.000883	0	1	6	0
chr14	65172954	65173712	18.327	159.146	3.24e-06	0.000165	2	0	9	0
chr14	65834498	65835215	161.648	1010.08	1.26e-05	0.000406	0	0	12	0
chr14	65878069	65879470	243.455	22.75	4.67e-06	0.00021	0	0	13	0
chr14	65881107	65885559	972.6	109.895	2.36e-06	0.000133	0	0	12	0
chr14	65887645	65891618	1689.37	187.05	6.51e-06	0.000263	0	0	12	0
chr14	65903512	65909963	2006.5	139.375	7.53e-09	3.84e-06	0	2	14	0
chr14	66120637	66122666	71.479	467.863	2.43e-07	3.55e-05	0	0	8	0
chr14	66123127	66124525	50.845	343.524	2.93e-07	3.98e-05	0	0	8	0
chr14	66229686	66230429	12.927	111.631	5.1e-06	0.000222	0	0	9	0
chr14	66757124	66757635	13.562	183.565	1.99e-09	1.5e-06	0	0	9	0
chr14	69626828	69630636	351.021	60.092	3.21e-05	0.000787	0	0	1	0
chr14	70203642	70212691	3733.44	615.691	3.08e-05	0.000763	0	0	11	0
chr14	72833033	72836999	984.964	108.498	4.4e-06	0.000201	0	0	5	0
chr14	72915246	72916998	247.74	1520.59	1.29e-06	9.27e-05	0	0	4	0
chr14	72948075	72948778	75.138	420.646	9.15e-06	0.000328	0	0	4	0
chr14	74137607	74138529	101.131	757.001	2.4e-08	8.27e-06	0	0	12	0
chr14	76519933	76520139	168.62	30.791	2.54e-05	0.000666	0	1	5	0
chr14	76539654	76542358	749.019	109.888	1.46e-05	0.000449	0	0	5	0
chr14	7870521	7871640	25.384	299.738	1.9e-05	0.000543	0	0	8	0
chr14	79016691	79017820	37.745	314.236	2.28e-06	0.000131	0	0	10	0
chr14	79018014	79019552	45.617	296.766	2.39e-05	0.000638	0	0	10	0
chr14	79108814	79111640	172.379	1252.45	6.41e-06	0.00026	0	0	9	0
chr14	79527870	79528516	24.612	182.476	1.75e-06	0.000111	0	0	6	0
chr14	79582451	79585722	290.754	1410.85	2.44e-05	0.000646	0	0	12	0
chr14	79834619	79836520	266.302	1538.98	2.73e-06	0.000147	0	0	8	0
chr14	80088998	80090942	251.889	1605.06	1.57e-06	0.000105	0	0	11	0
chr14	80354950	80356080	143.019	837.262	1.56e-06	0.000105	0	0	8	0
chr14	81501231	81501840	36.868	243.058	2.24e-06	0.000129	0	0	4	0
chr14	82083383	82084836	164.695	1096.13	7.56e-07	6.85e-05	0	0	1	0
chr14	8286560	8286955	1511.77	7287.56	2.74e-05	0.000701	0	0	5	0
chr14	82957673	82958366	64.324	473.748	1.51e-06	0.000102	0	0	9	0
chr14	84248313	84249717	38.035	279.788	4.42e-06	0.000201	0	0	3	0
chr14	86809698	86811588	138.156	825.224	1.49e-05	0.000454	0	0	8	0
chr14	89324220	89326131	79.633	639.518	7.05e-07	6.54e-05	0	1	10	0
chr14	91478642	91479549	43.104	221.499	2.99e-05	0.000748	0	0	12	0
chr14	9331024	9331718	9.108	101.216	2.21e-07	3.34e-05	0	0	21	0
chr14	9859737	9860441	39.05	299.286	2.14e-07	3.29e-05	0	0	8	0
chr14	99244599	99246041	418.743	65.698	2.49e-06	0.000138	0	0	39	0
chr14	99258920	99262875	2133.63	349.07	2.53e-05	0.000664	0	0	37	0
chr14	99330990	99331586	524.092	75.586	4.23e-06	0.000195	0	1	49	0
chr14	99478490	99483846	1863.99	151.054	1.27e-07	2.4e-05	0	1	76	0
chr14	99509612	99511370	89.495	583.303	2.92e-07	3.98e-05	0	0	72	0
chr14	99739895	99740910	128.219	9.796	2.6e-05	0.000677	0	0	70	0
chr15	100281363	100281860	13.617	125.629	1.1e-06	8.48e-05	0	0	0	0
chr15	101655662	101656311	62.557	320.727	2.15e-05	0.000593	0	0	0	0
chr15	103410238	103412818	685.627	3255.99	3.11e-05	0.00077	0	0	0	0
chr15	12274465	12275988	100.626	561.679	6.74e-06	0.000268	0	0	0	0
chr15	12849163	12849374	19.688	115.129	2.68e-05	0.00069	0	0	0	0
chr15	14169097	14170257	136.403	1123.09	1.52e-08	6.21e-06	0	0	0	0
chr15	15907990	15908648	52.012	279.749	1.38e-05	0.000431	0	0	0	0
chr15	17266454	17267830	139.932	862.28	1.65e-06	0.000108	0	0	0	0
chr15	19984292	19985128	16.635	115.76	2.04e-05	0.000569	0	0	0	0
chr15	19985332	19986204	19.218	137.546	2.89e-05	0.00073	0	0	0	0
chr15	20322425	20323397	107.642	569.877	8.16e-06	0.000304	0	0	0	0
chr15	21342040	21342603	60.319	329.033	7.1e-06	0.000278	0	0	0	0
chr15	21366021	21366443	11.29	81.272	3.95e-05	0.000914	0	0	0	0
chr15	21366709	21367210	12.236	98.516	2.73e-05	0.000699	0	0	0	0
chr15	23297071	23298066	85.462	453.144	1.3e-05	0.000416	0	0	0	0
chr15	25940018	25952308	5643.65	658.805	3.55e-06	0.000174	1	2	0	0
chr15	26112655	26113401	77.134	436.274	2.43e-06	0.000136	0	0	0	0
chr15	26247848	26248432	43.049	239.521	8.89e-06	0.000322	0	0	0	0
chr15	26680660	26681969	121.985	691.502	2.57e-06	0.000141	0	0	0	0
chr15	28258611	28259337	55.755	333.322	1.68e-06	0.000109	0	0	0	0
chr15	29433707	29434338	11.58	83.986	1.6e-05	0.000479	0	0	0	0
chr15	29469756	29470315	46.246	282.574	1.52e-06	0.000103	0	0	0	0
chr15	30753760	30754897	115.439	570.236	1.23e-05	0.000399	0	0	0	0
chr15	31351122	31354607	1260.46	209.801	2.65e-05	0.000683	4	1	0	0
chr15	31355303	31364738	2967.61	305.132	1.66e-06	0.000109	3	1	0	0
chr15	31364780	31369594	2835.21	265.311	2.55e-07	3.63e-05	1	1	0	0
chr15	31381401	31383310	341.515	43.034	1.5e-05	0.000458	0	1	0	0
chr15	32329729	32330353	9.398	87.051	1.63e-06	0.000107	0	0	0	0
chr15	32395466	32395986	20.433	118.467	3.59e-05	0.000854	0	0	0	0
chr15	32832839	32833770	65.444	390.121	1.48e-06	0.000101	0	0	0	0
chr15	33744613	33745754	123.712	601.978	1.58e-05	0.000476	0	0	0	0
chr15	34015950	34016888	40.432	234.287	7.52e-06	0.000288	0	0	0	0
chr15	34046257	34047819	53.973	413.492	4.74e-08	1.28e-05	0	0	0	0
chr15	34048073	34048443	12.506	86.34	2.71e-05	0.000695	0	0	0	0
chr15	34054541	34055315	54.478	290.887	1.21e-05	0.000395	0	1	0	0
chr15	34064789	34069926	418.911	3403.91	3.96e-08	1.14e-05	0	0	0	0
chr15	35589626	35590203	33.65	204.214	8.17e-06	0.000304	0	0	0	0
chr15	36897817	36902518	1639.53	223.056	9.69e-06	0.00034	0	1	0	0
chr15	37010936	37011451	93.674	447.134	1.53e-05	0.000463	0	0	0	0
chr15	37011502	37012853	160.139	743.569	1.58e-05	0.000476	0	0	0	0
chr15	37029202	37032024	1160.8	176.77	2.43e-06	0.000136	0	1	0	0
chr15	37292193	37293439	37.324	222.018	1.16e-05	0.000384	0	0	0	0
chr15	3920352	3921222	83.155	467.902	8.13e-06	0.000304	0	0	0	0
chr15	39645445	39647954	157.139	882.963	3.74e-05	0.000878	0	0	0	0
chr15	39703125	39703908	44.589	381.756	2e-08	7.29e-06	0	0	0	0
chr15	39988786	39989429	132.965	685.816	7.63e-06	0.000291	0	0	0	0
chr15	41740161	41742278	77.05	517.333	4.68e-06	0.00021	0	0	0	0
chr15	41881889	41883940	60.25	426.2	9.24e-07	7.66e-05	0	0	0	0
chr15	41932298	41933149	58.703	359.125	3.2e-06	0.000163	0	0	0	0
chr15	42650319	42651069	74.627	427.914	4.02e-06	0.000189	0	0	0	0
chr15	43141486	43142323	54.429	334.559	1.72e-06	0.00011	0	0	0	0
chr15	44015631	44017094	102.242	549.514	6.58e-06	0.000264	0	0	0	0
chr15	4419594	4420752	154.855	844.325	4.29e-06	0.000197	0	0	0	0
chr15	44632305	44632830	14.398	109.017	4.19e-06	0.000195	0	0	0	0
chr15	45589425	45590747	271.971	1607	1.7e-06	0.00011	0	0	0	0
chr15	4671935	4673105	101.186	669.764	1.94e-07	3.12e-05	0	0	0	0
chr15	4774911	4775949	90.337	469.657	2.42e-05	0.000643	0	0	0	0
chr15	47866256	47866874	14.619	131.495	1.7e-05	0.000501	0	0	0	0
chr15	49114519	49115258	72.846	454.889	1.08e-06	8.41e-05	0	0	0	0
chr15	50129313	50130023	46.702	278.644	2.45e-06	0.000137	0	0	0	0
chr15	5134490	5135990	52.578	309.435	1.25e-05	0.000405	0	0	0	0
chr15	51607272	51607840	41.868	288.52	6.72e-07	6.38e-05	0	0	0	0
chr15	51713154	51713810	22.526	134.208	3.85e-05	0.000897	0	0	0	0
chr15	52665736	52666568	77.431	396.194	4.43e-05	0.000998	0	0	0	0
chr15	5266871	5267877	108.928	510.849	1.96e-05	0.000556	0	0	0	0
chr15	52843470	52845297	151.202	1093.06	9.93e-08	2.07e-05	0	0	0	0
chr15	52968175	52969013	38.229	197.545	2.35e-05	0.000631	0	0	0	0
chr15	53574213	53574778	26.98	157.131	3.15e-05	0.000778	0	0	0	0
chr15	54210462	54211655	198.365	1236.26	1.98e-06	0.000118	0	0	0	0
chr15	54450245	54450746	32.104	201.747	2.75e-06	0.000148	0	0	0	0
chr15	55683424	55684934	252.603	1499.58	5.85e-07	5.84e-05	0	0	0	0
chr15	56907845	56908639	30.833	204.986	2.61e-06	0.000143	0	0	0	0
chr15	57423485	57424353	213.593	964.594	3.61e-05	0.000858	0	0	0	0
chr15	57823294	57824466	70.553	331.089	3.77e-05	0.000883	0	0	0	0
chr15	58057978	58058639	9.564	118.447	8.34e-07	7.16e-05	0	0	0	0
chr15	58163679	58164613	62.577	393.1	5.22e-06	0.000226	0	0	0	0
chr15	58258710	58259105	9.253	91.228	1.19e-06	8.84e-05	0	0	0	0
chr15	59292809	59294594	100.136	749.207	1.23e-07	2.36e-05	0	0	0	0
chr15	59745716	59748099	665.953	99.115	1.93e-06	0.000117	0	1	0	0
chr15	60353574	60354339	94.335	486.17	1.62e-05	0.000484	0	0	0	0
chr15	60398154	60398746	26.669	162.731	8.28e-06	0.000307	0	0	0	0
chr15	60779359	60780475	16.545	155.735	2.15e-06	0.000126	0	0	0	0
chr15	60840143	60840935	40.887	218.101	3.45e-05	0.00083	0	0	0	0
chr15	62521371	62522400	93.3	639.172	3.86e-07	4.57e-05	0	0	0	0
chr15	62692679	62693789	100.661	499.724	1.86e-05	0.000534	0	0	0	0
chr15	6440838	6449312	2518.3	236.495	3.65e-07	4.43e-05	0	1	0	0
chr15	65242088	65242870	17.381	123.009	1.59e-05	0.000477	0	0	0	0
chr15	65272712	65273789	125.293	798.165	4.31e-07	4.9e-05	0	0	0	0
chr15	65737479	65738558	106.096	837.828	1.53e-08	6.22e-06	0	0	0	0
chr15	65924439	65929051	340.524	2263.32	2.34e-05	0.000629	0	0	0	0
chr15	6653850	6654728	128.36	22.398	3.48e-05	0.000836	0	0	0	0
chr15	67271694	67272324	48.573	261.154	9.15e-06	0.000328	0	0	0	0
chr15	67910332	67911965	191.648	1260.04	2.09e-07	3.25e-05	0	0	0	0
chr15	68885986	68886542	28.285	183.459	2.65e-06	0.000144	0	0	0	0
chr15	68985778	68986710	83.805	486.058	1.32e-06	9.41e-05	0	0	0	0
chr15	6905175	6913878	2159.82	277.494	1.34e-06	9.5e-05	0	0	0	0
chr15	70337885	70338491	43.995	234.56	2.06e-05	0.000574	0	0	0	0
chr15	7034009	7051108	3926.26	518.956	1.83e-06	0.000114	0	0	0	0
chr15	7064722	7068995	642.294	91.062	3.29e-05	0.0008	0	0	0	0
chr15	7084532	7093864	3847.97	467.111	1.85e-06	0.000114	0	0	0	0
chr15	71650363	71651352	105.095	512.557	2.55e-05	0.000667	0	0	0	0
chr15	72094082	72095352	128.525	854.631	1.62e-07	2.76e-05	0	0	0	0
chr15	72658833	72662649	867.352	183.28	3.92e-05	0.000909	0	0	0	0
chr15	73651558	73652881	80.849	463.535	1.34e-05	0.000423	0	0	0	0
chr15	74950106	74950708	56.121	273.663	4.32e-05	0.000978	0	0	0	0
chr15	74967324	74968812	64.663	437.332	2.11e-07	3.26e-05	0	0	0	0
chr15	75085408	75087140	43971.9	242009	4.27e-06	0.000197	0	0	0	0
chr15	75214764	75219306	956.014	130.072	2.21e-05	0.000602	0	1	0	0
chr15	77410804	77411894	33.471	241.988	2.41e-06	0.000135	0	0	0	0
chr15	78348770	78354532	1137.93	135.159	2.15e-06	0.000126	0	1	0	0
chr15	7838388	7839594	31.889	196.766	2.59e-05	0.000675	0	0	0	0
chr15	79208298	79214294	468.167	2771.75	4.97e-06	0.000218	3	0	0	0
chr15	79515475	79520421	2368.68	415.831	2.08e-05	0.000577	0	0	0	0
chr15	8089516	8091615	73.847	552.573	1.37e-07	2.51e-05	0	0	0	0
chr15	81229980	81236606	1380.19	188.434	3.53e-05	0.000845	0	1	0	0
chr15	8127032	8128648	71.375	365.907	3.57e-05	0.000853	0	0	0	0
chr15	8156886	8157839	31.634	210.653	4.47e-06	0.000203	0	0	0	0
chr15	8159941	8160890	38.836	260.974	2.86e-05	0.000724	0	0	0	0
chr15	81680912	81681510	79.316	386.744	1.96e-05	0.000555	0	0	0	0
chr15	82246207	82247863	402.737	2168.63	2.02e-05	0.000566	0	0	0	0
chr15	83235066	83238642	270.558	1224.51	1.63e-05	0.000486	0	0	0	0
chr15	84607889	84614554	3831.2	290.481	2.12e-08	7.55e-06	0	1	0	0
chr15	85210765	85212050	78.426	395.522	1.29e-05	0.000413	0	0	0	0
chr15	8567378	8570295	333.218	2795.07	3.11e-06	0.00016	0	0	0	0
chr15	88906587	88907243	17.471	106.304	4e-05	0.000923	0	0	0	0
chr15	90192649	90193519	83.521	487.614	9.34e-06	0.000332	0	0	0	0
chr15	91086195	91087361	102.602	654.567	2.48e-07	3.58e-05	0	0	0	0
chr15	91864507	91866095	107.364	803.048	1.68e-05	0.000497	0	0	0	0
chr15	93169780	93170350	30.377	215.48	6.1e-07	5.99e-05	0	0	0	0
chr15	96130814	96131860	17.526	154.924	5.3e-07	5.52e-05	0	0	0	0
chr15	96131945	96133166	61.01	407.412	3.63e-07	4.42e-05	0	0	0	0
chr15	96170880	96171503	17.271	130.79	1.9e-06	0.000116	0	0	0	0
chr15	96523017	96526403	886.116	155.529	3.89e-05	0.000903	0	1	0	0
chr15	96742379	96745285	1020.5	184.869	3.19e-05	0.000783	0	0	0	0
chr15	96844210	96845971	347.673	57.744	3.3e-05	0.000802	0	0	0	0
chr15	9898540	9899253	19.052	130.969	5.26e-06	0.000228	0	0	0	0
chr15	99115244	99118654	1008.91	149.443	7.93e-06	0.000299	0	1	0	0
chr16	10997690	11002894	1181.3	187.422	4.31e-05	0.000977	0	0	0	0
chr16	11859679	11860624	79.087	503.241	1.21e-05	0.000394	0	0	0	0
chr16	12462422	12463781	125.638	842.355	2.06e-07	3.21e-05	0	0	0	0
chr16	14556793	14557457	13.342	105.772	6.67e-06	0.000266	0	0	0	0
chr16	14557500	14558758	27.725	204.294	2.52e-06	0.000139	0	0	0	0
chr16	14559072	14560318	24.597	159.226	6.21e-06	0.000254	0	0	0	0
chr16	15664705	15666439	39.106	293.268	5.54e-07	5.7e-05	0	0	0	0
chr16	16506666	16508470	279.228	1750.6	1.06e-06	8.3e-05	0	0	0	0
chr16	16521357	16525930	224.385	2034.77	1.99e-08	7.29e-06	0	0	0	0
chr16	16526094	16527731	58.538	430.722	1.2e-07	2.32e-05	0	0	0	0
chr16	16959504	16960583	61.21	313.311	2.03e-05	0.000568	0	0	0	0
chr16	17561425	17562833	59.359	331.381	1.88e-05	0.000538	0	0	0	0
chr16	19347683	19349300	163.383	989.005	1.78e-06	0.000112	0	0	0	0
chr16	21254780	21259105	1065.51	129.313	1.61e-06	0.000107	0	1	0	0
chr16	21390861	21402459	4173.81	423.685	5.92e-08	1.49e-05	0	1	0	0
chr16	21979688	21987028	1262.03	5457.81	2.95e-05	0.000741	2	0	0	0
chr16	21993232	21994720	95.447	534.572	1.19e-05	0.000391	0	0	0	0
chr16	23608150	23609150	39.526	251.844	3.71e-05	0.000874	1	0	0	0
chr16	23609260	23611512	71.181	1129.69	2.96e-10	3.83e-07	2	0	0	0
chr16	26092582	26093674	192.627	24.147	1.05e-05	0.00036	0	0	0	0
chr16	26097852	26099359	87.661	8.313	1.9e-05	0.000543	0	0	0	0
chr16	26103797	26106526	826.072	99.394	1.37e-06	9.66e-05	0	0	0	0
chr16	26724374	26724854	8.818	93.615	2.75e-06	0.000148	0	0	0	0
chr16	26866312	26867721	165.573	999.136	3.36e-07	4.27e-05	0	0	0	0
chr16	28191173	28191759	12.906	105.945	1.83e-06	0.000113	0	0	0	0
chr16	29823071	29823470	44.05	223.162	4.35e-05	0.000983	0	0	0	0
chr16	30033067	30041524	2490.55	333.05	3.4e-05	0.00082	0	0	0	0
chr16	30480115	30483484	2054.1	136.415	1.42e-08	5.96e-06	0	1	0	0
chr16	30483621	30486066	1039.04	67.181	9.57e-09	4.6e-06	0	1	0	0
chr16	30488614	30495431	1933.88	165.604	8.99e-08	1.95e-05	0	1	0	0
chr16	30858633	30861614	699.751	86.532	2.47e-05	0.000653	0	0	0	0
chr16	3113429	3113849	100.792	593.414	6.78e-06	0.00027	0	0	0	0
chr16	3114443	3117056	2382.24	14852.6	3.14e-06	0.000161	0	0	0	0
chr16	3349518	3351988	2149.91	13692.5	2.35e-06	0.000133	0	0	0	0
chr16	3383603	3385246	201.038	999.361	3.2e-05	0.000786	0	0	0	0
chr16	35828517	35831432	197.861	1037.73	3.57e-05	0.000853	2	0	0	0
chr16	35870798	35872516	128.871	571.793	3.16e-05	0.000779	1	0	0	0
chr16	35938252	35940083	147.92	1209.54	3.56e-07	4.37e-05	5	0	0	0
chr16	36165184	36165455	24.742	143.824	1.9e-05	0.000542	0	0	0	0
chr16	36205214	36205693	17.271	108.053	2.56e-05	0.00067	0	0	0	0
chr16	41575022	41576759	224.944	1274.76	5.89e-06	0.000245	0	0	0	0
chr16	43142602	43143186	93.383	425.46	3.16e-05	0.000779	0	0	0	0
chr16	45846669	45850060	597.219	98.33	3.57e-06	0.000175	0	0	0	0
chr16	45899893	45901022	98.31	7.787	7.37e-06	0.000285	0	0	0	0
chr16	46499434	46500985	24.121	665.328	1.52e-17	5.61e-13	0	2	0	0
chr16	46501074	46503505	63.923	1253.47	1.32e-13	1.11e-09	0	2	0	0
chr16	46503716	46504585	35.052	293.514	2.17e-07	3.31e-05	0	2	0	0
chr16	46642474	46644494	288.371	2050.64	1.51e-07	2.68e-05	0	0	0	0
chr16	47300634	47301258	39.451	215.221	2.81e-05	0.000716	0	0	0	0
chr16	47304983	47306251	137.17	701.106	2.17e-05	0.000596	0	0	0	0
chr16	47375739	47376671	105.695	561.558	5.2e-06	0.000226	0	0	0	0
chr16	48319265	48320773	91.904	580.49	7.61e-06	0.00029	0	0	0	0
chr16	48422127	48422630	12.126	90.995	1.23e-05	0.0004	0	0	0	0
chr16	48496406	48498494	411.059	2196.09	1.39e-05	0.000434	1	0	0	0
chr16	48600540	48604946	174.665	1620.63	7.27e-08	1.7e-05	1	0	0	0
chr16	48605134	48610190	393.966	2867.37	1.87e-06	0.000115	1	0	0	0
chr16	48610271	48614993	439.675	2901.24	9.92e-07	7.94e-05	3	0	0	0
chr16	48626891	48628088	62.998	388.353	2.53e-05	0.000665	1	0	0	0
chr16	48628283	48631700	240.977	1913.29	1.9e-06	0.000116	1	0	0	0
chr16	48855754	48856489	62.971	294.917	3.41e-05	0.000823	0	0	0	0
chr16	48962854	48963575	72.521	390.134	2.39e-05	0.000637	0	0	0	0
chr16	51129394	51130400	92.678	586.103	6.23e-07	6.06e-05	0	0	0	0
chr16	5146976	5147558	20.108	149.837	1.36e-05	0.000428	0	0	0	0
chr16	53824834	53826467	242.975	1382.01	2.93e-06	0.000154	0	0	0	0
chr16	54431642	54432577	101.697	480.783	4.29e-05	0.000974	0	0	0	0
chr16	54867417	54868193	79.081	476.156	1.6e-06	0.000106	0	0	0	0
chr16	55520737	55522397	189.293	21.081	2.21e-05	0.000602	0	0	0	0
chr16	55636285	55637152	22.34	169.893	1.31e-06	9.38e-05	0	0	0	0
chr16	57243291	57244382	27.325	211.87	6.77e-07	6.42e-05	0	0	0	0
chr16	57591815	57593203	248.285	1386.78	4.92e-06	0.000217	0	0	0	0
chr16	58249474	58249911	12.872	105.858	3.54e-06	0.000174	0	0	0	0
chr16	59177453	59178575	83.211	552.387	9.84e-07	7.9e-05	0	0	0	0
chr16	60747127	60748362	144.607	823.183	8.37e-06	0.000309	0	0	0	0
chr16	61853270	61854086	60.485	407.438	9.39e-07	7.72e-05	0	0	0	0
chr16	63439238	63439744	26.289	160.437	2.2e-05	0.000601	0	0	0	0
chr16	64135556	64136151	12.616	94.4	6.89e-06	0.000273	0	0	0	0
chr16	64450315	64450769	39.396	240.658	4.59e-06	0.000207	0	0	0	0
chr16	65046803	65047758	137.57	688.722	3.45e-05	0.00083	0	0	0	0
chr16	69208652	69209765	135.562	791.184	7.95e-07	7e-05	0	0	0	0
chr16	69892974	69893421	21.725	129.72	2.5e-05	0.000659	0	0	0	0
chr16	70946683	70948108	129.753	836.583	1.82e-06	0.000113	0	0	0	0
chr16	71276472	71277350	79.157	533.666	1.11e-06	8.53e-05	0	0	0	0
chr16	72623697	72624784	93.694	687.838	3.29e-08	1.01e-05	0	0	0	0
chr16	73681289	73682360	132.62	708.846	5.39e-06	0.000231	0	0	0	0
chr16	73735956	73737069	127.461	701.724	7.7e-06	0.000293	0	0	0	0
chr16	73997623	73998524	98.7	496.152	2.82e-05	0.000717	0	0	0	0
chr16	74971558	74971985	7.126	88.361	1.51e-07	2.68e-05	0	0	0	0
chr16	76291231	76297024	4046.22	460.009	2.51e-07	3.6e-05	0	2	0	0
chr16	76788879	76789482	31.869	194.226	6.42e-06	0.00026	0	0	0	0
chr16	77053232	77054074	27.145	205.944	9.95e-06	0.000346	0	0	0	0
chr16	77155304	77155779	53.849	270.344	4.02e-05	0.000925	0	0	0	0
chr16	77192725	77193425	41.177	223.534	2.08e-05	0.000577	0	0	0	0
chr16	78227480	78229338	302.299	32.626	2.57e-05	0.000671	0	0	0	0
chr16	81481382	81482540	27.78	199.713	5.55e-06	0.000236	0	0	0	0
chr16	81859197	81859817	35.977	206.024	1.06e-05	0.000362	0	0	0	0
chr16	82091076	82091928	95.952	472.877	1.87e-05	0.000536	0	0	0	0
chr16	82507657	82508259	111.095	635.748	2.08e-06	0.000123	0	0	0	0
chr16	82576951	82577961	13.673	170.538	1.69e-07	2.83e-05	0	0	0	0
chr16	82578023	82578569	12.416	101.063	4.16e-06	0.000194	0	0	0	0
chr16	82595620	82597046	31.854	347.381	2.08e-07	3.24e-05	0	1	0	0
chr16	83261984	83262746	71.74	471.281	2.78e-06	0.000149	0	0	0	0
chr16	83483914	83484694	44.595	341.103	1.92e-07	3.09e-05	0	0	0	0
chr16	84462530	84463337	14.218	128.861	5.16e-06	0.000224	0	0	0	0
chr16	84941669	84943284	153.149	822.392	9.84e-06	0.000344	0	0	0	0
chr16	87149255	87150016	69.172	430.102	1.01e-06	8.01e-05	0	0	0	0
chr16	8772574	8780240	971.993	4274.23	3.52e-05	0.000843	0	0	0	0
chr16	88028768	88029808	106.566	637.789	7.48e-07	6.81e-05	0	0	0	0
chr16	88527445	88528215	76.395	412.579	2.86e-05	0.000725	0	0	0	0
chr16	88719273	88720108	33.456	315.08	2.63e-05	0.000681	0	1	0	0
chr16	89329213	89330770	121.591	838.684	9.74e-07	7.85e-05	0	0	0	0
chr16	90290422	90292510	108.13	1073.75	3.68e-06	0.000178	0	0	0	0
chr16	90297793	90301150	307.264	2033.07	6.27e-07	6.06e-05	0	0	0	0
chr16	90309472	90311542	124.774	793.651	3.92e-06	0.000186	0	0	0	0
chr16	90505880	90510025	1094.53	131.927	1.66e-05	0.000492	0	0	0	0
chr16	90621726	90627350	1610.81	190.116	1.11e-05	0.000374	0	1	0	0
chr16	96382237	96384253	294.967	24.14	1.74e-05	0.00051	0	0	0	0
chr16	97534099	97537471	255.669	1698.17	6.21e-08	1.53e-05	1	0	0	0
chr16	97716903	97718596	69.593	356.777	2.71e-05	0.000695	0	0	0	0
chr16	9799228	9803433	767.234	68.151	9.73e-07	7.84e-05	0	0	0	0
chr16	98022883	98023158	99.866	921.422	2.47e-08	8.4e-06	0	0	0	0
chr17	10455177	10458048	498.128	66.236	5.77e-06	0.000243	0	1	0	0
chr17	10480044	10490158	2176.62	303.31	1.3e-05	0.000416	0	0	0	0
chr17	11986250	11987034	134.02	9.536	4.84e-06	0.000215	0	1	0	0
chr17	11987351	11999162	2589.47	268.695	1.76e-06	0.000112	0	2	0	0
chr17	12000029	12001289	255.505	23.622	2.72e-06	0.000147	0	1	0	0
chr17	13003004	13004074	38.45	205.944	2.07e-05	0.000574	0	0	0	0
chr17	13089860	13090921	96.842	601.133	8.19e-07	7.09e-05	0	0	0	0
chr17	13917097	13925454	4954.5	922.332	1.96e-05	0.000556	0	1	0	0
chr17	15676657	15677678	53.173	285.826	7.81e-06	0.000296	0	0	0	0
chr17	15677812	15681641	240.857	1463.16	3.33e-07	4.26e-05	0	0	0	0
chr17	15746164	15747312	45.356	230.882	2.08e-05	0.000577	0	0	0	0
chr17	17554132	17555446	111.075	640.761	1.35e-06	9.57e-05	0	0	0	0
chr17	17739135	17740847	95.377	651.887	4.2e-06	0.000195	0	0	0	0
chr17	19103884	19104775	58.779	328.773	4.17e-05	0.000953	0	0	0	0
chr17	20639027	20639939	76.714	444.155	1.33e-06	9.45e-05	0	0	0	0
chr17	21753913	21754355	9.834	91.235	3.2e-06	0.000163	0	0	0	0
chr17	22117828	22119952	68.232	584.581	1.41e-07	2.57e-05	0	1	0	0
chr17	22425139	22427409	65.926	490.248	4.45e-06	0.000202	0	0	0	0
chr17	22517720	22520199	89.417	1056.7	4.5e-08	1.24e-05	0	0	0	0
chr17	22520258	22521414	35.217	675.376	1.38e-11	3.93e-08	0	0	0	0
chr17	22674112	22674643	17.761	144.497	8.27e-07	7.12e-05	0	0	0	0
chr17	22745146	22747437	75.103	659.116	3.89e-08	1.13e-05	0	0	0	0
chr17	22875489	22878091	256.039	1510.19	8.88e-06	0.000322	0	0	0	0
chr17	23542804	23543346	48.739	377.314	5.61e-08	1.44e-05	0	0	0	0
chr17	23787086	23789372	109.886	719.461	5.51e-06	0.000235	0	0	0	0
chr17	24015231	24015944	29.362	214.263	3.19e-06	0.000163	0	0	0	0
chr17	24810593	24811169	10.199	97.898	1.4e-06	9.8e-05	0	0	0	0
chr17	28567329	28568852	43.545	346.523	6.18e-06	0.000253	0	0	0	0
chr17	29009351	29009598	22.816	160.084	2.63e-06	0.000143	0	0	0	0
chr17	29016367	29017587	46.252	274.169	2.99e-05	0.000748	0	0	0	0
chr17	30559449	30560934	77.196	415.187	4.31e-05	0.000978	0	0	0	0
chr17	30623942	30624717	47.599	455.094	2.44e-07	3.55e-05	2	0	0	0
chr17	30624816	30625860	26.579	312.414	6.93e-10	7e-07	2	0	0	0
chr17	30626297	30628370	112.474	941.239	7.53e-06	0.000288	2	0	0	0
chr17	31022741	31025752	712.419	71.483	1.7e-05	0.000501	0	0	0	0
chr17	31056659	31057265	12.872	111.185	1.87e-06	0.000115	0	0	0	0
chr17	31115708	31116665	32.234	222.71	5.86e-06	0.000245	0	0	0	0
chr17	31271123	31271444	65.078	7.874	2.7e-05	0.000695	0	0	0	0
chr17	3158027	3159292	47.378	291.147	7.47e-06	0.000287	0	0	0	0
chr17	32017973	32019337	67.376	421.312	3.55e-06	0.000174	2	0	0	0
chr17	32295872	32297260	95.537	693.106	2.47e-07	3.58e-05	0	0	0	0
chr17	32352077	32352796	26.579	154.558	2.95e-05	0.00074	0	0	0	0
chr17	33278708	33279604	52.882	347.773	5.11e-07	5.43e-05	0	0	0	0
chr17	33806836	33807674	54.505	294.18	2.85e-05	0.000724	0	0	0	0
chr17	3464232	3465893	59.324	342.227	3.02e-05	0.000754	0	0	0	0
chr17	35019659	35025594	1709.86	296.547	4.51e-06	0.000204	0	1	0	0
chr17	36042864	36043938	49.084	287.277	3.57e-06	0.000175	0	0	0	0
chr17	36707328	36708416	98.319	505.371	3.22e-05	0.000789	0	0	0	0
chr17	37811196	37811863	52.903	306.036	5.41e-06	0.000232	0	0	0	0
chr17	38890726	38891586	81.795	521.196	5.71e-06	0.000241	0	0	0	0
chr17	40795930	40796339	20.323	166.987	3.2e-07	4.14e-05	0	0	0	0
chr17	42671213	42671970	9.854	126.879	9.13e-08	1.96e-05	0	0	0	0
chr17	43217444	43221905	1174.32	112.774	2.33e-07	3.45e-05	0	1	0	0
chr17	44242493	44247761	1936.85	179.948	7.29e-07	6.68e-05	0	1	0	0
chr17	45606522	45608037	117.656	540.803	2.54e-05	0.000665	0	0	0	0
chr17	45995868	46000459	1118.95	172.187	2.03e-05	0.000568	0	0	0	0
chr17	46000774	46006795	1170.39	211.563	2.89e-05	0.00073	0	0	0	0
chr17	4626183	4626493	20.489	218.297	1.75e-05	0.000511	0	0	0	0
chr17	47423061	47429782	1973.67	253.645	3.52e-06	0.000174	0	1	0	0
chr17	47700013	47700623	841.795	116.618	3.73e-05	0.000878	0	1	0	0
chr17	48282502	48282993	7.527	88.98	5.27e-07	5.51e-05	0	0	0	0
chr17	51913174	51917782	871.642	69.029	1.31e-05	0.000418	0	0	0	0
chr17	52988355	52988998	37.379	210.858	3.81e-05	0.00089	0	0	0	0
chr17	53671445	53672766	36.233	313.16	6.67e-08	1.59e-05	0	0	0	0
chr17	55142980	55143748	22.36	166.549	8.74e-07	7.38e-05	0	0	0	0
chr17	55976603	55977396	36.178	208.471	1.08e-05	0.000367	0	0	0	0
chr17	56831185	56836886	241.255	4157.84	1.87e-13	1.28e-09	0	0	0	0
chr17	56884504	56884735	18.396	124.473	6.92e-06	0.000273	0	0	0	0
chr17	57374253	57374700	34.956	213.571	5.25e-06	0.000228	0	0	0	0
chr17	57657970	57659258	116.64	673.567	2.04e-06	0.000121	0	0	0	0
chr17	57699086	57699820	70.884	371.708	2.21e-05	0.000602	0	0	0	0
chr17	58551492	58552070	46.232	330.676	5.98e-07	5.91e-05	0	0	0	0
chr17	59864325	59864967	68.026	368.229	5.08e-06	0.000222	0	0	0	0
chr17	60783296	60784588	224.904	1487.1	3.5e-07	4.34e-05	0	0	0	0
chr17	62307018	62308046	76.264	573.719	1.66e-07	2.81e-05	0	0	0	0
chr17	62392194	62392946	43.028	366.938	1.37e-08	5.83e-06	0	0	0	0
chr17	63531984	63533195	33.526	285.201	5.68e-07	5.79e-05	0	0	0	0
chr17	63533384	63534127	14.943	135.605	2.45e-07	3.56e-05	0	0	0	0
chr17	63534198	63535472	57.868	372.544	3.03e-06	0.000157	0	0	0	0
chr17	63671296	63672591	117.116	734.19	1.57e-06	0.000105	0	0	0	0
chr17	65091391	65092280	106.752	531.312	1.9e-05	0.000543	0	0	0	0
chr17	65726499	65727423	38.926	267.598	8.45e-06	0.000311	0	0	0	0
chr17	65779257	65780057	28.375	204.435	9.41e-07	7.72e-05	0	0	0	0
chr17	66251951	66264080	2704.16	358.753	8.34e-06	0.000308	2	0	0	0
chr17	67651170	67656817	2859.05	193.794	6.53e-10	6.73e-07	0	1	0	0
chr17	67666158	67670608	806.059	120.722	1.2e-05	0.000392	0	0	0	0
chr17	67681559	67687013	2607.67	205.206	1.52e-08	6.21e-06	0	0	0	0
chr17	67687071	67693878	2581.49	233.509	1.24e-08	5.48e-06	1	1	0	0
chr17	67693927	67702003	5531.38	488.207	1.85e-08	7.04e-06	2	1	0	0
chr17	67763948	67765800	345.742	39.722	1.64e-05	0.000489	2	1	0	0
chr17	67915041	67920369	1349.95	208.404	3.06e-05	0.00076	0	0	0	0
chr17	69220555	69223060	86.87	630.189	3.51e-06	0.000174	0	0	0	0
chr17	69323158	69325457	281.439	1482.56	4.41e-06	0.000201	0	0	0	0
chr17	70149973	70151046	86.208	528.778	1.26e-06	9.15e-05	0	0	0	0
chr17	70229347	70230746	154.31	978.239	6.57e-07	6.29e-05	0	0	0	0
chr17	72634677	72635649	84.702	541.214	2.49e-06	0.000138	0	0	0	0
chr17	7444402	7447596	516.038	65.086	3.37e-05	0.000815	0	0	0	0
chr17	7447653	7454672	1837.28	141.191	7.62e-07	6.85e-05	0	0	0	0
chr17	75399311	75399819	13.707	102.267	5.37e-06	0.000231	0	0	0	0
chr17	75521553	75522203	27.345	212.469	1.19e-05	0.000391	0	1	0	0
chr17	77232303	77233320	107.753	522.72	3.21e-05	0.000787	0	0	0	0
chr17	78294093	78308865	3968.05	503.096	8.17e-07	7.09e-05	1	1	0	0
chr17	78579306	78583980	1487.42	198.342	4.1e-06	0.000192	0	0	0	0
chr17	78584983	78589202	1323.41	180.128	4.65e-06	0.000209	0	0	0	0
chr17	79341926	79345733	342.971	1612.86	7.99e-06	0.0003	0	0	0	0
chr17	80495883	80501664	431.138	2171.85	4.16e-06	0.000194	0	1	0	0
chr17	81353220	81354276	101.772	526.404	2.03e-05	0.000568	0	0	0	0
chr17	81683776	81684744	108.699	603.24	8.05e-06	0.000301	0	0	0	0
chr17	81716359	81717039	34.396	209.189	6.96e-06	0.000274	0	0	0	0
chr17	82464036	82464891	73.702	396.665	1.4e-05	0.000435	0	0	0	0
chr17	83676357	83679292	217.734	1231.34	2.19e-05	0.000599	0	0	0	0
chr17	83749878	83750342	56.286	302.028	3.81e-05	0.00089	0	0	0	0
chr17	84353591	84357473	209.774	1861.3	1.43e-09	1.19e-06	0	0	0	0
chr17	84538739	84544326	946.989	112.255	5.6e-07	5.73e-05	0	1	0	0
chr17	86706260	86714622	1680.74	285.608	4.39e-05	0.000989	0	1	0	0
chr17	86738215	86746780	3550.73	375.545	6.94e-07	6.5e-05	0	1	0	0
chr17	86754240	86754782	730.524	113.991	1.54e-05	0.000467	0	0	0	0
chr17	86754840	86755628	916.293	95.623	7.57e-08	1.74e-05	0	0	0	0
chr17	87736387	87741833	3002.45	305.437	5.59e-06	0.000237	0	0	0	0
chr17	88504962	88506547	129.843	839.324	1.09e-06	8.45e-05	0	0	0	0
chr17	88662798	88664991	984.441	63.337	3.15e-08	9.86e-06	0	1	0	0
chr17	88665066	88669019	1500.22	124.399	1.79e-07	2.95e-05	0	1	0	0
chr17	8907192	8908654	67.922	435.617	3.23e-06	0.000164	0	0	0	0
chr17	89157759	89159543	317.686	25.377	1.15e-05	0.000382	0	0	0	0
chr17	89440589	89441209	36.488	237.593	6.09e-06	0.000251	0	0	0	0
chr17	90390021	90391851	42.454	591.118	4.93e-09	2.94e-06	0	1	0	0
chr17	91647053	91647646	43.269	240.758	2.82e-05	0.000718	0	0	0	0
chr17	93288676	93289709	109.099	664.145	2.47e-06	0.000137	0	0	0	0
chr17	94650549	94651565	26.309	256.313	1.99e-06	0.000119	0	0	0	0
chr18	10881298	10882383	101.317	533.759	1.23e-05	0.000401	0	0	0	0
chr18	10918134	10922956	989.352	136.283	8.27e-06	0.000306	0	1	0	0
chr18	10934138	10938722	1148.73	196.727	1.25e-05	0.000405	0	0	0	0
chr18	10946318	10949379	1684.86	164.281	5.74e-07	5.81e-05	0	0	0	0
chr18	10949530	10951038	234.973	29.487	1.64e-05	0.000489	0	0	0	0
chr18	11046857	11056688	5048.22	521.737	7.2e-09	3.71e-06	2	0	0	0
chr18	11486365	11486984	12.796	111.644	4.07e-06	0.000191	0	0	0	0
chr18	12639271	12640533	28.34	169.041	1.08e-05	0.000366	0	0	0	0
chr18	12865854	12867475	68.847	424.092	2.21e-06	0.000128	0	0	0	0
chr18	12885456	12888288	119.809	1064.93	2.55e-08	8.59e-06	0	0	0	0
chr18	12996745	12999547	456.462	58.17	3.71e-05	0.000874	0	0	0	0
chr18	14103200	14103481	174.769	1064.1	5.3e-06	0.000229	0	0	0	0
chr18	15980961	15982495	201.163	1208.88	1.9e-06	0.000116	0	0	0	0
chr18	16180423	16181065	8.818	101.575	9.9e-07	7.93e-05	0	0	0	0
chr18	16961883	16962419	29.307	185.641	9.31e-06	0.000331	0	0	0	0
chr18	16994479	16995208	62.681	563.359	2.86e-09	1.97e-06	0	0	0	0
chr18	17351911	17352622	65.354	422.594	6.26e-07	6.06e-05	0	0	0	0
chr18	18664510	18665187	41.668	292.044	5.85e-07	5.84e-05	0	0	0	0
chr18	19862096	19862867	40.176	219.417	1.24e-05	0.000403	0	0	0	0
chr18	20898141	20898770	21.179	121.766	3.46e-05	0.000832	0	0	0	0
chr18	20995271	20995879	10.434	105.493	3.25e-07	4.18e-05	0	0	0	0
chr18	20996130	20997582	47.378	686.742	1.34e-11	3.93e-08	0	0	0	0
chr18	20997686	20998661	30.087	218.347	6e-07	5.92e-05	0	0	0	0
chr18	22297191	22298303	135.582	945.016	7.99e-08	1.8e-05	0	0	0	0
chr18	22988934	22990710	219.959	1802.61	1.61e-08	6.38e-06	0	0	0	0
chr18	24680892	24682027	611.101	2731.31	2.87e-05	0.000727	0	1	0	0
chr18	25423222	25424696	38.305	253.978	1.54e-06	0.000104	0	0	0	0
chr18	27462162	27463194	83.86	489.396	1.39e-06	9.75e-05	0	0	0	0
chr18	29194642	29195903	134.442	712.305	1.26e-05	0.000406	0	0	0	0
chr18	3003852	3006736	10739.4	62098.8	3.44e-06	0.000172	0	0	0	0
chr18	3031079	3031850	73.916	359.052	2.11e-05	0.000583	0	0	0	0
chr18	30753282	30753770	7.727	108.731	7.28e-08	1.7e-05	0	0	0	0
chr18	31566856	31570415	222.284	1386.51	1.76e-05	0.000514	0	0	0	0
chr18	33044047	33044708	46.467	272.712	5.59e-06	0.000237	0	0	0	0
chr18	33394912	33395710	25.053	177.694	5.3e-06	0.000229	0	0	0	0
chr18	34131215	34133615	113.739	632.894	2.7e-05	0.000694	0	0	0	0
chr18	3448199	3449008	20.288	138.683	6.64e-06	0.000265	0	0	0	0
chr18	34605175	34606356	69.483	345.639	2.44e-05	0.000646	0	0	0	0
chr18	36149315	36154797	1663.25	213.305	1.88e-06	0.000115	0	1	0	0
chr18	36195305	36201133	1321.04	170.332	2.17e-08	7.66e-06	0	0	0	0
chr18	37217794	37218307	26.634	168.224	1.26e-05	0.000406	0	0	0	0
chr18	37630138	37631196	83.591	490.899	2.93e-06	0.000154	0	0	0	0
chr18	37932972	37933216	47.053	328.581	9.83e-06	0.000344	0	0	0	0
chr18	4021659	4023594	229.66	1288.29	1.98e-05	0.000558	0	0	0	0
chr18	41874031	41874963	67.646	384.05	3.79e-06	0.000182	0	0	0	0
chr18	42271858	42272873	35.197	197.618	2.75e-05	0.000704	0	0	0	0
chr18	42273519	42274337	37.779	241.862	1.17e-05	0.000387	0	0	0	0
chr18	4320412	4320961	4.509	101.396	3.14e-09	2.11e-06	0	0	0	0
chr18	44895126	44900444	306.122	2420.35	2.36e-06	0.000133	0	0	0	0
chr18	46316507	46317862	57.218	424.384	1.13e-05	0.000379	0	0	0	0
chr18	46573941	46574758	21.379	155.369	1.75e-06	0.000111	0	0	0	0
chr18	46712454	46713312	31.468	162.445	4.19e-05	0.000955	0	0	0	0
chr18	46913294	46914467	23.907	261.74	3.3e-09	2.2e-06	0	0	0	0
chr18	46914595	46915883	42.718	438.456	5.68e-10	6.14e-07	0	0	0	0
chr18	46917900	46919281	54.975	308.983	5.2e-06	0.000226	0	0	0	0
chr18	47039025	47041878	261.915	1442.68	3.21e-05	0.000787	0	0	0	0
chr18	47065666	47066460	21.434	143.292	8.56e-06	0.000314	0	0	0	0
chr18	47743071	47744343	193.836	1037.83	8.27e-06	0.000306	0	0	0	0
chr18	4859839	4860630	36.067	185.74	3.28e-05	0.000798	0	0	0	0
chr18	5009839	5019075	917.571	4643.23	2.52e-06	0.000139	0	0	0	0
chr18	50267846	50268405	35.287	236.933	2.16e-06	0.000126	0	0	0	0
chr18	50782879	50783647	82.555	449.043	8.12e-06	0.000304	0	0	0	0
chr18	5096247	5101604	1450.86	179.164	3.39e-05	0.00082	0	2	0	0
chr18	51932184	51932763	23.361	167.286	2.55e-06	0.00014	0	0	0	0
chr18	51932968	51933510	19.867	259.837	5.12e-10	5.78e-07	0	0	0	0
chr18	52876126	52877220	97.263	527.574	1.2e-05	0.000394	0	0	0	0
chr18	53134569	53139738	1161.43	135.073	1.76e-06	0.000111	0	0	0	0
chr18	53147035	53149080	244.654	40.074	3.72e-05	0.000876	0	0	0	0
chr18	53159653	53162948	1034.15	110.054	1.61e-07	2.76e-05	0	1	0	0
chr18	53169498	53175329	1311.19	134.567	2.79e-07	3.86e-05	0	0	0	0
chr18	5509532	5510155	28.526	185.887	2.42e-05	0.000644	0	0	0	0
chr18	56222854	56224263	181.399	845.462	3.81e-05	0.000891	0	0	0	0
chr18	56466845	56467847	38.76	221.778	1.83e-05	0.000529	0	0	0	0
chr18	56838389	56839926	297.659	18.022	7.6e-07	6.85e-05	0	0	0	0
chr18	57006617	57007868	197.441	18.9	2.23e-06	0.000129	0	0	0	0
chr18	57013865	57016749	509.725	60.53	7.27e-06	0.000283	0	1	0	0
chr18	58654033	58656076	96.254	663.412	2.02e-05	0.000567	0	0	0	0
chr18	59024951	59025514	6.035	93.788	1.49e-08	6.19e-06	0	0	0	0
chr18	59026459	59027240	19.998	193.521	6.06e-08	1.51e-05	0	0	0	0
chr18	59730003	59731953	367.964	1848.54	1.41e-05	0.000439	0	0	0	0
chr18	59953654	59955027	171.359	982.502	1.49e-06	0.000102	0	0	0	0
chr18	60740454	60741874	170.716	993.171	8.67e-06	0.000317	0	0	0	0
chr18	60931948	60937862	3019.43	212.181	1.75e-09	1.39e-06	0	0	0	0
chr18	60984278	60987784	761.916	147.588	1.14e-05	0.000381	0	0	0	0
chr18	61276053	61282699	2194.31	290.522	1.2e-06	8.85e-05	0	0	0	0
chr18	61491194	61499776	2214.4	266.035	9.68e-06	0.00034	0	1	0	0
chr18	61933061	61937085	903.608	103.398	6.36e-06	0.000258	0	1	0	0
chr18	61945682	61947728	435.999	68.244	1.91e-06	0.000116	0	1	0	0
chr18	61948762	61961391	3930.7	358.061	9.85e-08	2.06e-05	2	1	0	0
chr18	62292137	62293241	83.48	474.818	3.71e-06	0.00018	0	0	0	0
chr18	63462679	63463678	25.453	166.873	4.29e-05	0.000974	0	0	0	0
chr18	64748091	64748855	20.634	120.834	3.95e-05	0.000914	0	0	0	0
chr18	65415856	65416458	12.161	101.03	3.26e-06	0.000166	0	0	0	0
chr18	67257802	67259609	76.609	535.109	3.25e-07	4.18e-05	0	0	0	0
chr18	67259767	67261179	24.763	218.101	8.46e-07	7.23e-05	0	0	0	0
chr18	70319914	70320766	12.271	142.095	2.6e-08	8.66e-06	0	0	0	0
chr18	70378731	70379543	9.163	119.69	1.13e-07	2.24e-05	0	0	0	0
chr18	70379686	70380974	43.745	427.104	8.12e-07	7.06e-05	0	0	0	0
chr18	70381032	70383055	54.891	518.803	9.35e-07	7.72e-05	0	0	0	0
chr18	70781152	70781856	95.807	617.153	5.72e-07	5.81e-05	0	0	0	0
chr18	72506436	72507298	103.885	552.387	4.35e-05	0.000983	0	0	0	0
chr18	72576875	72577865	54.719	301.593	8.33e-06	0.000308	0	0	0	0
chr18	73348859	73349618	90.116	449.527	2.02e-05	0.000566	0	0	0	0
chr18	75208845	75210479	94.225	543.756	2.63e-06	0.000143	0	0	0	0
chr18	75857440	75860548	1168.88	131.828	1.34e-06	9.52e-05	0	0	0	0
chr18	75876799	75879059	639.116	57.83	1.35e-05	0.000426	0	0	0	0
chr18	75968594	75977201	2194.32	138.571	4.46e-08	1.23e-05	0	0	0	0
chr18	76059147	76064789	1868.75	202.632	1.45e-05	0.000447	0	0	0	0
chr18	76187286	76190517	623.331	91.514	1.69e-06	0.000109	0	0	0	0
chr18	77116218	77117257	57.308	370.471	2.35e-05	0.000631	0	0	0	0
chr18	77599728	77601774	631.13	72.367	8.43e-07	7.22e-05	0	1	0	0
chr18	77756126	77757282	48.484	501.434	2.63e-10	3.55e-07	0	0	0	0
chr18	77757378	77759824	101.172	1260.85	2.02e-11	5.32e-08	0	0	0	0
chr18	77878922	77880455	79.952	378.012	2.44e-05	0.000646	0	0	0	0
chr18	78695858	78698056	230.91	1839.74	1.02e-07	2.11e-05	0	0	0	0
chr18	78861445	78861917	28.961	239.8	3.26e-07	4.2e-05	0	0	0	0
chr18	79507418	79508376	61.721	444.799	3.36e-07	4.27e-05	0	0	0	0
chr18	79748958	79749444	53.593	264.226	4.11e-05	0.000943	0	0	0	0
chr18	8135595	8137123	123.393	809.23	4.4e-06	0.000201	0	0	0	0
chr18	83265882	83266403	35.142	200.95	1.53e-05	0.000465	0	0	0	0
chr18	8418559	8419111	8.508	86.692	7.13e-07	6.59e-05	0	0	0	0
chr18	84595513	84599009	1010.78	89.499	4.05e-09	2.48e-06	0	1	0	0
chr18	84617562	84620517	561.92	83.281	3.91e-06	0.000186	0	2	0	0
chr18	84889609	84890411	108.072	538.09	7.35e-06	0.000284	0	0	0	0
chr18	85502772	85503779	44.926	303.954	2.3e-05	0.000622	0	0	0	0
chr18	85503857	85504628	30.473	265.391	9.59e-06	0.000338	0	0	0	0
chr18	85783597	85784232	52.067	298.303	7.39e-06	0.000285	0	0	0	0
chr18	85916869	85917869	138.53	683.097	1.98e-05	0.000558	0	0	0	0
chr18	86207468	86208125	50.065	403.329	2.48e-08	8.41e-06	0	0	0	0
chr18	86560556	86561615	103.154	691.595	6.19e-07	6.05e-05	0	0	0	0
chr18	87782986	87783305	11.926	84.351	3.02e-05	0.000753	0	0	0	0
chr18	88502860	88504249	74.468	415.485	2.64e-05	0.000682	0	0	0	0
chr18	90373672	90374743	127.461	706.978	7.09e-06	0.000278	0	0	0	0
chr18	90469927	90471171	91.739	675.528	5.5e-07	5.67e-05	0	0	0	0
chr18	90471739	90472373	66.555	398.786	2.23e-06	0.000129	0	0	0	0
chr18	90487541	90489027	51.452	333.793	1.33e-05	0.000421	0	0	0	0
chr18	9297668	9298763	45.251	250.201	3.14e-05	0.000775	0	0	0	0
chr19	12197802	12198299	12.181	101.409	7.54e-06	0.000288	0	0	0	0
chr19	12198467	12200398	52.633	797.188	1.86e-11	4.97e-08	0	0	0	0
chr19	12200464	12201121	9.308	93.522	1.19e-06	8.84e-05	0	0	0	0
chr19	12487923	12488215	36.413	183.533	3.66e-05	0.000867	0	0	0	0
chr19	13770553	13771364	64.663	391.825	1.09e-06	8.46e-05	0	0	0	0
chr19	13804761	13805453	14.708	143.645	5.65e-07	5.76e-05	0	0	0	0
chr19	13899511	13900538	97.443	493.692	1.47e-05	0.00045	0	0	0	0
chr19	14197502	14198081	13.452	94.759	1.5e-05	0.000457	0	0	0	0
chr19	15262500	15263002	38.305	196.407	4.03e-05	0.000927	0	0	0	0
chr19	15942483	15943017	19.563	140.333	1.71e-05	0.000504	0	0	0	0
chr19	16562757	16563367	8.653	86.878	1.07e-06	8.36e-05	0	0	0	0
chr19	18810039	18811541	285.096	36.124	2.87e-05	0.000727	0	0	0	0
chr19	20043633	20043965	14.163	102.187	2.37e-05	0.000633	0	0	0	0
chr19	20044414	20045430	38.16	347.686	1.94e-08	7.23e-06	0	0	0	0
chr19	20573248	20573890	67.666	376.568	1.4e-05	0.000437	0	0	0	0
chr19	21601282	21602488	56.901	348.938	1.55e-06	0.000104	0	0	0	0
chr19	21602637	21606419	595.68	3646.11	8.83e-06	0.00032	0	0	0	0
chr19	21713060	21715454	155.206	851.82	1.31e-05	0.000417	0	0	0	0
chr19	22917507	22918231	26.614	178.379	1.76e-06	0.000111	0	0	0	0
chr19	23815526	23819782	609.062	89.672	2.14e-05	0.00059	0	0	0	0
chr19	24015201	24019429	1505.43	192.723	5.31e-06	0.000229	0	0	0	0
chr19	24029130	24030742	274.386	32.373	3.6e-05	0.000856	0	0	0	0
chr19	24196525	24199632	429.697	2286.54	1.79e-05	0.00052	0	0	0	0
chr19	24492458	24492975	7.451	88.268	1.12e-05	0.000377	0	0	0	0
chr19	24550614	24551315	22.92	182.502	3.74e-06	0.00018	0	0	0	0
chr19	25319098	25321083	122.592	701.179	1.26e-05	0.000406	0	0	0	0
chr19	28155259	28156125	77.576	492.881	2.73e-06	0.000147	0	0	0	0
chr19	28181524	28183047	29.852	279.595	4.6e-08	1.25e-05	0	0	0	0
chr19	30513813	30517814	700.27	123.614	3.54e-05	0.000846	0	3	0	0
chr19	30660744	30662222	164.274	979.525	1.65e-06	0.000108	0	0	0	0
chr19	31073779	31075524	53.655	459.137	3.76e-06	0.000181	0	0	0	0
chr19	31105761	31107878	90.343	574.428	2.39e-05	0.000637	0	0	0	0
chr19	31113804	31115716	58.744	852.717	7.11e-10	7.04e-07	0	0	0	0
chr19	31117020	31121062	132.127	1907.56	4.61e-09	2.78e-06	0	0	0	0
chr19	31722594	31724180	135.402	833.956	9.65e-07	7.83e-05	0	0	0	0
chr19	31937131	31937951	75.443	395.336	6.13e-06	0.000252	0	0	0	0
chr19	33286243	33286867	92.554	546.407	4.19e-06	0.000195	0	0	0	0
chr19	33762416	33762943	44.505	248.798	2.31e-05	0.000622	0	0	0	0
chr19	34639870	34641459	59.58	394.384	1.12e-05	0.000375	1	0	0	0
chr19	34844687	34845210	12.126	85.821	1.93e-05	0.000549	0	0	0	0
chr19	34860179	34861144	25.978	261.701	1.16e-08	5.28e-06	0	0	0	0
chr19	34861795	34862709	20.544	126.062	2.71e-05	0.000695	0	0	0	0
chr19	35904005	35905370	162.043	1225.61	2.48e-07	3.58e-05	0	0	0	0
chr19	35971260	35971946	14.108	112.249	3.46e-06	0.000172	0	0	0	0
chr19	37488841	37490498	64.428	349.031	7.88e-06	0.000297	0	0	0	0
chr19	37695786	37700213	2134.24	225.881	2.83e-08	9.18e-06	0	0	0	0
chr19	37701885	37704714	759.493	86.612	9.78e-06	0.000342	0	0	0	0
chr19	37890488	37893327	388.905	67.713	1.94e-05	0.000552	0	1	0	0
chr19	37918386	37926103	2874.72	433.375	5.85e-06	0.000244	0	1	0	0
chr19	37933683	37937171	975.787	129.054	3.27e-06	0.000166	0	1	0	0
chr19	40334138	40339152	862.856	152.29	3.31e-05	0.000804	0	1	0	0
chr19	40898668	40899674	26.524	169.448	4.78e-06	0.000213	0	0	0	0
chr19	41006406	41008003	78.881	489.363	9.77e-07	7.86e-05	0	0	0	0
chr19	41011967	41014735	69.944	847.842	1.98e-08	7.29e-06	0	0	0	0
chr19	44049423	44050320	40.487	225.516	1.68e-05	0.000498	0	0	0	0
chr19	45649890	45650318	652.193	3785.13	2.62e-05	0.00068	0	0	0	0
chr19	45734011	45735279	30.163	235.943	3.51e-06	0.000174	1	1	0	0
chr19	46073815	46074693	92.348	443.956	1.43e-05	0.000442	0	0	0	0
chr19	46495298	46496644	37.814	252.396	1.8e-06	0.000113	0	0	0	0
chr19	4809008	4810378	224.593	1127.45	1.12e-05	0.000376	0	0	0	0
chr19	48932368	48933100	105.536	530.806	3.27e-05	0.000797	0	0	0	0
chr19	49340323	49341632	131.024	792.946	2.09e-06	0.000123	0	0	0	0
chr19	4945127	4947169	99.251	576.72	3.92e-05	0.000909	0	0	0	0
chr19	49460449	49461416	85.863	502.882	2.5e-06	0.000139	0	0	0	0
chr19	50426343	50427254	70.339	497.27	4.41e-07	4.98e-05	0	0	0	0
chr19	51114374	51115104	38.45	244.742	2.94e-06	0.000154	0	0	0	0
chr19	51955091	51955714	100.316	666.357	5.75e-07	5.82e-05	0	0	0	0
chr19	53051191	53054086	267.025	1580.25	1.71e-05	0.000503	0	1	0	0
chr19	53294985	53298672	829.64	118.893	3.97e-05	0.000917	0	0	0	0
chr19	53636958	53637524	28.485	185.116	2.27e-06	0.00013	0	0	0	0
chr19	53710614	53712876	758.867	96.847	2.34e-06	0.000133	0	0	0	0
chr19	55129949	55131139	27.925	209.913	3.95e-06	0.000187	0	0	0	0
chr19	55268573	55271795	316.852	2380.86	7.41e-06	0.000285	0	0	0	0
chr19	55272066	55273790	57.308	364.884	2.71e-05	0.000695	0	0	0	0
chr19	55649211	55654516	1674	177.142	4.92e-07	5.32e-05	0	0	0	0
chr19	55696822	55703104	2622.63	346.238	1.78e-06	0.000112	0	0	0	0
chr19	55857218	55872775	5735.83	668.992	1.21e-06	8.85e-05	0	2	0	0
chr19	57332639	57333903	59.083	308.464	1.3e-05	0.000415	0	0	0	0
chr19	58517512	58519911	462.048	41.637	7.79e-07	6.92e-05	0	0	0	0
chr19	58555658	58558590	747.894	52.769	1.68e-06	0.000109	0	1	0	0
chr19	59063459	59068193	721.36	94.028	4.37e-05	0.000987	0	0	0	0
chr19	61223882	61224115	34.721	291.259	3.33e-08	1.01e-05	0	0	0	0
chr19	61265489	61266036	609.351	4157.32	1.34e-07	2.48e-05	0	0	0	0
chr19	6670472	6678343	431.543	4276.57	3.79e-07	4.53e-05	0	0	0	0
chr19	8528295	8528743	40.176	205.598	2.93e-05	0.000738	0	0	0	0
chr19	9309371	9311772	192.964	32.014	2.85e-05	0.000724	0	0	0	0
chr1	101302494	101303270	60.009	330.118	6.16e-06	0.000253	0	0	0	0
chr1	101764303	101764747	25.709	209.262	4.81e-06	0.000214	0	0	0	0
chr1	102091813	102092911	244.881	1231.3	1.02e-05	0.000352	0	0	0	0
chr1	104217676	104218774	112.207	629.962	4.88e-06	0.000215	0	0	0	0
chr1	104279707	104280168	73.577	410.737	2.47e-05	0.000654	0	0	0	0
chr1	105019714	105021018	188.665	1297.54	7.32e-08	1.7e-05	0	0	0	0
chr1	105490677	105491124	6.726	94.553	4.69e-08	1.27e-05	0	0	0	0
chr1	105491605	105492946	35.832	426.392	1.58e-10	2.3e-07	0	0	0	0
chr1	107208544	107209534	141.562	743.887	4.33e-06	0.000199	0	0	0	0
chr1	107822821	107824283	277.151	1839.63	2.52e-07	3.61e-05	0	0	0	0
chr1	107925816	107926432	47.593	234.041	3.65e-05	0.000865	0	0	0	0
chr1	108327201	108328547	136.569	834.695	1.89e-06	0.000116	0	0	0	0
chr1	109034650	109035785	261.897	1435.5	3.14e-06	0.000161	0	0	0	0
chr1	109871675	109872489	87.334	602.283	1.69e-07	2.83e-05	0	0	0	0
chr1	112219939	112220736	146.678	760.207	1.94e-05	0.000551	0	0	0	0
chr1	112838105	112839266	173.237	1076.38	1.2e-06	8.85e-05	0	0	0	0
chr1	114182462	114183971	269.464	1576.95	2.28e-06	0.000131	0	0	0	0
chr1	114229465	114230324	48.649	291.413	3.88e-06	0.000185	0	0	0	0
chr1	114557309	114558696	287.951	1616.95	2.87e-06	0.000152	0	0	0	0
chr1	114770185	114771264	149.159	863.331	8.6e-07	7.33e-05	0	0	0	0
chr1	11500411	11503327	93.471	841.957	6.15e-07	6.03e-05	0	0	0	0
chr1	115447258	115448457	137.439	932.665	3.27e-07	4.2e-05	0	0	0	0
chr1	115799454	115800025	34.175	299.107	1.22e-08	5.42e-06	0	0	0	0
chr1	11625998	11626974	116.93	603.846	8.24e-06	0.000306	0	0	0	0
chr1	116362363	116363566	138.379	815.774	9.38e-07	7.72e-05	0	1	0	0
chr1	116861105	116862523	314.66	1664.56	8.16e-06	0.000304	0	0	0	0
chr1	117167130	117168077	129.657	732.56	3.05e-06	0.000158	0	0	0	0
chr1	117375574	117376631	121.39	715.816	5.94e-06	0.000247	0	0	0	0
chr1	117485390	117486441	145.471	823.888	1.73e-06	0.000111	0	0	0	0
chr1	11782576	11783695	189.112	961.84	2.79e-05	0.000713	0	0	0	0
chr1	118003201	118004046	7.927	140.865	7.16e-09	3.71e-06	0	0	0	0
chr1	118127696	118128830	178.257	919.459	1.75e-05	0.000512	0	0	0	0
chr1	120994007	120994946	253.174	1201.2	3.1e-05	0.000768	0	0	0	0
chr1	121035671	121036147	30.943	178.658	3.74e-05	0.000878	0	0	0	0
chr1	121491974	121496030	1156.1	123.435	2.83e-07	3.89e-05	0	1	0	0
chr1	122086487	122087238	66.976	359.737	1.93e-05	0.000549	0	0	0	0
chr1	123857082	123857846	26.269	207.872	1.82e-07	2.98e-05	0	0	0	0
chr1	124141387	124142130	40.832	250.035	4.56e-06	0.000206	0	0	0	0
chr1	124971804	124972355	43.449	221.246	3.15e-05	0.000777	0	0	0	0
chr1	126669365	126670160	100.951	476.893	3e-05	0.00075	0	1	0	0
chr1	126773095	126773902	73.232	429.817	1.51e-05	0.000459	0	0	0	0
chr1	127999607	128002715	146.623	1031.56	3.28e-07	4.2e-05	0	0	0	0
chr1	128093765	128094707	60.526	435.163	6.53e-06	0.000263	0	0	0	0
chr1	128094878	128097995	209.012	1205.61	4.18e-05	0.000953	0	0	0	0
chr1	128767803	128768545	22.415	154.046	2.85e-06	0.000151	0	0	0	0
chr1	129436307	129437389	152.354	886.34	1.18e-05	0.000388	0	0	0	0
chr1	130491083	130492060	116.475	603.66	6.22e-06	0.000254	0	0	0	0
chr1	13070226	13071319	44.256	443.755	6.03e-06	0.000249	0	0	0	0
chr1	13071715	13075493	269.668	1667.96	3.48e-05	0.000835	0	0	0	0
chr1	130759132	130760932	300.051	30.698	6.24e-07	6.06e-05	0	0	0	0
chr1	131426104	131429374	122.653	946.306	4.61e-06	0.000208	0	0	0	0
chr1	131561428	131563713	149.469	695.08	1.93e-05	0.000549	0	0	0	0
chr1	131680572	131681409	83.155	428.747	1.98e-05	0.00056	0	0	0	0
chr1	132468910	132475016	494.037	2556.45	7.07e-06	0.000278	0	0	0	0
chr1	133094056	133096997	147.984	917.738	9.01e-07	7.53e-05	0	0	0	0
chr1	133396249	133397634	59.255	411.282	3.68e-05	0.000869	1	0	0	0
chr1	133666480	133672426	778.327	3797.3	4.07e-06	0.000191	0	0	0	0
chr1	134053403	134058709	1710.88	218.738	2.53e-05	0.000665	0	0	0	0
chr1	134150017	134156903	2530.01	262.284	3.44e-07	4.31e-05	0	1	0	0
chr1	134158991	134171913	4951.26	388.167	1.56e-08	6.24e-06	0	1	0	0
chr1	134221944	134228181	1957.74	305.876	6.69e-06	0.000267	3	1	0	0
chr1	134232189	134235461	1338.4	191.679	1.25e-06	9.08e-05	1	1	0	0
chr1	134238686	134239464	66.508	6.996	3.33e-05	0.000808	0	0	0	0
chr1	134529600	134531425	87.035	604.845	1.45e-05	0.000446	0	0	0	0
chr1	134532014	134537048	417.56	3267.78	4.39e-06	0.0002	0	0	0	0
chr1	134539062	134542495	299.071	2192.9	1e-05	0.000348	0	0	0	0
chr1	134563135	134564205	25.543	209.708	3.83e-07	4.55e-05	0	0	0	0
chr1	134567308	134571540	302.961	2507.1	7.31e-08	1.7e-05	0	0	0	0
chr1	134571619	134573526	78.977	626.844	4.01e-07	4.69e-05	0	0	0	0
chr1	13621386	13622223	27.981	205.066	5.73e-06	0.000241	0	0	0	0
chr1	136953953	136955561	72.196	492.583	3.27e-06	0.000166	0	0	0	0
chr1	13736517	13737328	81.133	397.949	1.38e-05	0.000431	0	0	0	0
chr1	138311127	138312380	191.793	1113.56	1.14e-06	8.63e-05	0	0	0	0
chr1	138788703	138789946	235.048	1568.61	3.3e-07	4.22e-05	0	0	0	0
chr1	139122225	139122911	62.081	363.354	2.25e-06	0.00013	0	0	0	0
chr1	139412860	139413589	12.872	145.5	5.35e-08	1.4e-05	0	0	0	0
chr1	139640809	139642096	539.686	21.181	4.22e-08	1.2e-05	0	0	0	0
chr1	139716317	139717517	213.834	1166.52	7.81e-06	0.000296	0	0	0	0
chr1	14113247	14114654	91.808	507.338	6.08e-06	0.000251	0	0	0	0
chr1	141189713	141190992	180.108	1179.75	4.02e-07	4.7e-05	0	0	0	0
chr1	143861979	143863145	174.142	976.723	2.37e-06	0.000134	0	0	0	0
chr1	145254780	145255533	53.503	334.639	2.46e-06	0.000137	0	0	0	0
chr1	145475720	145476153	47.683	237.945	2.25e-05	0.00061	0	0	0	0
chr1	146323127	146323864	35.508	257.018	4.48e-06	0.000203	0	1	0	0
chr1	147496971	147497658	45.341	295.429	2.23e-06	0.000129	0	0	0	0
chr1	14756631	14757304	17.126	108.212	2.51e-05	0.000661	0	0	0	0
chr1	147671293	147671925	69.227	540.695	4.09e-08	1.17e-05	0	0	0	0
chr1	148521457	148522327	100.771	551.682	7.08e-06	0.000278	0	0	0	0
chr1	150232423	150233724	239.392	1473.13	8.11e-07	7.06e-05	0	0	0	0
chr1	150496607	150497707	13.742	175.499	2.47e-09	1.78e-06	0	0	0	0
chr1	151151989	151155201	313.767	46.804	2.89e-05	0.00073	0	0	0	0
chr1	15263697	15264349	86.533	491.763	2.04e-06	0.000121	0	0	0	0
chr1	153348042	153348869	33.25	201.808	4.91e-06	0.000217	0	0	0	0
chr1	153353173	153363774	4576.1	636.067	7.56e-06	0.000289	0	1	0	0
chr1	153542310	153550210	2030.2	267.266	8.92e-06	0.000322	0	1	0	0
chr1	154032370	154037679	1401.87	160.969	1.3e-05	0.000416	0	1	0	0
chr1	156295581	156296027	6.726	85.209	1.43e-07	2.6e-05	0	0	0	0
chr1	157416470	157417051	12.906	99.208	4.39e-06	0.0002	0	0	0	0
chr1	157417341	157418906	40.162	335.75	5.84e-07	5.83e-05	0	0	0	0
chr1	158331531	158333082	218.648	1367.91	5.17e-07	5.46e-05	0	0	0	0
chr1	158879575	158880736	172.996	1144.6	1.76e-07	2.92e-05	0	0	0	0
chr1	159382052	159382290	5.925	139.01	3.39e-10	4.27e-07	0	0	0	0
chr1	160308183	160313022	198.891	1475.44	1.07e-07	2.15e-05	1	1	0	0
chr1	160387416	160388677	42.219	418.432	2.86e-06	0.000152	0	0	0	0
chr1	160624461	160626822	167.851	848.767	7.84e-06	0.000296	0	0	0	0
chr1	160734183	160735908	164.21	1058.19	6.01e-06	0.000249	0	0	0	0
chr1	162455818	162457658	300.393	35.432	3.47e-05	0.000832	0	0	0	0
chr1	162943092	162943696	13.272	120.648	2.05e-06	0.000121	0	0	0	0
chr1	163126608	163127416	12.291	138.664	3.83e-06	0.000184	0	0	0	0
chr1	163783741	163784939	160.49	917.416	2.23e-06	0.000129	0	0	0	0
chr1	164742365	164743134	102.152	596.837	2.68e-06	0.000145	0	0	0	0
chr1	164983583	164987326	1229.3	126.92	1.52e-06	0.000103	0	0	0	0
chr1	164991943	164995490	832.835	85.648	5.79e-07	5.82e-05	0	0	0	0
chr1	165107886	165111074	982.074	126.946	6e-06	0.000249	0	1	0	0
chr1	165404164	165405879	208.179	1222.92	2.2e-06	0.000128	0	0	0	0
chr1	165526427	165528150	283.593	1637.79	3.45e-06	0.000172	0	0	0	0
chr1	166055229	166059216	962.99	128.768	2.12e-05	0.000586	0	0	0	0
chr1	166475118	166475502	66.099	315.015	2.85e-05	0.000723	0	0	0	0
chr1	166515276	166515921	67.428	4.549	3.19e-05	0.000783	0	0	0	0
chr1	170202086	170203311	50.907	296.813	3.23e-05	0.000791	0	0	0	0
chr1	170942070	170942446	73.377	4.376	1.18e-06	8.81e-05	2	0	0	0
chr1	171137078	171137383	45.811	224.837	3.26e-05	0.000795	0	0	0	0
chr1	171469880	171470511	14.633	97.904	2.31e-05	0.000623	0	0	0	0
chr1	171473014	171473462	15.344	109.343	9.19e-06	0.000328	0	0	0	0
chr1	171493937	171494832	41.578	227.086	2.41e-05	0.000641	0	0	0	0
chr1	173766455	173767010	11.525	85.469	1.03e-05	0.000354	0	0	0	0
chr1	173767233	173767849	15.544	110.593	1.3e-05	0.000416	0	0	0	0
chr1	17388969	17390149	187.249	1084.96	1.11e-06	8.53e-05	0	0	0	0
chr1	173912019	173913082	21.144	299.44	5.36e-10	6e-07	0	0	0	0
chr1	17466883	17467684	80.788	377.945	2.75e-05	0.000704	0	0	0	0
chr1	17506021	17507983	55.526	448.762	2.98e-06	0.000156	0	1	0	0
chr1	176643773	176644275	7.782	96.661	4.35e-06	0.000199	0	0	0	0
chr1	177218846	177219448	49.705	281.511	1.93e-05	0.000549	0	0	0	0
chr1	177712357	177715670	738.46	109.875	1.45e-05	0.000446	0	0	0	0
chr1	177716220	177720381	1397.39	234.002	3.46e-07	4.32e-05	0	0	0	0
chr1	177804988	177805641	25.619	213.997	1.97e-05	0.000557	0	0	0	0
chr1	177805683	177806533	24.652	186.592	1.26e-06	9.13e-05	0	0	0	0
chr1	177935049	177935796	119.478	587.281	2.27e-05	0.000615	0	0	0	0
chr1	177987728	177988928	44.181	309.002	1.05e-05	0.00036	0	0	0	0
chr1	178420048	178422069	239.601	27.638	2.61e-05	0.000678	0	0	0	0
chr1	17921942	17922578	48.069	294.831	6.62e-06	0.000265	0	0	0	0
chr1	17982982	17983638	10.6	101.309	3.22e-06	0.000164	0	0	0	0
chr1	180921254	180928741	658.197	3312.98	3.72e-06	0.00018	0	1	0	0
chr1	180933043	180933809	114.473	539.711	1.71e-05	0.000505	3	0	0	0
chr1	180979376	180981077	87.244	424.371	2.23e-05	0.000606	0	0	0	0
chr1	181957927	181958905	23.161	161.667	2.39e-06	0.000134	0	0	0	0
chr1	18223862	18224790	12.381	133.855	2.91e-07	3.97e-05	0	0	0	0
chr1	182498755	182508445	4014.17	867.981	1.66e-05	0.000493	0	0	0	0
chr1	18268194	18268885	18.037	196.068	1.44e-06	9.98e-05	0	0	0	0
chr1	18269158	18270760	57.923	402.059	1.2e-06	8.85e-05	0	0	0	0
chr1	183378137	183379565	74.462	504.672	1.75e-07	2.9e-05	0	0	0	0
chr1	183379770	183380725	38.125	410.532	7.01e-09	3.71e-06	0	0	0	0
chr1	184658864	184659311	12.036	105.945	5.77e-06	0.000243	0	0	0	0
chr1	184659388	184659782	11.636	83.633	3.03e-05	0.000755	0	0	0	0
chr1	184841195	184841617	479.725	66.136	1.31e-05	0.000418	0	0	0	0
chr1	185155567	185156190	91.242	592.387	3.66e-07	4.43e-05	0	0	0	0
chr1	185335245	185335898	53.503	369.107	6.25e-07	6.06e-05	0	0	0	0
chr1	18537014	18539003	250.406	1443.87	1.32e-06	9.44e-05	0	0	0	0
chr1	186109699	186110475	68.827	346.004	1.58e-05	0.000475	0	0	0	0
chr1	186243587	186244148	134.6	9.975	1.19e-05	0.000392	0	0	0	0
chr1	187062655	187063808	112.241	547.938	2.19e-05	0.000598	0	0	0	0
chr1	187392764	187394227	251.338	1619.39	5.32e-07	5.54e-05	0	0	0	0
chr1	18872511	18873016	16.325	108.305	1.06e-05	0.000361	0	0	0	0
chr1	190448441	190448906	12.326	139.003	4.39e-08	1.22e-05	0	1	0	0
chr1	191121544	191123622	370.191	35.871	3.39e-05	0.00082	0	0	0	0
chr1	193070628	193071262	74.247	396.159	1.83e-05	0.000528	0	0	0	0
chr1	193507031	193511856	322.623	1759.27	5.28e-06	0.000228	1	1	0	0
chr1	20283603	20284787	223.461	1201.64	2.85e-06	0.000151	0	0	0	0
chr1	20432072	20433842	272.055	2214.17	4.88e-09	2.93e-06	0	0	0	0
chr1	21200942	21202241	251.036	1638.36	1.02e-07	2.1e-05	0	0	0	0
chr1	21959592	21968885	3795.31	321.511	3.57e-07	4.37e-05	0	0	0	0
chr1	25012467	25012998	14.163	110.852	1.01e-05	0.000349	0	2	0	0
chr1	25119797	25120788	129.001	751.793	1.41e-06	9.86e-05	0	0	0	0
chr1	25662065	25663563	302.59	1642.54	6.63e-06	0.000265	0	0	0	0
chr1	27159460	27160409	109.238	664.729	5.57e-07	5.71e-05	0	0	0	0
chr1	28191954	28192912	162.637	845.382	1e-05	0.000348	0	0	0	0
chr1	28287547	28289183	262.663	1400.81	6.79e-06	0.00027	0	0	0	0
chr1	30666204	30667048	100.916	512.745	1.63e-05	0.000485	0	0	0	0
chr1	31075141	31076152	158.984	859.867	7.03e-06	0.000276	0	0	0	0
chr1	31700632	31701544	193.519	1116.01	1.12e-06	8.58e-05	0	0	0	0
chr1	32072901	32074625	204.105	1160.17	2.49e-06	0.000138	0	0	0	0
chr1	32665688	32666527	56.135	289.052	1.15e-05	0.000382	0	0	0	0
chr1	33018981	33020203	131.114	717.565	6.45e-06	0.000261	0	0	0	0
chr1	33407431	33409366	235.42	1277.19	1.87e-05	0.000536	0	0	0	0
chr1	33829897	33830548	13.272	97.02	2.5e-05	0.000658	0	0	0	0
chr1	34467830	34468695	37.669	235.351	6.47e-06	0.000261	0	0	0	0
chr1	35358132	35360952	715.804	76.97	1.41e-06	9.83e-05	0	1	0	0
chr1	38869812	38870253	12.036	104.647	9.47e-06	0.000336	0	0	0	0
chr1	40195108	40195923	51.922	413.483	1.16e-07	2.28e-05	0	0	0	0
chr1	40400275	40400914	15.544	104.967	2.19e-05	0.000599	0	0	0	0
chr1	41213308	41214053	28.671	175.919	3.12e-05	0.00077	0	0	0	0
chr1	42334595	42335325	78.066	400.542	3.85e-05	0.000897	0	0	0	0
chr1	43201044	43205006	1828.6	190.549	2.32e-06	0.000132	0	1	0	0
chr1	44480497	44481929	290.629	1598.6	7.87e-06	0.000297	0	0	0	0
chr1	4469661	4475978	1820.71	182.05	5.47e-07	5.65e-05	0	0	0	0
chr1	4491321	4493781	3033.46	266.282	1.55e-08	6.23e-06	0	0	0	0
chr1	44959270	44960701	190.873	1080.34	4.71e-06	0.000211	0	0	0	0
chr1	4496052	4498659	811.468	89.579	7.62e-07	6.85e-05	0	0	0	0
chr1	4517612	4522633	740.876	95.351	4.25e-05	0.000969	0	0	0	0
chr1	4535377	4540381	1274.68	136.184	4.97e-06	0.000218	0	1	0	0
chr1	4559646	4561357	266.33	1583.82	7.01e-07	6.52e-05	0	0	0	0
chr1	4570227	4572430	597.02	80.148	2.5e-05	0.000659	0	0	0	0
chr1	4574947	4577141	444.116	41.032	4.91e-06	0.000217	0	0	0	0
chr1	45925121	45926831	132.37	644.266	4.43e-05	0.000998	0	0	0	0
chr1	46448577	46450054	244.887	1183.55	3.43e-05	0.000826	0	0	0	0
chr1	46894494	46895168	24.597	181.265	1.04e-06	8.16e-05	0	1	0	0
chr1	47105842	47106628	115.915	575.915	2.08e-05	0.000577	0	0	0	0
chr1	48231033	48231866	102.063	600.754	3.08e-06	0.000159	0	0	0	0
chr1	4846800	4847716	41.999	276.735	1.8e-05	0.000521	0	0	0	0
chr1	4851136	4853217	69.007	972.241	1.8e-13	1.28e-09	0	0	0	0
chr1	48545559	48547507	316.056	1903.01	9.5e-07	7.76e-05	0	0	0	0
chr1	4854737	4854936	13.797	155.276	1.06e-08	4.95e-06	0	0	0	0
chr1	4855016	4855566	44.299	270.837	2.34e-06	0.000133	0	0	0	0
chr1	4855701	4856253	58.262	399.279	1.68e-07	2.82e-05	0	0	0	0
chr1	4856295	4856778	38.104	230.882	4.72e-06	0.000211	0	0	0	0
chr1	48651168	48653916	109.645	1013.53	5.76e-09	3.24e-06	0	0	0	0
chr1	48927454	48928252	44.085	343.477	6.22e-08	1.53e-05	0	0	0	0
chr1	50330001	50330872	69.994	377.925	1.58e-05	0.000476	0	0	0	0
chr1	51423126	51426290	600.449	69.116	4.09e-05	0.000939	0	0	0	0
chr1	51536245	51536943	13.562	199.233	6.72e-10	6.87e-07	0	0	0	0
chr1	51537476	51537878	12.872	88.515	4.44e-05	0.000999	0	0	0	0
chr1	52007448	52009246	89.751	413.072	3.27e-05	0.000797	0	0	0	0
chr1	52276940	52283697	1385.47	131.302	3.07e-06	0.000158	0	1	0	0
chr1	52399816	52401338	214.629	1448.76	1.43e-07	2.59e-05	0	0	0	0
chr1	52939464	52940675	195.977	973.445	1.19e-05	0.000392	0	0	0	0
chr1	53209243	53210154	17.126	175.592	3.83e-08	1.12e-05	0	1	0	0
chr1	53210453	53211589	23.236	240.505	9.04e-07	7.55e-05	0	1	0	0
chr1	5350423	5351760	132.654	774.078	1.04e-06	8.17e-05	0	0	0	0
chr1	54026224	54026792	41.847	219.603	1.85e-05	0.000533	0	0	0	0
chr1	54387097	54387915	123.987	764.043	1.55e-06	0.000104	0	0	0	0
chr1	54484366	54486151	61.03	364.744	4.88e-06	0.000216	0	0	0	0
chr1	54844006	54845082	33.671	201.84	3.02e-05	0.000753	0	0	0	0
chr1	55482100	55482767	80.187	472.033	1.08e-06	8.37e-05	0	0	0	0
chr1	56081335	56081836	8.363	110.673	1.94e-08	7.23e-06	0	0	0	0
chr1	56380397	56380896	54.519	257.297	4.09e-05	0.000938	0	0	0	0
chr1	56464496	56464848	28.686	156.327	2.23e-05	0.000607	0	0	0	0
chr1	56714378	56715469	117.911	835.1	8.13e-08	1.82e-05	0	0	0	0
chr1	56764677	56768626	428.9	51.513	1.36e-05	0.000428	0	0	0	0
chr1	56938283	56939301	31.558	188.514	5.47e-06	0.000234	0	0	0	0
chr1	57280976	57281616	14.798	125.543	8.84e-07	7.44e-05	0	0	0	0
chr1	57281938	57282598	20.143	150.58	2.44e-06	0.000136	0	0	0	0
chr1	57849563	57850407	27.595	160.716	1.19e-05	0.000391	0	1	0	0
chr1	57988585	57988981	8.452	88.627	8.66e-07	7.36e-05	0	0	0	0
chr1	58424882	58425406	72.921	485.785	1.48e-06	0.000101	0	0	0	0
chr1	58613913	58614116	158.195	1080.14	7.19e-06	0.000281	0	0	0	0
chr1	60431196	60433708	97.069	716.183	2.31e-06	0.000132	0	0	0	0
chr1	60542802	60544360	63.503	375.327	6.64e-06	0.000266	0	0	0	0
chr1	60544512	60545279	23.431	160.869	3.53e-06	0.000174	0	0	0	0
chr1	61497157	61499695	420.901	2770.7	3.39e-07	4.28e-05	0	0	0	0
chr1	61514116	61515595	287.736	1528.93	8.09e-06	0.000303	0	0	0	0
chr1	62295254	62296625	221.941	1185.32	8.26e-06	0.000306	0	0	0	0
chr1	62436489	62439236	545.063	61.421	1.48e-05	0.000453	0	0	0	0
chr1	64575857	64576524	22.671	184.67	4.56e-07	5.08e-05	0	0	0	0
chr1	64576744	64579662	144.848	848.761	1.83e-05	0.000529	0	0	0	0
chr1	64826588	64827418	17.091	122.564	4.18e-05	0.000953	0	0	0	0
chr1	65799672	65801118	32.179	194.585	1.94e-05	0.000552	0	0	0	0
chr1	66911975	66912588	11.781	89.159	1.48e-05	0.000452	0	0	0	0
chr1	66912673	66913267	14.343	96.043	1.93e-05	0.000549	0	0	0	0
chr1	67019840	67024759	1648.99	180.759	9.41e-07	7.72e-05	0	2	0	0
chr1	69231453	69232766	256.932	1510.62	9.09e-07	7.57e-05	0	0	0	0
chr1	70208720	70209358	78.37	425.354	4.31e-06	0.000198	0	0	0	0
chr1	71636188	71637143	25.889	179.283	5.22e-06	0.000226	0	0	0	0
chr1	71642818	71646094	259.318	1541.28	2.27e-05	0.000614	0	0	0	0
chr1	71672172	71673938	87.47	530.335	3.47e-05	0.000834	0	0	0	0
chr1	72247578	72248288	21.925	199.946	1.48e-07	2.67e-05	0	0	0	0
chr1	72248481	72249511	53.248	419.636	5.1e-08	1.35e-05	0	0	0	0
chr1	73205601	73210368	684.874	67.799	3.91e-05	0.000908	0	1	0	0
chr1	7334384	7335731	189.486	1199.82	4.24e-07	4.86e-05	0	0	0	0
chr1	73885255	73885987	115.48	733.038	1.91e-06	0.000116	0	0	0	0
chr1	74876082	74878986	473.94	72.335	3.86e-06	0.000185	0	1	0	0
chr1	7563693	7564524	42.724	251.944	1.35e-05	0.000425	0	0	0	0
chr1	75713506	75715657	440.726	2650.41	2.16e-06	0.000126	0	0	0	0
chr1	76460033	76460705	65.664	359.278	6.1e-06	0.000251	0	0	0	0
chr1	78246502	78247302	131.584	750.55	2.09e-06	0.000123	0	0	0	0
chr1	78810985	78813085	51.307	313.311	3.04e-05	0.000757	0	0	0	0
chr1	79380785	79381809	91.788	464.497	1.41e-05	0.000438	0	0	0	0
chr1	81419668	81420973	142.204	873.851	1.63e-06	0.000107	0	0	0	0
chr1	81498504	81499449	42.738	335.296	1.19e-07	2.32e-05	0	0	0	0
chr1	82813481	82818504	1275.66	177.488	1.77e-06	0.000112	0	0	0	0
chr1	82971065	82973099	466.447	47.237	2.16e-06	0.000126	0	1	0	0
chr1	83819631	83820386	32.995	191.087	1.01e-05	0.000349	0	0	0	0
chr1	84771394	84774454	160.185	926.756	4.08e-06	0.000191	0	0	0	0
chr1	86452747	86453584	30.218	207.247	3.21e-05	0.000787	0	0	0	0
chr1	87223079	87234288	1067.25	5595.03	4.79e-06	0.000213	0	0	0	0
chr1	87312033	87314795	188.174	1124.54	5.93e-07	5.87e-05	0	0	0	0
chr1	88398276	88399966	197.447	24.765	1.24e-05	0.000402	0	1	0	0
chr1	91673598	91674435	20.433	141.669	7.89e-06	0.000297	0	0	0	0
chr1	94150843	94151830	168.052	874.562	7.06e-06	0.000277	0	0	0	0
chr1	94728705	94729727	245.497	1361.16	1.94e-06	0.000117	0	0	0	0
chr1	95032807	95035093	84.418	562.029	3.79e-05	0.000886	0	1	0	0
chr1	96482419	96482958	7.237	109.084	4.49e-07	5.03e-05	0	0	0	0
chr1	96873708	96874739	31.143	191.42	1.93e-05	0.000548	0	0	0	0
chr1	96875248	96875694	8.908	107.508	6.09e-08	1.51e-05	0	0	0	0
chr1	98366460	98367274	118.857	741.545	5.28e-07	5.52e-05	0	0	0	0
chr2	101095689	101096223	11.345	110.926	4.25e-06	0.000196	0	0	0	0
chr2	102290108	102292846	484.895	52.67	3.18e-05	0.000783	0	0	0	0
chr2	102563602	102567647	775.843	83.906	4.38e-05	0.000989	0	0	0	0
chr2	10363372	10366029	172.596	1336.04	1.16e-08	5.28e-06	0	1	0	0
chr2	103793002	103793652	12.471	95.969	5.66e-06	0.000239	0	0	0	0
chr2	103838836	103840776	89.246	497.942	7.62e-06	0.000291	0	0	0	0
chr2	104014906	104016233	120.279	765.368	9.95e-07	7.95e-05	0	0	0	0
chr2	104039955	104041455	64.379	539.207	4.45e-07	4.99e-05	0	0	0	0
chr2	104558734	104561071	133.876	696.185	9.36e-06	0.000332	0	0	0	0
chr2	104816882	104819803	432.753	2796.68	1.49e-05	0.000455	0	0	0	0
chr2	105972259	105972866	6.146	105.865	9.02e-08	1.95e-05	0	0	0	0
chr2	105973017	105974317	45.306	328.786	2.04e-06	0.000121	0	0	0	0
chr2	107514727	107515489	13.272	106.476	9.63e-06	0.000339	0	0	0	0
chr2	107515721	107516577	8.563	114.975	3.58e-08	1.06e-05	0	0	0	0
chr2	109941713	109943220	61.286	396.665	2.42e-06	0.000135	0	0	0	0
chr2	11002986	11003787	39.927	271.03	2.81e-05	0.000716	0	0	0	0
chr2	110198578	110203949	1444.48	130.517	6.39e-06	0.000259	0	0	0	0
chr2	110237218	110237757	37.614	210.659	1.52e-05	0.000462	0	0	0	0
chr2	110434899	110435865	86.333	569.797	2.08e-07	3.23e-05	0	0	0	0
chr2	11121239	11122639	177.607	1294.03	7.07e-07	6.56e-05	0	0	0	0
chr2	112376686	112378687	83.417	763.385	5.69e-07	5.79e-05	0	0	0	0
chr2	112784787	112787668	460.332	23.622	2.94e-07	3.98e-05	0	0	0	0
chr2	113408330	113410918	495.117	37.886	8.57e-06	0.000314	0	0	0	0
chr2	115161453	115162169	33.05	169.467	4.15e-05	0.000949	0	0	0	0
chr2	116274169	116274554	19.197	123.175	9.91e-06	0.000345	0	0	0	0
chr2	116494071	116495071	116.612	689.388	1.3e-05	0.000416	0	0	0	0
chr2	116592924	116593779	67.811	367.025	1.6e-05	0.00048	0	0	0	0
chr2	117335735	117337147	34.727	294.106	3.52e-06	0.000174	0	0	0	0
chr2	117337229	117338078	21.98	170.438	1.78e-06	0.000112	0	0	0	0
chr2	118636429	118639990	240.315	1343.78	2.38e-05	0.000636	0	0	0	0
chr2	119706757	119709216	101.938	592.448	8.65e-06	0.000316	0	0	0	0
chr2	119709489	119709915	12.216	92.458	7.53e-06	0.000288	0	0	0	0
chr2	119836809	119839304	477.474	69.468	2.01e-05	0.000564	0	0	0	0
chr2	119853018	119859522	569.687	4131.72	2.18e-06	0.000127	0	0	0	0
chr2	120610611	120611694	61.5	315.466	1.27e-05	0.00041	0	0	0	0
chr2	120611818	120614270	140.663	818.416	9.66e-06	0.00034	0	0	0	0
chr2	122231475	122233014	95.357	578.417	6.17e-06	0.000253	0	0	0	0
chr2	122945384	122946306	32.069	181.691	1.68e-05	0.000497	0	0	0	0
chr2	124254976	124255997	126.915	797.52	1.32e-06	9.41e-05	0	0	0	0
chr2	124339732	124340846	105.802	7.96	9.16e-07	7.62e-05	0	1	0	0
chr2	124341185	124343752	405.711	30.278	1.54e-07	2.72e-05	0	1	0	0
chr2	124455657	124468485	2974.04	270.684	5.18e-07	5.46e-05	0	1	0	0
chr2	125411078	125411762	67.681	346.869	1.03e-05	0.000356	0	0	0	0
chr2	126637238	126637588	16.069	101.722	3.71e-05	0.000874	0	0	0	0
chr2	127338049	127338664	11.691	94.307	2.29e-05	0.000618	0	0	0	0
chr2	127793195	127794161	182.987	999.168	1.54e-05	0.000467	0	0	0	0
chr2	129586790	129590003	348.368	1754.93	4.3e-06	0.000198	0	0	0	0
chr2	131168468	131168992	17.126	135.432	1.54e-06	0.000104	0	0	0	0
chr2	131211811	131215180	1440.53	189.452	8.51e-06	0.000312	0	0	0	0
chr2	131395106	131400267	1768.64	203.836	3.97e-06	0.000188	0	0	0	0
chr2	131400327	131408718	3435.89	412.214	9.71e-07	7.84e-05	0	0	0	0
chr2	132187846	132192104	540.247	79.27	3.23e-05	0.00079	0	1	0	0
chr2	132594422	132594739	28.381	187.463	3.15e-05	0.000778	0	0	0	0
chr2	132944882	132946026	86.208	425.921	2.2e-05	0.000601	0	0	0	0
chr2	134505949	134506869	82.299	424.942	1.49e-05	0.000455	0	0	0	0
chr2	13495494	13498963	575.912	97.818	2.71e-05	0.000695	0	0	0	0
chr2	134961068	134961640	9.543	85.229	5.61e-06	0.000238	0	0	0	0
chr2	135512112	135512777	80.318	449.992	7.01e-06	0.000276	0	0	0	0
chr2	13657944	13659033	96.532	550.984	1.79e-06	0.000112	0	0	0	0
chr2	137107484	137108918	50.796	306.548	1.01e-05	0.000349	0	0	0	0
chr2	138394886	138395515	32.719	228.242	1.53e-06	0.000103	0	0	0	0
chr2	141103149	141103977	115.314	572.238	1.8e-05	0.000522	0	0	0	0
chr2	143888124	143892013	256.175	2003.19	1.94e-06	0.000117	0	0	0	0
chr2	144188809	144193043	1273.91	201.808	1.74e-05	0.00051	0	3	0	0
chr2	144193869	144199986	1438.87	186.612	4.37e-06	0.0002	0	2	0	0
chr2	145164016	145167567	668.22	65.672	9.01e-06	0.000324	0	0	0	0
chr2	145769956	145770574	10.925	95.617	2.25e-06	0.00013	0	0	0	0
chr2	146818758	146819849	37.545	251.066	2.11e-05	0.000583	0	0	0	0
chr2	147010628	147011468	79.537	442.473	6.7e-06	0.000267	0	0	0	0
chr2	147292010	147293104	70.705	535.215	9.2e-07	7.64e-05	0	0	0	0
chr2	147293146	147294331	46.632	345.12	5.15e-07	5.46e-05	0	0	0	0
chr2	147918805	147919193	14.943	108.571	5.37e-06	0.000231	0	0	0	0
chr2	148010065	148016688	1424.65	151.631	3.83e-06	0.000184	0	1	0	0
chr2	148021981	148031878	2482.51	272.102	2.25e-05	0.000611	0	1	0	0
chr2	148032411	148048065	6799.53	953.484	6.02e-06	0.000249	0	1	0	0
chr2	148114889	148118730	791.868	91.693	7.33e-07	6.71e-05	0	1	0	0
chr2	148122513	148125374	758.847	103.125	1.07e-05	0.000364	0	1	0	0
chr2	148125492	148127886	224.931	29.839	9.88e-06	0.000345	0	0	0	0
chr2	148370761	148374347	588.01	73.664	3.21e-05	0.000787	0	0	0	0
chr2	148405756	148409687	1583.39	259.132	3.52e-05	0.000843	0	0	0	0
chr2	148460223	148461221	122.966	651.833	7.49e-06	0.000287	0	0	0	0
chr2	148977876	148978908	100.951	506.393	1.57e-05	0.000473	0	0	0	0
chr2	149185073	149185434	19.543	132.452	4.49e-06	0.000203	0	0	0	0
chr2	149981664	149983278	73.432	491.538	3.59e-06	0.000175	0	0	0	0
chr2	149983371	149984488	50.962	331.673	1.55e-05	0.000469	0	0	0	0
chr2	150439122	150441694	185.749	1098.87	5.26e-06	0.000228	0	1	0	0
chr2	152401863	152402466	14.308	115.461	4.22e-06	0.000195	0	0	0	0
chr2	153640459	153644242	239.189	1587.05	4.73e-06	0.000211	0	0	0	0
chr2	153964076	153970826	1206.29	109.542	1.41e-05	0.000439	0	0	0	0
chr2	154420076	154420275	36.308	274.621	7.43e-06	0.000286	1	0	0	0
chr2	154422877	154423505	134.883	737.435	3.1e-05	0.000767	1	0	0	0
chr2	154424092	154424400	54.359	296.121	2.85e-05	0.000724	1	0	0	0
chr2	154649313	154652935	170.031	1320.38	1.53e-06	0.000103	0	0	0	0
chr2	154653084	154653679	7.382	98.756	3.35e-07	4.27e-05	0	0	0	0
chr2	155800878	155806695	1311.95	161.866	2.58e-06	0.000142	0	0	0	0
chr2	157468333	157468628	46.177	268.935	7.12e-06	0.000279	0	0	0	0
chr2	157838597	157840853	105.225	1008.43	1.47e-09	1.21e-06	0	0	0	0
chr2	157840920	157843321	169.868	1489.42	1.21e-09	1.03e-06	0	0	0	0
chr2	15915023	15915777	45.141	275.918	4.53e-06	0.000205	0	0	0	0
chr2	159418801	159419737	17.215	125.569	6.96e-06	0.000274	0	0	0	0
chr2	159656265	159656845	65.664	429.324	6.91e-07	6.5e-05	0	0	0	0
chr2	161125623	161134424	1163.33	130.251	5.5e-06	0.000235	0	1	0	0
chr2	161134699	161138121	928.886	90.716	5.69e-06	0.00024	0	1	0	0
chr2	161138322	161140595	370.816	52.41	3.1e-05	0.000768	0	1	0	0
chr2	162374137	162374550	11.47	93.083	4.18e-06	0.000194	0	0	0	0
chr2	162927815	162928209	10.254	97.731	6.49e-06	0.000262	0	0	0	0
chr2	162928375	162928923	10.98	101.229	9.35e-07	7.72e-05	0	0	0	0
chr2	163088934	163089688	32.214	223.248	9.08e-07	7.57e-05	0	0	0	0
chr2	163089726	163090055	11.415	84.783	2.96e-05	0.000741	0	0	0	0
chr2	16381092	16382430	183.169	1365.71	8.91e-09	4.38e-06	0	0	0	0
chr2	164822155	164822405	26.634	211.251	7.51e-07	6.82e-05	0	0	0	0
chr2	165644015	165644415	39.831	206.396	3.1e-05	0.000767	0	0	0	0
chr2	167058449	167058910	44.996	270.777	7.54e-06	0.000288	0	0	0	0
chr2	167059322	167061119	157.464	940.726	1.06e-05	0.000363	0	0	0	0
chr2	167254220	167254667	22.125	136.402	2.17e-05	0.000597	0	0	0	0
chr2	167348809	167349034	271.007	53.88	2.72e-05	0.000697	0	0	0	0
chr2	167528685	167534366	1437.98	193.534	1.02e-05	0.000353	0	0	0	0
chr2	167601756	167613426	6852.55	844.046	1.63e-06	0.000107	0	0	0	0
chr2	16768468	16769434	94.805	519.854	3.83e-06	0.000184	0	0	0	0
chr2	168085022	168085231	242.523	26.594	3.18e-05	0.000782	0	0	0	0
chr2	168962019	168962608	94.875	546.269	1.21e-06	8.85e-05	1	0	0	0
chr2	168962753	168963163	43.684	319.922	1.27e-07	2.4e-05	1	0	0	0
chr2	17130003	17131491	152.577	1035.98	6.57e-08	1.57e-05	0	0	0	0
chr2	171878195	171879247	60.084	433.062	2.57e-07	3.63e-05	0	0	0	0
chr2	171879381	171880485	49.685	455.233	9.06e-09	4.42e-06	0	0	0	0
chr2	172006805	172008529	255.066	1831.29	1.35e-07	2.49e-05	0	0	0	0
chr2	172567375	172568654	76.395	403.735	3.6e-05	0.000856	0	0	0	0
chr2	173218279	173219677	51.501	274.521	9.11e-06	0.000327	2	0	0	0
chr2	17323623	17324621	118.042	617.153	1.2e-05	0.000392	0	0	0	0
chr2	175109441	175110797	114.977	575.702	9.53e-06	0.000337	0	0	0	0
chr2	176982662	176983209	14.798	114.809	8.73e-06	0.000318	0	0	0	0
chr2	18046116	18048490	1186.88	217.296	4.06e-06	0.000191	0	0	0	0
chr2	180727479	180727722	16.069	117.323	4.23e-06	0.000195	0	0	0	0
chr2	180728094	180728726	70.684	363.401	2.57e-05	0.00067	0	0	0	0
chr2	180739119	180742224	283.723	1580.01	9.03e-06	0.000325	0	0	0	0
chr2	180745081	180745433	14.343	93.868	2.03e-05	0.000568	0	0	0	0
chr2	180928198	180929883	442.139	89.066	3.98e-05	0.00092	0	1	0	0
chr2	180961073	180964609	1188.53	187.39	3.23e-05	0.00079	0	0	0	0
chr2	181199519	181208137	2997.04	310.053	1.29e-06	9.29e-05	0	1	0	0
chr2	181418094	181422347	819.168	128.422	3.86e-05	0.000899	0	1	0	0
chr2	181916915	181917137	16	141.437	4.76e-06	0.000212	0	0	0	0
chr2	181917210	181919209	2908.65	17456.9	1.68e-06	0.000109	0	0	0	0
chr2	181928131	181928752	142.494	669.085	3.69e-05	0.000871	0	0	0	0
chr2	181932168	181932516	144.241	894.86	1.45e-06	9.99e-05	0	0	0	0
chr2	22164364	22165707	171.69	1251.94	7.82e-08	1.79e-05	0	0	0	0
chr2	22743667	22743877	126.204	607.372	2.56e-05	0.000668	0	0	0	0
chr2	22899564	22900416	19.888	198.403	1.22e-08	5.43e-06	0	0	0	0
[truncated: 1,945 more rows]

## Sheet: Sox2_H3K36me3_Peaks
chr	start	stop	meanSox2	meanF123	pval	padj	H3K27Ac_peak	ATAC_peak	hiC_block	hiC_peak
chr10	111987754	111990107	620.005	196.529	4.92e-06	0.000535	0	0	0	0
chr10	111990164	111994543	582.458	92.443	4.05e-09	1.74e-06	0	0	0	0
chr10	115827653	115828483	68.806	2.894	7.44e-07	0.000123	0	0	0	0
chr10	115831793	115832781	92.786	6.866	2.03e-07	4.31e-05	0	0	0	0
chr10	115837862	115838467	39.753	0.976	7.19e-06	0.000705	0	0	0	0
chr10	128573319	128574739	98.845	321.518	2.58e-06	0.000327	0	0	0	0
chr10	128576578	128578473	138.818	443.287	7.12e-06	0.000702	0	0	0	0
chr10	21148050	21148920	34.452	194.374	1.9e-08	6.18e-06	0	0	0	0
chr10	21149760	21150518	49.359	307.816	5.87e-07	0.000101	0	0	0	0
chr10	21155730	21156569	20.644	116.269	1.21e-06	0.00018	0	0	0	0
chr10	61848999	61851770	410.28	92.715	6.09e-08	1.6e-05	0	0	0	0
chr10	61855251	61856592	192.598	34.391	8.52e-08	2.14e-05	0	0	0	0
chr10	61861047	61862742	261.809	50.04	3.82e-08	1.1e-05	0	0	0	0
chr10	61866110	61870546	619.773	144.576	1.34e-09	7.23e-07	0	0	0	0
chr10	61873566	61874172	86.004	16.154	1.07e-05	0.000963	0	0	0	0
chr10	62385017	62408195	7248.11	778.998	7.84e-12	9.42e-09	1	1	0	0
chr10	62408295	62412891	1200.15	149.353	5.57e-11	4.75e-08	1	1	0	0
chr10	62413923	62419207	1313.13	207.706	8.35e-09	3.04e-06	1	1	0	0
chr10	62492556	62493842	232.482	17.499	5.06e-09	2.08e-06	0	0	0	0
chr10	62495392	62497072	492.695	43.077	3.19e-12	4.63e-09	0	0	0	0
chr10	62497460	62498971	402.313	48.292	2.06e-08	6.6e-06	0	0	0	0
chr10	62504028	62505751	359.874	39.203	1.56e-08	5.25e-06	0	0	0	0
chr10	62516495	62518563	350.498	37.45	6.18e-09	2.44e-06	1	1	0	0
chr10	69555678	69555904	0.453	39.135	2.71e-07	5.51e-05	0	0	0	0
chr10	75291990	75292570	29.563	125.63	8.55e-06	0.000806	0	0	0	0
chr10	77559982	77561243	57.676	250.906	4.35e-07	8.04e-05	0	0	0	0
chr10	77917408	77919919	371.093	92.346	7.55e-06	0.000731	0	0	0	0
chr10	77930223	77931416	160.437	38.363	5.66e-06	0.000593	0	0	0	0
chr10	77933057	77934135	172.24	35.673	1.24e-06	0.000184	0	0	0	0
chr10	80358525	80359215	35.072	139.089	9.1e-06	0.000845	0	0	0	0
chr10	80359419	80360965	77.203	418.3	1.65e-09	8.59e-07	0	0	0	0
chr10	80361084	80361524	22.319	126.067	1.01e-06	0.000159	0	0	0	0
chr10	80361562	80363037	67.044	386.99	1.47e-06	0.00021	0	0	0	0
chr10	81279587	81280639	63.32	322.877	1.51e-09	7.95e-07	1	0	0	0
chr10	81280741	81281919	70.895	263.408	6.23e-06	0.000637	1	0	0	0
chr10	97513368	97513652	4.044	47.482	6.8e-06	0.000682	0	0	0	0
chr11	103787074	103787542	12.902	96.254	5.42e-07	9.51e-05	0	0	0	0
chr11	103811140	103813560	131.407	655.411	9.35e-09	3.37e-06	0	0	0	0
chr11	118392288	118395352	253.445	1042.73	1.06e-08	3.8e-06	0	0	0	0
chr11	118395440	118400489	597.981	2620.73	8.43e-08	2.12e-05	0	0	0	0
chr11	11966224	11966542	11.333	75.211	7.09e-06	0.0007	0	0	0	0
chr11	33541080	33541395	4.497	48.729	6.61e-06	0.000668	1	0	0	0
chr11	35700114	35700971	45.046	181.895	1.47e-06	0.00021	0	0	0	0
chr11	4039633	4040245	25.005	134.952	1.63e-06	0.000229	0	0	0	0
chr11	4042605	4042901	3.381	43.951	9.09e-06	0.000845	0	0	0	0
chr11	4239299	4240197	31.796	136.433	4.92e-06	0.000535	2	0	0	0
chr11	43374667	43375070	10.322	71.885	6.52e-06	0.000662	0	0	0	0
chr11	48868206	48870474	69.277	479.549	6.86e-08	1.78e-05	1	0	0	0
chr11	49097465	49097793	2.233	48.054	9.98e-07	0.000157	0	0	0	0
chr11	50238211	50240012	120.983	356.045	9.43e-06	0.000868	0	0	0	0
chr11	5473068	5473470	20.916	115.259	7.27e-07	0.000121	0	0	0	0
chr11	55393911	55396296	1541.03	485.257	5.56e-07	9.7e-05	0	0	0	0
chr11	55396776	55400599	4045.7	1575.03	5.21e-06	0.000557	0	0	0	0
chr11	55400811	55415667	9760.49	3839.61	3.66e-06	0.000431	0	0	0	0
chr11	58201528	58202280	37.771	211.445	1.65e-07	3.64e-05	1	0	0	0
chr11	58203453	58204576	31.207	226.381	2.2e-11	2.15e-08	1	0	0	0
chr11	58204879	58205468	21.699	154.801	3.28e-06	0.000397	1	0	0	0
chr11	58205601	58207496	135.253	792.002	2.61e-09	1.25e-06	0	0	0	0
chr11	58217411	58218274	31.388	245.938	9.75e-11	7.54e-08	1	0	0	0
chr11	58218421	58220382	80.87	504.307	2.51e-11	2.39e-08	1	0	0	0
chr11	58220537	58221716	52.968	203.667	4.71e-06	0.000518	1	0	0	0
chr11	67879465	67880728	96.172	398.108	6.85e-08	1.78e-05	0	0	0	0
chr11	68222693	68223828	55.548	237.795	4.43e-07	8.14e-05	0	0	0	0
chr11	68226240	68226758	14.639	89.893	6.12e-06	0.000631	0	0	0	0
chr11	68237732	68238579	43.385	183.575	1.04e-05	0.00094	0	0	0	0
chr11	68244326	68245419	63.848	257.421	1.29e-06	0.00019	0	0	0	0
chr11	68245513	68246161	21.519	125.863	1.55e-06	0.00022	0	0	0	0
chr11	68246324	68246806	7.741	67.947	1.57e-06	0.000222	0	0	0	0
chr11	68255929	68257240	65.22	295.512	2.01e-06	0.00027	0	0	0	0
chr11	68257331	68258468	60.212	238.567	3.5e-07	6.81e-05	0	0	0	0
chr11	68259827	68260718	47.565	267.35	6.59e-09	2.51e-06	0	0	0	0
chr11	68269458	68270048	21.686	109.208	4.25e-06	0.00048	0	0	0	0
chr11	68270591	68272034	94.994	360.386	2.21e-06	0.00029	0	0	0	0
chr11	68320193	68320395	0.558	39.276	2.69e-07	5.48e-05	0	0	0	0
chr11	68369238	68370775	67.211	339.094	8.22e-07	0.000135	0	0	0	0
chr11	68373042	68373925	30.377	174.787	2.85e-07	5.76e-05	0	0	0	0
chr11	68373992	68374332	8.647	69.059	2.62e-06	0.00033	0	0	0	0
chr11	68377154	68377746	28.447	127.111	4.44e-06	0.000495	0	0	0	0
chr11	69854570	69855371	52.999	240.601	2.56e-07	5.28e-05	0	0	0	0
chr11	69856463	69857289	34.149	187.323	6.51e-06	0.000661	0	0	0	0
chr11	72242008	72243359	167.998	16.455	2.17e-11	2.14e-08	0	0	0	0
chr11	72243574	72244203	80.047	8.851	1.85e-06	0.000254	0	0	0	0
chr11	72244406	72245651	171.277	34.425	7.21e-06	0.000707	0	0	0	0
chr11	72245808	72246423	58.269	3.365	3.53e-07	6.86e-05	0	0	0	0
chr11	72246631	72247203	85.313	7.672	2.57e-07	5.29e-05	0	0	0	0
chr11	72247359	72248020	108.551	14.202	3.3e-08	9.79e-06	0	0	0	0
chr11	72248065	72249266	185.688	18.577	3.7e-11	3.3e-08	0	0	0	0
chr11	72249418	72251025	229.88	24.802	9.45e-10	5.31e-07	0	0	0	0
chr11	72251603	72252455	83.608	10.298	1.31e-06	0.000193	0	0	0	0
chr11	72252918	72262487	1844.37	280.936	6.62e-15	2.11e-11	1	0	0	0
chr11	73278616	73281061	395.446	62.46	1.01e-06	0.000159	0	0	0	0
chr11	73287628	73290011	262.648	39.679	5.32e-07	9.38e-05	0	0	0	0
chr11	73294563	73295955	180.772	24.938	3.8e-07	7.29e-05	0	0	0	0
chr11	73297066	73297667	62.995	4.307	5.56e-06	0.000584	0	0	0	0
chr11	82987108	82987451	10.186	91.675	8.46e-07	0.000137	0	0	0	0
chr11	83857713	83859323	189.301	25.005	5.85e-07	0.000101	2	0	0	0
chr11	83864051	83864320	191.85	31.968	3.97e-06	0.000461	1	0	0	0
chr11	83871149	83875642	878.414	110.388	1.22e-10	8.92e-08	1	0	0	0
chr11	83878759	83882309	462.007	82.111	2.74e-08	8.43e-06	0	1	0	0
chr11	83899459	83901822	411.624	38.3	4.04e-10	2.51e-07	1	0	0	0
chr11	83903136	83907522	719.301	126.024	9.35e-08	2.3e-05	1	0	0	0
chr11	87756767	87757416	43.943	232.95	1.6e-07	3.57e-05	1	0	0	0
chr11	96102467	96102943	12.133	76.726	6.21e-06	0.000637	0	0	0	0
chr11	96104855	96105239	6.067	56.6	6.18e-06	0.000635	0	0	0	0
chr11	96107166	96107493	5.961	61.451	9.52e-07	0.000151	0	0	0	0
chr11	96135931	96136477	20.433	100.993	8.83e-06	0.000826	1	0	0	0
chr11	96150893	96151524	26.543	150.631	3.09e-06	0.000378	0	0	0	0
chr11	96152713	96153678	34.03	171.091	9.84e-08	2.4e-05	0	0	0	0
chr11	96154521	96155017	14.397	87.33	2.78e-06	0.000347	0	0	0	0
chr11	98070682	98076375	2450.59	971.647	3.42e-06	0.00041	0	0	0	0
chr11	99479911	99480734	71.083	4.88	4.51e-07	8.2e-05	0	0	0	0
chr12	103436970	103438553	104.468	477.325	7.23e-06	0.000709	1	0	0	2
chr12	109597745	109598419	27.51	163.929	2.01e-08	6.46e-06	0	0	0	2
chr12	109598712	109599202	7.078	57.746	9.56e-06	0.000878	0	0	0	2
chr12	109599394	109599655	8.058	72.084	3.85e-06	0.000451	0	0	0	2
chr12	109599824	109600386	28.038	172.951	5.12e-08	1.39e-05	0	0	0	2
chr12	109600535	109604475	201.924	1273.22	1.03e-11	1.13e-08	0	0	0	2
chr12	109604809	109605693	59.94	359.954	1.62e-11	1.67e-08	0	0	0	2
chr12	109606019	109608230	100.52	737.062	9.52e-18	8.02e-14	0	0	0	2
chr12	109608365	109612747	266.466	1548.44	1.14e-11	1.23e-08	0	0	0	2
chr12	109612993	109615849	117.088	720.421	4.82e-14	1.16e-10	0	0	0	2
chr12	109615890	109616548	21.927	198.66	1.34e-12	2.29e-09	0	0	0	2
chr12	109616886	109617799	43.459	311.996	3.02e-09	1.38e-06	0	0	0	2
chr12	109617936	109619168	59.351	358.74	6.94e-11	5.76e-08	0	0	0	2
chr12	109625097	109625972	32.082	180.744	6.8e-08	1.77e-05	0	0	0	2
chr12	109626538	109626737	1.811	39.407	7.25e-06	0.00071	0	0	0	2
chr12	109629746	109630644	21.475	172.067	4.06e-11	3.57e-08	0	0	0	2
chr12	109630712	109631163	9.236	65.859	1.08e-05	0.00097	0	0	0	2
chr12	109633328	109633952	19.316	135.72	8.23e-09	3.02e-06	0	0	0	2
chr12	109634064	109634572	28.491	133.535	5.48e-06	0.000578	0	0	0	2
chr12	109635624	109636076	7.53	69.054	6.73e-07	0.000113	0	0	0	2
chr12	109636369	109637357	47.323	263.491	2.04e-08	6.55e-06	0	0	0	2
chr12	109637696	109638806	35.674	227.187	1.15e-09	6.33e-07	0	0	0	2
chr12	109645711	109646331	14.261	136.496	1.12e-10	8.31e-08	0	0	0	2
chr12	109646624	109647047	14.925	87.529	5.85e-06	0.000609	0	0	0	2
chr12	109647276	109647604	7.078	62.66	2.46e-06	0.000315	0	0	0	2
chr12	109654189	109654922	11.016	91.055	5.38e-07	9.45e-05	0	0	0	2
chr12	109655557	109656054	20.644	130.136	1.14e-07	2.72e-05	0	0	0	1
chr12	109658413	109658933	7.983	91.637	3.13e-09	1.41e-06	0	0	0	1
chr12	109659104	109659410	4.497	57.348	6.48e-07	0.00011	0	0	0	1
chr12	109662903	109663391	7.078	90.181	9.41e-09	3.38e-06	0	0	0	1
chr12	109663882	109664542	19.694	128.752	4.78e-08	1.32e-05	0	0	0	1
chr12	109665788	109666377	13.913	84.907	5.05e-06	0.000543	0	0	0	1
chr12	109670156	109670590	11.786	83.392	1.2e-06	0.000179	0	0	0	1
chr12	109672299	109672659	8.194	65.325	6.4e-06	0.000652	0	0	0	1
chr12	109674665	109675614	20.464	124.008	1.15e-07	2.75e-05	0	0	0	1
chr12	109676188	109677146	25.079	168.669	4.03e-07	7.61e-05	0	0	0	1
chr12	109677716	109678883	32.188	253.309	1.49e-11	1.57e-08	0	0	0	1
chr12	109679148	109683862	267.24	1866.13	3.26e-17	2.29e-13	0	0	0	1
chr12	109684049	109684378	5.055	53.944	2.9e-06	0.00036	0	0	0	1
chr12	109684566	109685252	14.155	126.198	6.72e-10	3.8e-07	0	0	0	1
chr12	109686459	109687091	18.485	125.824	5.02e-07	8.95e-05	0	0	0	1
chr12	109687487	109688168	16.81	112.763	1.27e-06	0.000188	0	0	0	1
chr12	109689017	109689575	10.216	103.917	3.14e-09	1.41e-06	0	0	0	1
chr12	109691172	109691838	11.817	129.33	4.82e-11	4.16e-08	0	0	0	1
chr12	109692070	109693177	49.587	269.376	1.54e-08	5.23e-06	1	0	0	1
chr12	109694030	109695640	78.592	468.123	1.63e-12	2.6e-09	1	0	0	1
chr12	109695759	109699150	212.161	1112.39	1.92e-13	4.09e-10	1	0	0	1
chr12	109706079	109706934	18.033	118.051	1.8e-06	0.000247	0	0	0	1
chr12	109708081	109709567	42.888	339.9	2.4e-14	6.43e-11	0	0	0	1
chr12	109709691	109720586	629.148	3974.48	2.89e-13	5.94e-10	0	0	0	1
chr12	109720925	109725225	176.954	1391.48	3.73e-20	4.19e-16	0	0	0	1
chr12	109725290	109731439	358.321	2273.76	3.41e-13	6.76e-10	0	0	0	1
chr12	109731568	109732403	69.928	400.789	2.01e-08	6.46e-06	0	0	0	1
chr12	109732500	109736029	245.053	1468.94	2.95e-12	4.44e-09	0	0	0	1
chr12	109736938	109737354	15.755	119.803	1.25e-08	4.37e-06	0	0	0	1
chr12	109737520	109740948	196.116	1082.03	5.03e-12	6.79e-09	0	0	0	1
chr12	109741708	109744724	228.968	1218.37	1.76e-11	1.8e-08	0	0	0	1
chr12	109745019	109745597	18.547	147.805	3.48e-10	2.21e-07	0	0	0	1
chr12	109746166	109748659	122.337	602.162	7.51e-09	2.81e-06	0	0	0	1
chr12	112904974	112906524	101.32	336.021	1.45e-06	0.00021	0	0	0	0
chr12	112907906	112923061	2429.88	9024.5	1.36e-06	0.000199	0	0	0	0
chr12	35502098	35502333	1.011	43.077	1.41e-07	3.25e-05	0	0	0	2
chr12	35506222	35507554	60.45	329.772	2.04e-06	0.000272	0	0	0	2
chr12	35508392	35509300	27.405	131.476	2.14e-06	0.000283	0	0	0	2
chr12	35510527	35511477	57.931	269.666	2.16e-06	0.000285	0	0	0	2
chr12	35511966	35512557	26.543	155.719	2.33e-06	0.000302	0	0	0	2
chr12	35514718	35515433	25.352	146.45	2.85e-07	5.76e-05	0	0	0	2
chr12	35524193	35525168	44.954	303.976	5.71e-10	3.33e-07	0	0	0	2
chr12	35525338	35526412	40.984	227.445	2.68e-06	0.000337	0	0	0	2
chr12	69159313	69159573	25.91	188.16	1.33e-07	3.11e-05	0	0	0	2
chr12	69361188	69361471	28.627	185.198	3.77e-07	7.28e-05	0	0	0	2
chr12	72750813	72751270	5.75	55.998	6.33e-06	0.000647	1	0	0	2
chr12	81723187	81726246	301.511	895.032	4.91e-06	0.000535	0	0	0	2
chr12	81733564	81735770	211.718	712.575	6.63e-06	0.00067	0	0	0	2
chr12	81765300	81766088	65.734	241.398	1.02e-05	0.000927	0	0	0	2
chr12	84788799	84789945	65.009	283.418	2.51e-06	0.00032	0	0	0	2
chr12	84805024	84806012	37.032	164.595	1.88e-06	0.000256	0	0	0	2
chr12	84845226	84845687	9.522	76.595	2.7e-06	0.000339	0	0	0	2
chr13	100514056	100514471	24.93	124.824	1.95e-06	0.000264	0	1	26	6
chr13	119386851	119387194	5.297	53.706	8.91e-06	0.000833	0	0	11	0
chr13	13361759	13362786	233.226	808.41	1.92e-06	0.000261	0	1	3	1
chr13	13864802	13865182	248.45	58.688	4.03e-07	7.61e-05	1	1	26	0
chr13	14532458	14532828	5.372	60.3	5.19e-06	0.000556	0	0	28	1
chr13	15723219	15723763	16.494	90.627	8.62e-06	0.000809	0	0	41	1
chr13	20187707	20189235	44.501	268.575	1.24e-08	4.35e-06	1	1	115	4
chr13	20193787	20194835	18.063	144.8	4.01e-09	1.73e-06	0	0	115	4
chr13	20204025	20204738	8.089	93.686	2.87e-09	1.32e-06	0	0	119	4
chr13	20208288	20209266	6.625	118.458	6.21e-13	1.12e-09	0	0	107	4
chr13	20212715	20213167	6.594	70.734	5.39e-06	0.000573	0	0	107	4
chr13	20213334	20213824	6.625	69.627	2.22e-07	4.64e-05	0	0	107	4
chr13	20214075	20214605	6.383	66.423	4.56e-06	0.000503	0	0	107	4
chr13	20219444	20219676	2.022	38.601	5.29e-06	0.000565	0	0	107	4
chr13	20236304	20237095	30.86	178.376	3e-07	5.96e-05	0	0	99	4
chr13	20250982	20251335	4.603	55.527	1.02e-06	0.000159	0	0	103	4
chr13	20251780	20252225	9.175	99.037	9.38e-08	2.3e-05	0	0	103	4
chr13	20290152	20290461	2.58	42.976	3.07e-06	0.000376	0	0	76	3
chr13	20293143	20293560	4.15	52.493	4.49e-06	0.0005	0	0	76	3
chr13	20301320	20301577	1.011	49.467	1.36e-08	4.72e-06	3	0	90	3
chr13	20365760	20365990	1.117	34.357	8.28e-06	0.000785	0	0	76	3
chr13	20605740	20606044	8.058	68.816	1.01e-05	0.000919	0	0	50	2
chr13	21950104	21950719	35.072	144.741	4.05e-06	0.000467	0	1	42	1
chr13	21956822	21958239	99.038	426.15	4.86e-07	8.7e-05	0	0	38	1
chr13	25017800	25018695	50.963	179.841	1.12e-05	0.000992	0	0	17	1
chr13	28951759	28952939	93.741	390.711	3.6e-06	0.000426	2	0	93	0
chr13	29702513	29703157	46.752	263.297	1.61e-10	1.13e-07	0	0	52	0
chr13	29954386	29954697	3.592	50.074	1.42e-06	0.000206	0	0	24	0
chr13	34063776	34064232	13.386	87.495	1.46e-06	0.00021	0	0	31	0
chr13	34128636	34129498	66.292	264.603	2.59e-06	0.000327	0	0	41	0
chr13	34341680	34342150	10.458	87.364	1.24e-07	2.91e-05	0	0	61	1
chr13	35742986	35743185	2.686	45.131	3.53e-06	0.000419	1	0	35	0
chr13	35754373	35754689	10.427	81.11	2.53e-06	0.000323	0	0	42	0
chr13	35770882	35772676	109.752	448.153	1.18e-06	0.000177	0	0	41	0
chr13	35830240	35830852	23.98	116.91	4.32e-06	0.000485	2	0	34	0
chr13	35856513	35858671	301.916	909.216	9.44e-06	0.000868	2	0	35	0
chr13	35860701	35867881	992.154	2728.22	2.23e-06	0.000292	1	0	35	0
chr13	35868625	35869506	93.411	323.101	1.58e-06	0.000224	0	0	35	0
chr13	35869719	35870952	125.946	396.272	7.07e-06	0.000698	0	0	38	0
chr13	35871041	35872784	216.131	591.359	9.14e-06	0.000847	0	0	38	0
chr13	36087903	36088599	25.352	133.025	1.59e-06	0.000225	0	0	56	0
chr13	36089072	36092846	224.461	898.301	1.97e-10	1.33e-07	0	0	56	0
chr13	36105583	36105917	10.911	78.313	1.91e-06	0.000259	2	0	58	0
chr13	36217560	36217973	14.336	167.056	3.51e-11	3.2e-08	2	0	64	0
chr13	40876543	40876826	6.172	55.459	7.32e-06	0.000715	0	0	46	0
chr13	40879236	40879677	8.436	70.035	1.66e-06	0.000233	0	0	46	0
chr13	41041255	41041558	2.022	79.955	7.38e-12	9.01e-09	0	0	51	0
chr13	42071187	42071967	49.271	187.92	6.9e-06	0.000687	0	0	56	0
chr13	42139766	42140490	60.529	1031.63	3.63e-29	2.04e-24	1	0	43	0
chr13	43199939	43202154	304.395	951.79	4.74e-07	8.56e-05	0	0	11	0
chr13	52614128	52616182	117.977	421.2	4.97e-06	0.00054	0	0	11	1
chr13	52632332	52633226	35.735	158.735	1.16e-06	0.000175	0	0	9	0
chr13	55158673	55160710	477.723	110.719	8.4e-06	0.000794	1	0	9	0
chr13	57857675	57858155	77.453	5.249	2.04e-06	0.000272	1	0	40	1
chr13	57893660	57895679	214.16	30.322	4.27e-06	0.000482	0	0	38	1
chr13	57897622	57898942	158.617	19.383	1.21e-07	2.84e-05	0	0	38	1
chr13	67889443	67889993	179.507	21.335	1.54e-11	1.59e-08	1	0	1	0
chr13	96088310	96089045	12.797	131.82	9.3e-11	7.26e-08	0	0	12	0
chr14	116950938	116951615	67.039	6.327	7.94e-06	0.000757	2	1	70	0
chr14	120288526	120292778	1331.05	504.292	2.16e-06	0.000285	1	1	61	0
chr14	120309293	120316249	2601.68	973.352	1.18e-06	0.000177	1	1	58	0
chr14	120316925	120319167	424.191	131.651	6.57e-07	0.000111	1	0	58	0
chr14	120323672	120330112	2268.17	691.659	2.35e-09	1.14e-06	0	0	61	0
chr14	120332223	120335828	1223.06	383.139	1.8e-08	5.91e-06	0	0	60	0
chr14	120335945	120338210	749.844	218.587	5.53e-08	1.49e-05	0	0	60	0
chr14	120340296	120342825	554.823	156.851	3.51e-08	1.03e-05	0	0	60	0
chr14	120343192	120345842	649.882	156.321	1.8e-10	1.23e-07	0	0	60	0
chr14	120346016	120349693	888.244	273.473	5.49e-08	1.49e-05	0	0	60	0
chr14	120358300	120361909	1222.15	417.321	3.8e-07	7.29e-05	2	1	57	0
chr14	120362949	120364114	304.904	91.967	6.79e-06	0.000682	2	0	57	0
chr14	120364273	120366291	359.727	108.762	1.05e-06	0.000163	2	0	57	0
chr14	120371282	120372279	304.038	90.224	1.09e-06	0.000167	1	1	58	0
chr14	120374427	120381002	1876.51	663.982	2.28e-07	4.75e-05	2	1	58	0
chr14	120381116	120384138	902.323	286.418	1.74e-07	3.8e-05	3	0	55	0
chr14	120384586	120386483	373.086	103.416	1.8e-07	3.93e-05	3	1	55	0
chr14	120388801	120395048	2413.71	784.757	3.41e-08	1.01e-05	1	1	57	0
chr14	120398023	120407366	3628.88	1331.15	9.92e-07	0.000157	1	0	57	0
chr14	120408535	120411628	1010.76	350.86	7.18e-07	0.000119	0	0	54	0
chr14	120414906	120419469	1331.98	365.062	6.56e-09	2.51e-06	0	0	54	0
chr14	120419703	120429692	2688.53	891.893	3.2e-07	6.3e-05	0	0	57	0
chr14	120433834	120434750	161.993	34.328	3.43e-06	0.00041	0	0	51	0
chr14	122475773	122476858	85.169	353.272	6.65e-06	0.000672	0	0	74	0
chr14	30064339	30066794	277.304	47.651	5.05e-06	0.000543	0	0	4	0
chr14	30100422	30103002	289.362	51.623	5.35e-06	0.000569	0	0	7	0
chr14	30117408	30119728	231.621	30.891	1.61e-06	0.000226	0	0	6	0
chr14	54533089	54534147	355.314	82.29	1.86e-07	4.02e-05	0	0	4	0
chr14	55761840	55762806	81.384	338.053	6.01e-06	0.000622	0	0	6	0
chr14	57927636	57927985	9.447	76.731	6.78e-07	0.000114	0	0	6	0
chr14	63205939	63214188	1664.3	252.188	6.26e-09	2.46e-06	0	0	10	0
chr14	63214235	63215882	209.659	25.073	5.11e-08	1.39e-05	0	0	10	0
chr14	63217763	63226818	1970.17	231.43	7.07e-12	8.89e-09	1	0	11	0
chr14	63226894	63228637	302.353	48.467	1.02e-06	0.000159	1	0	11	0
chr14	63260729	63261220	59.175	5.419	4.24e-06	0.00048	2	0	10	0
chr14	63947250	63950671	1276.58	213.46	2.7e-09	1.28e-06	1	0	7	0
chr14	65176041	65176734	29.88	127.606	9.93e-06	0.000907	1	0	9	0
chr14	65178005	65178385	13.566	91.467	1.88e-06	0.000256	1	0	9	0
chr14	66087361	66088559	42.044	188.926	1.71e-07	3.77e-05	0	0	8	0
chr14	66100410	66100792	34.438	151.475	2.28e-06	0.000296	0	0	8	0
chr14	66103548	66105058	58.252	294.751	1.76e-09	8.98e-07	0	0	8	0
chr14	66106911	66108198	52.26	227.06	8.29e-08	2.09e-05	0	0	7	0
chr14	66108975	66109517	12.164	78.381	8.15e-06	0.000776	0	0	7	0
chr14	66168686	66172726	335.298	933.959	3.1e-06	0.000378	0	0	9	0
chr14	66172786	66174298	138.053	425.779	1.24e-06	0.000184	0	0	9	0
chr14	66212310	66213540	79.788	300.552	3.11e-07	6.16e-05	0	0	8	0
chr14	66357739	66359035	154.793	35.202	3e-06	0.000369	0	0	8	0
chr14	75225226	75227165	250.075	45.267	5.52e-06	0.000581	0	0	6	0
chr14	99316240	99316840	206.178	53.104	1.87e-06	0.000255	0	0	44	0
chr15	100577523	100577947	9.764	85.752	1.88e-07	4.05e-05	0	0	0	0
chr15	100578013	100578648	50.704	219.753	1.01e-06	0.000159	0	0	0	0
chr15	25954495	25955074	82.764	11.745	1.06e-05	0.000951	1	0	0	0
chr15	31291986	31299474	1796.1	334.244	3.11e-08	9.35e-06	0	0	0	0
chr15	31300069	31307185	1360.63	350.898	5.47e-06	0.000578	0	0	0	0
chr15	31307223	31308376	195.213	40.684	1.01e-05	0.00092	0	0	0	0
chr15	31309069	31313274	735.84	169.577	3.89e-08	1.11e-05	0	0	0	0
chr15	31316470	31318936	729.355	180.991	8.64e-07	0.000139	0	0	0	0
chr15	31319136	31321032	464.878	105.708	4.51e-06	0.0005	0	0	0	0
chr15	31321148	31326695	1694.36	403.901	1.91e-07	4.1e-05	0	0	0	0
chr15	31327337	31330904	424.769	98.604	1.54e-07	3.46e-05	0	0	0	0
chr15	31332253	31333345	144.545	30.356	1.83e-06	0.000252	0	1	0	0
chr15	31333389	31334496	141.921	30.492	9.74e-06	0.000892	0	1	0	0
chr15	31339635	31343163	633.689	174.529	6.97e-06	0.000692	0	1	0	0
chr15	31347493	31350023	503.744	111.403	4.5e-07	8.2e-05	1	0	0	0
chr15	31350123	31351109	200.37	50.885	7.41e-06	0.000721	2	0	0	0
chr15	31351343	31354566	916.463	173.222	6.3e-09	2.46e-06	2	1	0	0
chr15	31356315	31364637	1857.06	452.994	2.97e-07	5.93e-05	3	1	0	0
chr15	56667975	56668564	18.411	105.864	3.18e-06	0.000387	0	0	0	0
chr15	6411026	6411798	90.839	8.38	9.01e-07	0.000145	0	0	0	0
chr15	6942808	6944305	135.212	15.984	5.61e-06	0.000589	0	0	0	0
chr15	6947563	6948095	50.031	0.942	6.99e-07	0.000117	0	0	0	0
chr15	76233135	76234045	122.117	391.068	1.31e-06	0.000193	0	0	0	0
chr15	76238061	76239009	52.651	268.006	4.46e-09	1.87e-06	0	0	0	0
chr15	76239235	76243067	488.861	2108.26	9.05e-11	7.16e-08	0	0	0	0
chr15	79210508	79212178	92.55	406.871	5.58e-08	1.5e-05	1	0	0	0
chr15	79213703	79214463	30.966	166.309	1.71e-07	3.77e-05	1	0	0	0
chr15	79215739	79217210	64.376	340.24	8.23e-09	3.02e-06	1	0	0	0
chr15	79999948	80001401	110.6	349.422	5.28e-06	0.000565	0	0	0	0
chr15	83356920	83359160	165.774	583.911	1.81e-08	5.93e-06	0	0	0	0
chr15	99818598	99820209	154.182	454.892	6.75e-06	0.000679	0	0	0	0
chr15	99862634	99863283	54.388	187.445	1.08e-05	0.00097	0	0	0	0
chr16	21959681	21960855	141.491	579.921	4.31e-09	1.82e-06	0	0	0	0
chr16	21961095	21962569	97.095	363.314	5.84e-08	1.55e-05	0	0	0	0
chr16	21965218	21966574	98.831	349.549	2.13e-07	4.46e-05	0	0	0	0
chr16	21966885	21969247	174.008	551.997	8.56e-06	0.000806	0	0	0	0
chr16	21970596	21971114	30.785	129.058	7.83e-06	0.000747	0	0	0	0
chr16	21975129	21975900	34.377	188.523	8.39e-09	3.05e-06	1	0	0	0
chr16	21975989	21976606	25.413	136.365	2.5e-07	5.16e-05	1	0	0	0
chr16	23612292	23615069	98.96	674.5	2.01e-08	6.46e-06	2	0	0	0
chr16	23616473	23616885	5.508	53.036	6.11e-06	0.00063	1	0	0	0
chr16	25971991	25973827	282.768	48.458	8.6e-06	0.000808	0	0	0	0
chr16	35833892	35834485	25.805	166.051	1.9e-08	6.18e-06	1	0	0	0
chr16	35835263	35836502	47.007	190.669	6.56e-06	0.000664	1	0	0	0
chr16	35838654	35839313	19	96.652	6.83e-06	0.000683	0	0	0	0
chr16	35839391	35840099	12.933	86.719	1.72e-06	0.000239	0	0	0	0
chr16	35848767	35849200	8.647	69.224	1.96e-06	0.000265	0	0	0	0
chr16	35852886	35853685	11.333	137.773	7.03e-12	8.89e-09	0	1	0	0
chr16	35856453	35857429	46.449	233.051	5.6e-08	1.5e-05	0	1	0	0
chr16	35859660	35860670	38.602	191.586	1.45e-07	3.32e-05	0	1	0	0
chr16	35862320	35863085	30.68	206.42	1.26e-10	9.23e-08	0	1	0	0
chr16	35864034	35865519	72.723	381.483	2.03e-11	2.06e-08	0	0	0	0
chr16	35865944	35866383	14.366	84.835	8.14e-06	0.000776	1	0	0	0
chr16	35930972	35934309	216.545	1117.99	6.39e-09	2.48e-06	1	0	0	0
chr16	35934623	35935257	29.018	207.133	8.56e-09	3.1e-06	1	0	0	0
chr16	35935484	35936795	63.092	405.148	1.28e-09	6.96e-07	1	0	0	0
chr16	35942137	35944485	186.076	723.918	1.11e-05	0.000989	1	0	0	0
chr16	35944926	35945864	36.971	200.408	1.02e-06	0.000159	1	0	0	0
chr16	35946057	35946858	32.082	216.184	6.48e-10	3.69e-07	0	0	0	0
chr16	35947500	35948674	45.921	253.678	1e-09	5.61e-07	0	0	0	0
chr16	35953814	35955421	88.172	359.677	1.09e-05	0.000976	0	0	0	0
chr16	35956872	35957340	21.413	116.744	3.96e-06	0.00046	0	0	0	0
chr16	35971795	35972436	40.518	198.006	1.67e-07	3.7e-05	0	0	0	0
chr16	48499615	48500394	47.249	179.841	8.87e-06	0.00083	1	0	0	0
chr16	48580184	48581088	31.933	153.044	8.55e-07	0.000139	0	0	0	0
chr16	48609334	48609848	25.457	138.881	9.94e-07	0.000157	3	0	0	0
chr16	48615738	48616941	87.42	297.994	6.55e-06	0.000664	1	0	0	0
chr16	48617618	48618751	39.16	168.023	3.97e-06	0.000461	1	0	0	0
chr16	48622344	48624029	109.435	416.875	3.83e-06	0.000449	2	0	0	0
chr16	97537233	97541831	187.605	1376.58	2.56e-16	1.6e-12	1	0	0	0
chr16	97543211	97544159	17.716	167.527	6.92e-11	5.76e-08	0	0	0	0
chr16	97544368	97548441	254.162	1561.99	3.32e-09	1.48e-06	0	0	0	0
chr16	97549966	97553255	149.079	977.151	2.93e-13	5.96e-10	0	0	0	0
chr16	97553301	97554916	52.651	325.209	3.17e-11	2.9e-08	0	0	0	0
chr16	97554968	97555550	23.224	174.456	5.31e-10	3.16e-07	0	0	0	0
chr16	97555925	97556621	33.502	197.195	4.37e-09	1.85e-06	0	0	0	0
chr16	97556784	97558261	62.701	287.267	1.64e-07	3.64e-05	0	0	0	0
chr16	97558398	97560950	181.75	926.964	7.41e-11	6.07e-08	0	0	0	0
chr16	97560998	97561940	49.649	185.973	5.86e-06	0.00061	0	0	0	0
chr17	23679844	23682449	279.123	1176.15	9.74e-07	0.000154	0	1	0	0
chr17	28789684	28790367	32.293	152.349	4.13e-06	0.000472	0	0	0	0
chr17	28792565	28793321	33.546	156.02	2.27e-06	0.000296	0	0	0	0
chr17	28794822	28795959	39.296	198.087	5.74e-08	1.52e-05	0	0	0	0
chr17	30621965	30622538	15.725	101.328	4.05e-07	7.63e-05	3	0	0	0
chr17	30622832	30623455	17.158	113.035	4.97e-07	8.87e-05	3	0	0	0
chr17	30633535	30634351	21.76	122.493	1.13e-06	0.000172	0	0	0	0
chr17	30636593	30638269	76.328	321.921	6.36e-08	1.67e-05	0	0	0	0
chr17	30638750	30639501	18.169	144.207	3.66e-09	1.6e-06	0	0	0	0
chr17	30640450	30643430	119.559	589.097	1.32e-07	3.09e-05	0	0	0	0
chr17	30649995	30651373	94.783	412.738	1.17e-07	2.78e-05	0	0	0	0
chr17	30651597	30652913	109.237	537.355	1.1e-06	0.000169	0	0	0	0
chr17	30653481	30654895	57.962	336.701	3.73e-09	1.63e-06	0	0	0	0
chr17	30654997	30655912	42.765	222.239	7.65e-06	0.000736	0	0	0	0
chr17	30656594	30657276	41.046	187.415	1.72e-06	0.000239	0	0	0	0
chr17	30662122	30663845	74.592	309.331	6.24e-07	0.000107	0	0	0	0
chr17	30664183	30664658	17.822	99.648	9.87e-06	0.000903	0	0	0	0
chr17	30668564	30669086	21.58	119.57	4.54e-07	8.24e-05	0	0	0	0
chr17	30669769	30671005	46.479	199.724	6.57e-07	0.000111	0	0	0	0
chr17	30671226	30672118	32.399	188.629	9.96e-08	2.43e-05	0	0	0	0
chr17	30673784	30674590	21.927	119.298	5.81e-07	0.000101	0	0	0	0
chr17	30677053	30678031	41.213	197.093	2.39e-07	4.94e-05	0	0	0	0
chr17	30684922	30686047	42.646	188.344	2.07e-06	0.000275	0	0	0	0
chr17	30686365	30687370	29.488	143.056	8.97e-07	0.000144	0	0	0	0
chr17	30694524	30695001	12.555	90.661	1.11e-06	0.00017	0	0	0	0
chr17	30701514	30702187	23.677	147.363	4.15e-08	1.16e-05	0	0	0	0
chr17	30702990	30703600	13.839	93.715	1.54e-06	0.000218	0	0	0	0
chr17	30715660	30715992	3.833	61.014	1.03e-07	2.51e-05	0	0	0	0
chr17	30717391	30718516	58.867	315.678	4.38e-08	1.22e-05	0	0	0	0
chr17	30720700	30721199	19.663	111.821	1.3e-06	0.000191	0	0	0	0
chr17	30721712	30722083	10.7	71.953	1.01e-05	0.000919	0	0	0	0
chr17	30738955	30739455	13.628	98.76	1.62e-06	0.000228	0	0	0	0
chr17	30744235	30745541	50.313	295.775	4.1e-11	3.58e-08	0	0	0	0
chr17	30746761	30747579	58.718	233.518	7.09e-07	0.000118	0	0	0	0
chr17	30755633	30756123	19.18	111.928	1.36e-06	0.000199	0	0	0	0
chr17	30763086	30763449	12.269	75.585	9.59e-06	0.00088	0	0	0	0
chr17	31978436	31979365	58.16	245.351	3.88e-07	7.41e-05	0	0	0	0
chr17	31987904	31988456	21.958	125.693	4.23e-07	7.84e-05	0	0	0	0
chr17	31990420	31990665	4.603	48.559	9e-06	0.000841	0	0	0	0
chr17	31999458	32000012	11.469	94.735	5.73e-08	1.52e-05	0	0	0	0
chr17	32001027	32002892	71.664	377.724	4.5e-09	1.88e-06	0	0	0	0
chr17	32002952	32003615	30.649	146.149	1.28e-06	0.000189	0	0	0	0
chr17	32004976	32005738	24.266	138.099	5.34e-07	9.4e-05	0	0	0	0
chr17	32007496	32009682	86.29	567.218	1.11e-15	5.07e-12	0	0	0	0
chr17	32013094	32013385	6.73	62.388	3.74e-06	0.00044	1	0	0	0
chr17	32019583	32020055	20.464	100.352	7.37e-06	0.000719	1	0	0	0
chr17	32030097	32031622	58.568	358.774	7.01e-13	1.26e-09	0	0	0	0
chr17	32031784	32032498	26.469	135.889	1.84e-06	0.000252	0	0	0	0
chr17	32163677	32164914	75.331	302.314	5.99e-06	0.000621	0	0	0	0
chr17	34188993	34192573	371.83	1113.14	6.8e-06	0.000682	0	0	0	0
chr17	35380383	35381127	76.856	329.781	2.7e-07	5.48e-05	0	0	0	0
chr17	35381812	35382585	24.205	191.917	1.86e-09	9.38e-07	0	0	0	0
chr17	35382738	35383630	61.281	331.244	1.81e-07	3.95e-05	0	0	0	0
chr17	46466190	46470385	927.89	318.769	2.01e-06	0.00027	0	0	0	0
chr17	46473116	46475907	505.88	144.057	2.53e-06	0.000323	0	0	0	0
chr17	46476451	46478195	319.335	77.872	2e-07	4.27e-05	0	0	0	0
chr17	56778951	56781728	277.122	1028.43	1.06e-07	2.56e-05	0	0	0	0
chr17	56782024	56782856	73.462	287.394	1.48e-07	3.37e-05	0	0	0	0
chr17	56783053	56786234	368.261	1405.71	2.99e-06	0.000368	0	0	0	0
chr17	56788088	56790067	129.173	511.746	9.48e-07	0.000151	0	0	0	0
chr17	56802268	56803975	198.741	714.246	1.22e-06	0.000181	0	0	0	0
chr17	56815588	56817409	106.463	396.476	1.42e-06	0.000206	0	0	0	0
chr17	57064255	57065863	98.902	499.892	7.82e-09	2.9e-06	0	1	0	0
chr17	62737393	62737809	1434.62	520.563	1.02e-06	0.000159	0	0	0	0
chr17	66245675	66249007	361.023	98.77	5.12e-06	0.00055	1	0	0	0
chr17	66251952	66252902	113.417	13.09	1.18e-06	0.000177	1	0	0	0
chr17	67697273	67701998	1009.45	154.534	1.21e-08	4.25e-06	2	1	0	0
chr17	67702085	67720679	6010.02	732.891	1.31e-11	1.39e-08	1	0	0	0
chr17	67720860	67743953	16144	4601.12	4.13e-06	0.000472	0	0	0	0
chr17	67744099	67748796	1998.71	319.24	4.27e-09	1.81e-06	0	0	0	0
chr17	67749218	67760579	4424.13	670.712	1.51e-09	7.95e-07	1	1	0	0
chr17	67760740	67820071	31170.1	4745.11	5.4e-10	3.17e-07	1	1	0	0
chr17	67822311	67822578	248.717	33.886	1.18e-07	2.79e-05	0	0	0	0
chr17	78291157	78296740	971.913	251.085	1.73e-06	0.00024	1	0	0	0
chr17	78330325	78331796	175.427	34.76	7.32e-06	0.000715	0	0	0	0
chr18	11013797	11014780	116.481	14.168	1.99e-06	0.000268	0	1	0	0
chr18	11014925	11018940	586.255	62.592	5.27e-10	3.15e-07	0	1	0	0
chr18	11043813	11044827	167.022	12.988	3.82e-10	2.41e-07	1	0	0	0
chr18	11045234	11045866	68.986	4.846	2.35e-06	0.000303	1	0	0	0
chr18	11064131	11065844	363.809	68.991	1.67e-06	0.000233	0	0	0	0
chr18	11065909	11070564	1378.57	280.999	1.06e-06	0.000164	0	0	0	0
chr18	12690244	12690868	74.293	286.404	3.96e-07	7.54e-05	0	0	0	0
chr18	12724706	12725296	25.699	122.731	4.48e-06	0.000499	0	0	0	0
chr18	12731234	12733607	258.162	1060.22	2.38e-06	0.000307	0	0	0	0
chr18	35624421	35627046	522.254	1505.23	7.17e-06	0.000704	0	0	0	0
chr18	46933608	46933920	4.392	47.248	1.08e-05	0.000971	0	0	0	0
chr18	5073925	5074168	36.641	154.34	3.55e-06	0.000421	0	0	0	0
chr18	52523077	52523385	2.686	48.861	1.17e-06	0.000177	0	0	0	0
chr18	61963572	61964869	160.186	23.155	1.11e-06	0.00017	1	0	0	0
chr18	61966095	61968270	405.839	54.488	6.77e-09	2.57e-06	1	0	0	0
chr18	61968482	61972653	470.012	72.992	4.7e-08	1.3e-05	0	0	0	0
chr18	61972917	61974848	273.862	48.933	4.99e-06	0.00054	0	0	0	0
chr18	61974966	61975935	181.361	22.044	1.44e-07	3.3e-05	0	0	0	0
chr18	61976070	61979607	743.409	93.924	3.03e-12	4.48e-09	0	0	0	0
chr18	61979745	61980977	177.541	19.655	1.39e-08	4.79e-06	0	0	0	0
chr18	61981986	61982750	73.18	5.788	4.35e-07	8.04e-05	0	0	0	0
chr18	61986446	61994331	1895.76	281.432	1.61e-10	1.13e-07	0	0	0	0
chr18	62003903	62006208	236.896	40.116	1.46e-07	3.33e-05	0	0	0	0
chr18	62007231	62009685	452.01	83.392	2.21e-06	0.00029	0	0	0	0
chr18	62010480	62015639	863.054	128.927	5.47e-09	2.21e-06	0	0	0	0
chr18	70617204	70619933	710.375	260.611	6e-06	0.000621	0	0	0	0
chr18	70626069	70628867	657.016	213.125	9.38e-07	0.00015	0	0	0	0
chr18	76077190	76077814	95.275	10.129	4.76e-07	8.57e-05	0	0	0	0
chr18	76114425	76115594	124.644	12.216	3.69e-08	1.06e-05	0	0	0	0
chr18	76116191	76118099	245.935	54.653	1.76e-06	0.000243	0	0	0	0
chr18	76136583	76144506	1406.58	361.926	2.3e-06	0.000299	0	0	0	0
chr18	76144590	76145423	119.057	13.561	1.46e-08	5.01e-06	0	0	0	0
chr18	76145501	76148266	890.068	173.009	2.9e-07	5.83e-05	0	0	0	0
chr19	23974759	23977662	537.244	106.043	5.28e-07	9.33e-05	0	0	0	0
chr19	23977851	23980505	303.654	49.778	2.72e-06	0.000341	0	0	0	0
chr19	30169969	30170739	67.985	237.179	3.02e-06	0.000371	0	0	0	0
chr19	32223758	32224033	5.75	54.284	1.09e-05	0.000974	0	0	0	0
chr19	34586753	34587566	36.746	159.414	1.09e-06	0.000167	0	0	0	0
chr19	34611342	34611976	14.291	83.456	8.09e-06	0.000771	0	0	0	0
chr19	34612617	34612925	1.675	37.387	9.34e-06	0.000863	0	0	0	0
chr19	34643712	34644270	13.566	90.219	3.01e-06	0.000369	1	0	0	0
chr19	34646984	34649006	71.919	534.061	1.73e-10	1.19e-07	0	0	0	0
chr19	45585243	45585630	11.817	87.457	1.2e-06	0.000179	0	0	0	0
chr19	45737022	45737631	28.869	166.934	1.68e-07	3.7e-05	1	1	0	0
chr19	4724141	4724926	35.252	179.331	1.01e-07	2.46e-05	0	0	0	0
chr19	4728737	4730208	98.801	386.334	1.39e-08	4.79e-06	0	0	0	0
chr19	4731267	4733085	134.505	457.363	3.81e-07	7.31e-05	0	0	0	0
chr19	4733301	4735416	231.61	792.752	7.53e-07	0.000124	0	0	0	0
chr19	4744948	4748381	353.819	1102.05	1.73e-07	3.79e-05	0	0	0	0
chr19	4749842	4750979	82.382	274.143	2.93e-06	0.000363	0	0	0	0
chr19	53844492	53844779	93.943	17.198	6.86e-06	0.000685	0	0	0	0
chr19	53852670	53853434	80.469	7.774	2.88e-07	5.8e-05	0	0	0	0
chr19	55744792	55746748	294.243	78.343	8.61e-06	0.000809	0	0	0	0
chr19	56308587	56310255	212.178	35.1	5.2e-07	9.2e-05	0	0	0	0
chr19	58974107	58979055	677.736	153.524	2.96e-06	0.000365	0	0	0	0
chr19	58998697	58999928	166.226	22.209	4.43e-06	0.000494	0	0	0	0
chr19	59012175	59012916	68.67	4.307	4.05e-06	0.000467	0	1	0	0
chr19	59017893	59018949	115.153	14.605	5e-06	0.00054	0	0	0	0
chr19	59019474	59023071	594.476	110.345	4.06e-07	7.63e-05	0	0	0	0
chr19	60929069	60930394	491.648	129.941	4.13e-08	1.16e-05	0	0	0	0
chr1	133389809	133391565	144.99	531.113	2.68e-07	5.48e-05	1	0	0	0
chr1	134198733	134204725	1352.71	196.568	2.2e-10	1.45e-07	0	0	0	0
chr1	134206937	134209519	382.229	97.73	4.01e-06	0.000464	0	0	0	0
chr1	134212326	134214779	389.688	53.745	1.54e-09	8.05e-07	0	0	0	0
chr1	134220501	134221572	186.004	34.561	2.11e-07	4.43e-05	1	1	0	0
chr1	134222198	134225765	597.602	119.308	3.62e-08	1.05e-05	1	1	0	0
chr1	134230232	134232094	280.105	52.701	3.45e-07	6.73e-05	2	1	0	0
chr1	135829128	135831894	244.063	691.469	3.52e-06	0.000418	0	0	0	0
chr1	153304686	153306625	489.523	143.731	1.42e-06	0.000206	0	0	0	0
chr1	153307172	153309791	750.413	214.033	6.04e-07	0.000104	0	0	0	0
chr1	160306999	160307386	10.458	91.229	6.53e-08	1.7e-05	1	1	0	0
chr1	166146243	166146853	10.353	105.495	5.09e-09	2.09e-06	0	0	0	0
chr1	170942047	170942299	103.342	16.829	3.62e-06	0.000428	1	0	0	0
chr1	170945644	170946075	154.244	30.793	2.64e-07	5.41e-05	1	0	0	0
chr1	171404491	171405204	32.944	145.488	2.71e-06	0.00034	0	0	0	0
chr1	171442295	171442574	12.661	84.907	6.18e-06	0.000635	0	0	0	0
chr1	180894038	180895017	97.619	474.877	1.11e-07	2.68e-05	0	0	0	0
chr1	180934884	180935421	32.988	157.87	1.19e-06	0.000179	1	0	0	0
chr1	180935698	180937324	130.334	526.344	3.39e-06	0.000407	1	0	0	0
chr1	180937449	180938413	130.848	490.375	3.75e-06	0.00044	1	0	0	0
chr1	191169143	191179356	3761.95	1346.92	2.64e-07	5.41e-05	0	0	0	0
chr1	193161316	193161800	12.133	77.541	7.5e-06	0.000728	0	0	0	0
chr1	193507058	193508165	42.026	200.739	2.53e-06	0.000323	1	1	0	0
chr2	10337902	10338383	26.983	133.738	7.11e-07	0.000119	0	0	0	0
chr2	104845433	104847477	201.379	742.146	9.25e-06	0.000856	0	0	0	0
chr2	117296900	117297438	24.13	118.119	4.48e-06	0.000499	0	0	0	0
chr2	124614781	124617002	231.375	44.893	3.48e-06	0.000415	0	0	0	0
chr2	125384409	125384720	7.983	61.684	7.58e-06	0.000733	0	0	0	0
chr2	137082625	137086561	478.953	1641.79	2.14e-06	0.000283	0	0	0	0
chr2	154419270	154419624	8.858	65.791	9.08e-06	0.000844	3	0	0	0
chr2	166441752	166442159	174.738	36.445	1.52e-07	3.43e-05	0	0	0	0
chr2	167689988	167690212	4.255	52.633	2.82e-06	0.000352	0	0	0	0
chr2	168962027	168963704	353.51	77.639	5.58e-07	9.71e-05	2	0	0	0
chr2	172580298	172581237	43.235	219.019	1.71e-08	5.68e-06	0	0	0	0
chr2	172581382	172581779	11.439	83.592	1.55e-06	0.00022	0	0	0	0
chr2	172586342	172586773	9.553	67.841	7.64e-06	0.000736	0	0	0	0
chr2	172589471	172590823	59.443	263.661	3.01e-08	9.13e-06	0	0	0	0
chr2	172594563	172595875	45.741	241.142	6.76e-09	2.57e-06	0	0	0	0
chr2	172599197	172599441	7.5	65.117	9.08e-06	0.000844	0	0	0	0
chr2	172603694	172604508	23.194	129.228	3.65e-06	0.000431	0	0	0	0
chr2	172633394	172634160	44.154	198.277	7.56e-06	0.000732	0	0	0	0
chr2	173208526	173209377	23.602	127.869	1.9e-06	0.000258	0	0	0	0
chr2	173215592	173216590	32.157	162.133	5.49e-06	0.000579	1	0	0	0
chr2	173216745	173217231	14.472	91.166	2.35e-06	0.000303	1	0	0	0
chr2	180279051	180281253	195.496	653.131	4.75e-06	0.00052	0	0	0	0
chr2	180281438	180282694	98.436	320.474	7.66e-06	0.000737	0	0	0	0
chr2	180282911	180283884	40.171	226.691	6.47e-09	2.5e-06	0	0	0	0
chr2	24638529	24638858	8.467	80.43	8.24e-07	0.000135	0	0	0	0
chr2	24678796	24679699	72.24	265.919	7.19e-07	0.000119	0	0	0	0
chr2	24687570	24687960	5.719	53.473	9.32e-06	0.000861	0	0	0	0
chr2	24720944	24721673	30.227	133.501	3.13e-06	0.000381	0	0	0	0
chr2	24754011	24754961	50.629	211.513	7.39e-07	0.000122	0	0	0	0
chr2	24925199	24927461	233.329	998.643	1.2e-08	4.25e-06	0	1	0	0
chr2	25002400	25003491	80.526	284.36	9.29e-07	0.000149	0	0	0	0
chr2	25014439	25015628	110.842	344.474	5.85e-06	0.000609	0	0	0	0
chr2	25048530	25054064	539.406	1496.97	1.16e-06	0.000175	0	0	0	0
chr2	28034370	28034877	13.702	93.593	7.13e-07	0.000119	0	0	0	0
chr2	33047843	33049075	87.195	287.505	3.35e-06	0.000403	0	0	0	0
chr2	33125910	33126226	8.783	69.928	2.79e-06	0.000348	0	0	0	0
chr2	41895982	41896368	199.958	32.478	3.46e-09	1.53e-06	0	0	0	0
chr2	4447178	4447937	76.275	7.774	3.89e-06	0.000453	0	0	0	0
chr2	4468318	4469439	128.192	20.024	7.72e-06	0.000739	0	0	0	0
chr2	4559186	4563438	611.656	139.594	4.2e-07	7.8e-05	0	0	0	0
chr2	52290796	52291251	6.867	60.101	5.46e-06	0.000578	0	0	0	0
chr2	62634961	62635555	6.414	71.273	1.57e-07	3.54e-05	0	0	0	0
chr2	69144768	69145342	66.978	5.351	7.56e-07	0.000124	1	0	0	0
chr2	69146091	69147462	180.821	17.936	1.84e-07	3.98e-05	1	0	0	0
chr2	69147630	69148235	95.939	14.537	6.29e-06	0.000643	0	0	0	0
chr2	69148432	69149595	120.283	11.24	6.99e-08	1.81e-05	0	0	0	0
chr2	69150666	69153896	386.598	67.607	4.01e-07	7.61e-05	0	0	0	0
chr2	69154264	69155049	91.714	7.303	9.27e-08	2.29e-05	0	0	0	0
chr2	69158250	69159968	151.842	11.575	1.31e-08	4.55e-06	0	0	0	0
chr2	69160231	69160967	69.228	3.87	1.04e-06	0.000163	0	0	0	0
chr2	69161074	69161371	30.244	0	9.44e-06	0.000868	0	0	0	0
chr2	69172697	69173680	120.661	16.523	5.3e-06	0.000565	0	0	0	0
chr2	69175413	69176631	110.309	11.541	3.03e-06	0.000371	0	0	0	0
chr2	69177966	69180937	359.611	75.691	4.15e-06	0.000473	0	0	0	0
chr2	69185380	69186793	195.135	46.913	6.18e-06	0.000635	0	0	0	0
chr2	69429702	69435947	1269.31	320.941	8.64e-07	0.000139	0	0	0	0
chr2	69450788	69452255	253.54	45.734	3.51e-08	1.03e-05	0	0	0	0
chr2	69468875	69470900	383.253	85.641	4.88e-07	8.73e-05	0	0	0	0
chr2	69495991	69497768	264.178	61.62	9.3e-07	0.000149	0	0	0	0
chr2	69498638	69501238	487.319	115.395	5.91e-06	0.000613	0	0	0	0
chr2	69504867	69507407	489.126	121.459	4.26e-06	0.000481	0	0	0	0
chr2	69523034	69524078	147.719	27.326	5.04e-06	0.000543	0	0	0	0
chr2	69531700	69532574	136.597	13.527	2.93e-08	8.9e-06	0	0	0	0
chr2	69534080	69538251	659.916	156.452	1.99e-07	4.27e-05	0	0	0	0
chr2	84843729	84844989	47.112	253.78	1.32e-08	4.58e-06	0	0	0	0
chr2	84846889	84847863	42.963	175.199	7.88e-06	0.000752	0	0	0	0
chr2	84848049	84850962	212.188	878.316	7.45e-09	2.79e-06	0	0	0	0
chr2	84852577	84856420	283.716	947.667	1.46e-06	0.00021	0	0	0	0
chr2	84856555	84858876	192.12	765.579	3.61e-09	1.58e-06	0	0	0	0
chr2	84858989	84862332	228.62	843.062	2.99e-07	5.94e-05	0	0	0	0
chr2	90449033	90449782	44.457	174.66	4.75e-06	0.00052	0	0	0	0
chr2	93858973	93860192	32.399	213.485	8.58e-09	3.1e-06	0	0	0	0
chr2	93865541	93866445	28.099	150.126	8.95e-08	2.23e-05	1	0	0	0
chr3	102757463	102762958	915.68	255.197	5.75e-06	0.0006	1	0	0	0
chr3	108016045	108016933	62.384	249.065	1.36e-06	0.000199	0	0	0	0
chr3	142542827	142543127	5.266	60.343	1.46e-06	0.00021	0	0	0	0
chr3	142566547	142566848	2.022	46.705	8.15e-07	0.000134	0	0	0	0
chr3	142569916	142570365	3.592	52.225	1.11e-06	0.000169	0	0	0	0
chr3	142570794	142571346	14.472	87.156	8.23e-06	0.000781	0	0	0	0
chr3	146246044	146246827	104.511	11.274	1.44e-07	3.3e-05	0	0	0	0
chr3	14900604	14902759	491.207	166.246	4.3e-06	0.000484	0	0	0	0
chr3	14902892	14905090	278.18	76.832	2.75e-06	0.000344	0	0	0	0
chr3	34650688	34651476	74.456	479.954	2.18e-10	1.45e-07	0	0	0	0
chr3	34762940	34763274	0	54.712	1.19e-09	6.53e-07	2	2	0	0
chr3	53535668	53535867	1.011	39.174	6.27e-07	0.000107	0	0	0	0
chr3	53536983	53537451	10.986	82.518	1.66e-06	0.000233	0	0	0	0
chr3	53652487	53652990	10.533	73.866	1.02e-05	0.000923	1	0	0	0
chr3	53653314	53655840	131.103	666.989	5.88e-08	1.56e-05	1	0	0	0
chr3	84441509	84458259	5093	880.51	3.52e-09	1.55e-06	1	0	0	0
chr3	84459172	84462149	576.497	122.328	6.12e-07	0.000105	0	0	0	0
chr3	84467203	84470280	432.101	92.205	6.51e-06	0.000661	0	0	0	0
chr3	84471831	84476158	817.451	160.56	3.09e-08	9.31e-06	1	0	0	0
chr3	87805910	87807302	126.5	23.894	1.02e-05	0.000923	1	0	0	0
chr3	9268430	9269074	75.607	12.687	1.09e-05	0.000973	0	0	0	0
chr3	94769776	94770755	125.19	437.975	4.45e-06	0.000496	0	0	0	0
chr3	96312242	96314910	486.943	151.942	3.18e-07	6.26e-05	0	0	0	0
chr3	9692997	9698042	864.566	191.358	6.21e-06	0.000637	0	0	0	0
chr3	9698237	9705028	1471.73	349.773	8.43e-07	0.000137	0	0	0	0
chr4	101350274	101351056	42.057	183.075	3.58e-06	0.000425	0	0	0	0
chr4	11333091	11333690	20.16	126.164	1.96e-06	0.000265	0	0	0	0
chr4	11334224	11335482	40.488	271.265	3.89e-10	2.44e-07	0	0	0	0
chr4	11336962	11337502	31.81	173.281	2.6e-06	0.000329	0	0	0	0
chr4	11339518	11340036	12.313	86.655	9.38e-06	0.000865	0	0	0	0
chr4	11340804	11341118	3.939	53.104	8.92e-07	0.000144	0	0	0	0
chr4	11341229	11341687	6.836	64.344	2.28e-06	0.000296	0	0	0	0
chr4	11341797	11344952	105.65	786.224	2.36e-17	1.73e-13	0	0	0	0
chr4	11345938	11346397	12.45	81.377	6.54e-06	0.000663	0	0	0	0
chr4	11347630	11349174	63.787	408.753	1.65e-09	8.59e-07	0	0	0	0
chr4	11349294	11349978	16.599	95.337	5.36e-06	0.000569	0	0	0	0
chr4	11350049	11350735	20.464	170.009	4.17e-11	3.62e-08	0	0	0	0
chr4	11351442	11352106	18.305	108.937	5.91e-07	0.000102	0	0	0	0
chr4	11352345	11352775	16.177	115.972	3.95e-08	1.12e-05	0	0	0	0
chr4	11353014	11354124	40.562	286.176	1.78e-09	9.04e-07	0	0	0	0
chr4	11354345	11355259	27.871	227.323	1.48e-08	5.05e-06	0	0	0	0
chr4	11356720	11357879	29.366	267.142	4.74e-12	6.46e-09	0	0	0	0
chr4	11359148	11360291	44.352	372.738	9.65e-16	4.52e-12	0	0	0	0
chr4	11360349	11361296	37.318	293.521	8.01e-11	6.46e-08	0	0	0	0
chr4	11361472	11362333	26.06	206.696	4.49e-07	8.2e-05	0	0	0	0
chr4	11362477	11363057	18.411	159.346	7.24e-11	5.98e-08	0	0	0	0
chr4	11363183	11363795	19.316	135.151	8.6e-09	3.1e-06	0	0	0	0
chr4	11364452	11368229	128.009	1102.52	9.47e-12	1.08e-08	2	0	0	0
chr4	11368587	11370749	63.167	524.175	5.36e-11	4.61e-08	2	0	0	0
chr4	11370869	11371167	4.361	60.004	9.61e-07	0.000153	2	0	0	0
chr4	11372171	11373218	17.233	174.583	5.37e-09	2.17e-06	2	0	0	0
chr4	11373483	11374741	46.84	388.917	1.02e-11	1.13e-08	2	0	0	0
chr4	11374958	11375401	8.722	133.199	2.12e-10	1.42e-07	2	0	0	0
chr4	11375524	11375915	18.622	99.78	6.87e-06	0.000686	2	0	0	0
chr4	11376781	11377550	19.105	127.072	2.53e-08	7.89e-06	1	0	0	0
chr4	11377613	11378181	20.991	102.202	1.04e-05	0.000941	0	0	0	0
chr4	11378504	11379786	71.919	432.164	1.85e-08	6.05e-06	0	1	0	0
chr4	11380608	11381078	23.255	142.959	2.35e-08	7.35e-06	1	1	0	0
chr4	11381498	11381697	2.022	44.019	8.04e-07	0.000132	1	1	0	0
chr4	11381889	11382190	5.825	74.473	5.72e-08	1.52e-05	1	1	0	0
chr4	11383084	11383752	11.817	152.85	3.29e-13	6.61e-10	1	1	0	0
chr4	116756261	116757263	53.073	217.219	2.86e-06	0.000355	0	0	0	0
chr4	120524869	120526081	96.73	361.002	8.45e-07	0.000137	0	0	0	0
chr4	120527707	120530131	302.737	881.534	1.61e-06	0.000226	0	0	0	0
chr4	128957900	128959201	82.47	341.673	1.83e-07	3.97e-05	0	0	0	0
chr4	129551351	129553366	176.892	542.097	7.05e-06	0.000697	0	0	0	0
chr4	130163290	130172106	3355.01	1075.22	3.34e-06	0.000402	1	0	0	0
chr4	143360785	143361096	35.889	0.976	1.04e-05	0.000941	0	0	0	0
chr4	145435633	145437129	189.328	555.881	4.13e-06	0.000472	0	0	0	0
chr4	146517485	146518319	72.723	241.719	7.02e-06	0.000695	1	0	0	0
chr4	154277075	154282642	605.28	2315	9.69e-11	7.53e-08	0	0	0	0
chr4	154282685	154288035	578.289	1771.48	2.75e-08	8.45e-06	0	0	0	0
chr4	154288108	154290092	218.263	793.873	7.64e-09	2.85e-06	0	0	0	0
chr4	154290219	154292937	224.676	970.302	1.05e-11	1.15e-08	0	0	0	0
chr4	154294032	154294788	45.09	190.721	6.42e-06	0.000654	0	0	0	0
chr4	154296439	154297078	37.274	155.617	5.13e-06	0.00055	1	0	0	0
chr4	155005245	155006035	18.652	117.512	1.47e-07	3.34e-05	0	0	0	0
chr4	155054002	155054575	15.905	100.056	9.11e-06	0.000845	0	0	0	0
chr4	156053310	156056933	260.198	1445.42	3.06e-08	9.27e-06	1	1	0	0
chr4	156057051	156058230	57.478	371.839	3.83e-09	1.67e-06	1	1	0	0
chr4	156199601	156200113	8.194	154.136	3.63e-15	1.42e-11	0	0	0	0
chr4	40206249	40207035	48.471	187.076	8.5e-06	0.000802	0	0	0	0
chr4	40208248	40210044	180.317	760.619	1.48e-08	5.04e-06	0	0	0	0
chr4	40210189	40211505	98.871	400.807	2.04e-06	0.000272	0	0	0	0
chr4	40212180	40213418	66.02	307.821	5.48e-07	9.59e-05	0	0	0	0
chr4	40223568	40224577	65.914	287.351	2.07e-06	0.000275	0	0	0	0
chr4	40227401	40228933	77.973	346.465	7.31e-08	1.87e-05	0	0	0	0
chr4	40229715	40230194	15.588	155.214	8.92e-11	7.09e-08	0	0	0	0
chr4	40232349	40232664	10.216	73.289	9.35e-06	0.000864	0	0	0	0
chr4	40234703	40237235	179.271	845.217	2.35e-07	4.89e-05	2	0	0	0
chr4	45275766	45276989	130.922	21.806	4.09e-06	0.00047	0	0	0	0
chr4	46523276	46523962	19.149	123.343	2.55e-06	0.000324	0	0	0	0
chr4	49585917	49587043	45.846	234.46	3.18e-09	1.43e-06	0	0	0	0
chr4	62483452	62484180	22.802	169.543	2.1e-10	1.41e-07	0	0	0	0
chr4	62486044	62487118	45.785	273.536	4.26e-10	2.59e-07	0	0	0	0
chr4	62487238	62488337	41.213	217.724	1.51e-08	5.15e-06	0	0	0	0
chr4	62493592	62494438	17.083	141.507	4.11e-10	2.55e-07	0	0	0	0
chr4	62495000	62495586	18.305	97.968	5.81e-06	0.000606	0	0	0	0
chr4	62495784	62498112	162.24	540.524	5.37e-07	9.45e-05	0	0	0	0
chr4	63132263	63133719	131.71	499.824	4.38e-07	8.08e-05	0	0	0	0
chr4	74837932	74838153	63.487	7.909	7.58e-06	0.000733	0	0	0	0
chr4	79000496	79000726	104.99	11.847	3.19e-08	9.53e-06	0	0	0	0
chr4	90726368	90726751	463.24	155.51	2.55e-06	0.000323	0	0	0	0
chr4	91231731	91232463	19.813	122.26	7.41e-06	0.000721	0	0	0	0
chr4	98799673	98801903	325.376	106.82	1.01e-05	0.000919	0	0	0	0
chr5	101800690	101801223	24.433	128.358	1.53e-06	0.000218	0	0	0	0
chr5	105083611	105084014	7.319	62.32	7.74e-06	0.000741	0	0	0	0
chr5	108695653	108696108	16.419	99.279	1.08e-06	0.000166	0	0	0	0
chr5	109029635	109029896	53.407	5.419	5.72e-06	0.000598	0	0	0	0
chr5	110840827	110843542	378.442	1119.6	3.91e-06	0.000455	0	0	0	0
chr5	113610388	113612913	635.936	176.641	4.16e-06	0.000473	0	0	0	0
chr5	113620280	113622053	271.239	78.207	7.13e-06	0.000702	1	0	0	0
chr5	114899392	114901909	141.592	697.417	1.26e-08	4.4e-06	1	0	0	0
chr5	114902172	114902928	37.771	233.11	1.95e-08	6.31e-06	1	0	0	0
chr5	114903919	114906963	264.791	1098.12	4.74e-08	1.31e-05	0	0	0	0
chr5	114908504	114909169	20.582	146.091	3.43e-06	0.00041	0	0	0	0
chr5	114910614	114911514	41.573	218.854	7.95e-07	0.00013	0	0	0	0
chr5	115466996	115469237	64.798	584.31	1.02e-14	3.2e-11	1	0	0	0
chr5	115471716	115472632	38.602	287.53	2.31e-12	3.6e-09	0	0	0	0
chr5	116413787	116416213	398.786	1232.29	9.67e-07	0.000153	0	0	0	0
chr5	120740471	120741277	26.574	169.004	3.13e-08	9.38e-06	0	0	0	0
chr5	120814142	120818361	488.844	1451.02	3.84e-06	0.00045	0	0	0	0
chr5	120820573	120824146	347.946	971.701	5.35e-06	0.000569	0	0	0	0
chr5	120874903	120881245	868.882	2904.56	3.85e-07	7.37e-05	0	0	0	0
chr5	120881292	120882930	125.643	712.786	2.27e-11	2.17e-08	1	0	0	0
chr5	120885578	120886461	75.076	293.872	1.97e-06	0.000267	1	0	0	0
chr5	120895141	120900238	955.339	3006.03	1.08e-05	0.00097	1	0	0	0
chr5	120900263	120902992	512.31	1974.25	6.38e-09	2.48e-06	1	0	0	0
chr5	120905449	120906127	46.207	191.645	7.61e-06	0.000736	1	0	0	0
chr5	134945301	134946931	200.293	792.462	1.57e-06	0.000222	0	0	0	0
chr5	139717665	139718338	23.013	132.063	5.35e-07	9.41e-05	0	0	0	0
chr5	139727277	139727659	6.867	57.445	8.69e-06	0.000816	0	0	0	0
chr5	142494523	142495707	78.5	290.992	7.68e-06	0.000737	0	0	0	0
chr5	142713818	142714785	41.318	222.782	4.54e-09	1.9e-06	0	0	0	0
chr5	142719640	142720376	41.151	237.286	1.56e-08	5.25e-06	0	0	0	0
chr5	149247992	149248208	8.33	64.306	1.01e-05	0.000919	0	0	0	0
chr5	30719026	30719518	8.194	74.939	6.91e-07	0.000116	0	0	0	0
chr5	30784954	30786168	49.42	220.763	5.18e-06	0.000555	0	0	0	0
chr5	38525090	38525557	317.244	92.074	5.47e-07	9.59e-05	0	0	0	0
chr5	45530969	45531186	1.011	32.473	8.49e-06	0.000801	0	0	0	0
chr5	53067249	53069772	416.966	65.393	4.18e-10	2.57e-07	0	0	0	0
chr5	67649271	67649470	0	28.268	5e-06	0.00054	0	0	0	0
chr5	67747443	67748051	30.922	148.747	4.34e-07	8.04e-05	0	0	0	0
chr5	75736790	75737749	83.867	5.487	6.41e-07	0.000109	0	0	0	0
chr6	101153154	101153875	38.18	177.185	3.06e-07	6.07e-05	0	0	0	0
chr6	115729221	115730121	46.343	237.8	3.26e-08	9.72e-06	1	0	0	0
chr6	115735964	115736577	13.522	89.205	8.44e-06	0.000796	1	0	0	0
chr6	119379162	119379602	25.277	119.4	3.29e-06	0.000397	0	0	0	0
chr6	119396286	119396713	11.364	103.921	7.19e-09	2.71e-06	0	0	0	0
chr6	119397188	119397558	13.355	92.248	1.21e-06	0.00018	1	0	0	0
chr6	119399395	119400289	23.963	214.062	1e-09	5.61e-07	2	0	0	0
chr6	119400623	119401146	10.036	77.872	2.72e-06	0.000341	2	0	0	0
chr6	119404960	119405652	8.994	126.266	2.37e-12	3.67e-09	2	0	0	0
chr6	119405757	119407042	40.562	322.698	6.8e-11	5.71e-08	2	0	0	0
chr6	119411444	119412821	35.749	357.836	1.24e-13	2.76e-10	2	0	0	0
chr6	119413044	119413286	2.022	41.126	2.34e-06	0.000303	2	0	0	0
chr6	119413478	119413990	16.766	126.508	1.57e-08	5.27e-06	2	0	0	0
chr6	119414431	119415117	18.938	109.981	5.02e-06	0.000542	2	0	0	0
chr6	119415323	119415944	17.369	110.646	2e-06	0.00027	3	0	0	0
chr6	119440273	119441201	27.827	154.127	1.7e-07	3.76e-05	0	0	0	0
chr6	120205433	120210707	730.701	2566.31	5.25e-08	1.43e-05	0	0	0	0
chr6	120211349	120212223	40.804	191.887	2.22e-06	0.000291	0	0	0	0
chr6	120214484	120217909	465.457	1623.07	3.93e-08	1.12e-05	0	0	0	0
chr6	120218646	120219604	105.316	389.887	4.13e-06	0.000472	0	0	0	0
chr6	120221591	120222308	33.608	188.348	8.2e-09	3.02e-06	0	0	0	0
chr6	120231580	120232513	51.882	192.528	4.64e-06	0.000512	0	0	0	0
chr6	120232686	120233777	63.804	264.239	9.06e-08	2.25e-05	0	0	0	0
chr6	120267799	120268512	35.872	184.016	2.84e-08	8.71e-06	0	0	0	0
chr6	120283880	120284815	34.421	204.74	3.07e-08	9.29e-06	0	0	0	0
chr6	121247769	121248248	26.302	176.938	1.21e-06	0.00018	1	0	0	0
chr6	121249948	121250714	15.21	118.012	5.78e-06	0.000603	1	0	0	0
chr6	121251161	121252674	53.843	485.463	1.33e-15	5.91e-12	1	0	0	0
chr6	121253194	121254186	47.442	336.687	2.23e-07	4.66e-05	0	0	0	0
chr6	121255625	121257033	39.868	326.131	4.62e-10	2.78e-07	0	0	0	0
chr6	121259414	121264919	249.709	1727.69	1.7e-09	8.78e-07	0	0	0	0
chr6	121265484	121266120	22.182	157.331	6.65e-08	1.73e-05	0	0	0	0
chr6	121268289	121269451	46.071	235.907	2.75e-07	5.57e-05	0	0	0	0
chr6	121270018	121270806	27.647	163.356	1.31e-08	4.56e-06	0	0	0	0
chr6	122628540	122629266	24.899	184.904	5.75e-09	2.31e-06	1	0	0	0
chr6	122629725	122630067	5.93	69.865	5.48e-07	9.59e-05	1	0	0	0
chr6	128440195	128441747	127.652	405.372	4.21e-06	0.000478	1	0	0	0
chr6	128473433	128474087	14.608	114.423	1.37e-08	4.72e-06	1	0	0	0
chr6	142500180	142500719	51.443	227.624	4.61e-06	0.000509	0	0	0	0
chr6	17491467	17491892	10.458	79.391	1.14e-06	0.000172	0	0	0	0
chr6	23074209	23074735	18.169	113.918	6.35e-07	0.000108	0	0	0	0
chr6	23076525	23077099	16.314	97.089	1.47e-06	0.000211	0	0	0	0
chr6	33261491	33263379	158.846	511.959	4.06e-07	7.63e-05	0	0	0	0
chr6	33265122	33266345	121.027	383.211	4.68e-06	0.000515	1	0	0	0
chr6	33266421	33267991	143.812	653.844	5.58e-09	2.24e-06	1	0	0	0
chr6	33268819	33269482	52.049	215.403	4.47e-07	8.2e-05	1	0	0	0
chr6	33270639	33271262	42.721	259.184	6.24e-09	2.46e-06	1	0	0	0
chr6	33273839	33275147	49.24	256.669	2.62e-08	8.14e-06	1	0	0	0
chr6	33322742	33323156	13.386	87.563	1.38e-06	0.000201	0	0	0	0
chr6	33361667	33361992	9.342	77.91	7.09e-07	0.000118	0	0	0	0
chr6	33364782	33365032	5.403	51.623	9.13e-06	0.000847	0	0	0	0
chr6	33618682	33618954	6.067	58.688	2.74e-06	0.000343	0	0	0	0
chr6	38077852	38079141	61.179	219.375	3.81e-06	0.000447	0	0	0	0
chr6	39088432	39089168	35.494	151.539	2.38e-06	0.000307	0	0	0	0
chr6	39089361	39091652	126.791	412.607	8.6e-06	0.000808	0	0	0	0
chr6	39094858	39095568	28.099	127.135	4.42e-06	0.000494	0	0	0	0
chr6	54242304	54243757	211.598	51.924	2.84e-06	0.000354	1	0	0	0
chr6	65797914	65798983	38.254	178.525	9.75e-07	0.000154	2	0	0	0
chr6	65805649	65806186	10.669	73.934	3.68e-06	0.000433	0	0	0	0
chr6	65808392	65808651	2.928	48.627	8.85e-07	0.000143	0	0	0	0
chr6	65848376	65849418	38.949	165.168	2.68e-06	0.000337	0	0	0	0
chr6	65855990	65857064	42.044	202.385	3.42e-08	1.01e-05	0	0	0	0
chr6	65857578	65858038	19.452	99.847	4.77e-06	0.000522	0	0	0	0
chr6	65858949	65859805	59.953	249.027	1.1e-05	0.000983	0	0	0	0
chr6	65865694	65866740	48.576	196.835	4.13e-06	0.000472	0	0	0	0
chr6	65914255	65915003	39.463	157.433	4.52e-06	0.000501	0	0	0	0
chr6	65927473	65928265	51.443	253.58	6.56e-07	0.000111	0	0	0	0
chr6	82661485	82662161	17.852	107.286	6.09e-07	0.000105	0	0	0	0
chr6	82673860	82674584	13.25	119.701	1.5e-09	7.95e-07	0	0	0	0
chr6	90573623	90574271	82.971	260.446	9.41e-06	0.000867	0	0	0	0
chr6	99009136	99010154	69.251	247.783	4.74e-06	0.00052	0	0	0	0
chr6	99434780	99435316	16.041	91.336	7.11e-06	0.000702	0	0	0	0
chr7	104247382	104248945	122.566	422.914	1.12e-06	0.00017	1	0	0	0
chr7	104347354	104348672	71.211	279.727	3.48e-06	0.000415	1	0	0	0
chr7	109812368	109816019	588.849	71.982	1.38e-09	7.36e-07	0	0	0	0
chr7	109816674	109819488	321.282	45.263	1.58e-07	3.55e-05	0	0	0	0
chr7	109820479	109821267	121.989	11.172	7.1e-08	1.83e-05	0	0	0	0
chr7	109826631	109828741	319.167	40.82	1.72e-08	5.68e-06	0	0	0	0
chr7	109848014	109849053	154.208	21.772	1.28e-07	3e-05	1	1	0	0
chr7	126342348	126342866	23.963	153.142	2.4e-06	0.000309	0	0	0	0
chr7	126343083	126343320	2.792	47.583	4.5e-06	0.0005	0	0	0	0
chr7	127092948	127093781	32.535	148.378	3.46e-06	0.000413	0	0	0	0
chr7	130375611	130376158	86.729	8.682	4.43e-08	1.23e-05	0	0	2	0
chr7	130377384	130377631	50.357	2.962	1.52e-06	0.000217	0	0	2	0
chr7	130457050	130458827	431.725	1138.63	6.37e-06	0.00065	0	0	2	0
chr7	131426309	131426718	37.986	183.541	1.31e-06	0.000193	0	0	5	0
chr7	132643464	132644256	34.755	138.478	1.1e-05	0.00098	0	0	6	0
chr7	132721105	132721672	23.013	109.374	8.43e-06	0.000796	0	0	12	0
chr7	132871293	132872250	70.596	237.077	5.47e-06	0.000578	0	0	8	0
chr7	133067501	133067991	148.384	508.186	5.32e-06	0.000567	0	0	3	0
chr7	135673802	135674390	24.372	114.953	6.91e-06	0.000688	0	0	0	0
chr7	138905640	138907438	106.551	451.568	4.92e-06	0.000535	0	0	0	0
chr7	141082323	141083515	83.696	372.845	1.66e-09	8.59e-07	0	0	0	0
chr7	141083944	141084521	41.094	163.046	7.36e-06	0.000718	0	0	0	0
chr7	141115238	141116349	58.067	245.467	4.19e-06	0.000476	0	0	0	0
chr7	141425425	141428144	559.182	172.776	1.29e-06	0.00019	0	0	0	0
chr7	144840129	144844488	1176.77	271.168	1.64e-06	0.000231	1	0	0	0
chr7	19788464	19789370	35.327	219.864	8e-09	2.96e-06	0	0	0	0
chr7	19792376	19792924	36.716	154.097	3.49e-06	0.000416	0	0	0	0
chr7	24121821	24122826	43.099	167.285	9.93e-06	0.000907	0	0	0	0
chr7	25787160	25787636	16.599	107.63	1.47e-06	0.000211	0	0	0	0
chr7	30449923	30451740	84.549	568.437	5.86e-09	2.34e-06	0	0	0	0
chr7	30467818	30468219	7.952	79.692	3.1e-07	6.16e-05	1	0	0	0
chr7	30468456	30469136	35.19	251.155	4.79e-08	1.32e-05	1	0	0	0
chr7	30469614	30472017	81.758	634.307	1.93e-10	1.31e-07	1	0	0	0
chr7	30473685	30474813	61.268	388.358	7.88e-12	9.42e-09	0	0	0	0
chr7	30475534	30475978	6.761	65.554	1.43e-06	0.000207	0	0	0	0
chr7	30478819	30480117	56.889	423.924	1.38e-09	7.38e-07	0	0	0	0
chr7	30481099	30483000	41.257	371.267	1.67e-13	3.66e-10	0	0	0	0
chr7	30486428	30486793	2.792	47.414	6.08e-06	0.000628	0	0	0	0
chr7	31101776	31103782	101.68	388.256	2.74e-07	5.55e-05	0	0	0	0
chr7	35470868	35471511	19.074	114.579	1.53e-06	0.000218	2	0	0	0
chr7	35475300	35476071	36.171	204.978	1.32e-06	0.000194	0	0	0	0
chr7	35476178	35476814	15.619	125.154	2.8e-09	1.3e-06	0	0	0	0
chr7	35477453	35477881	6.73	83.524	1.02e-08	3.65e-06	0	0	0	0
chr7	35478106	35478630	17.505	97.391	4.38e-06	0.000489	0	0	0	0
chr7	35478797	35479993	27.269	207.061	6.42e-11	5.41e-08	0	0	0	0
chr7	35480294	35481018	30.122	203.2	1.05e-10	7.93e-08	0	0	0	0
chr7	35482081	35482855	22.138	185.624	9.86e-12	1.1e-08	0	0	0	0
chr7	35484743	35485415	13.311	129.835	3.26e-09	1.45e-06	0	0	0	0
chr7	35485540	35485999	12.375	112.569	2.58e-09	1.24e-06	0	0	0	0
chr7	35486536	35487678	49.574	301.922	1.53e-11	1.59e-08	0	0	0	0
chr7	35488053	35489127	15.333	199.598	5.98e-14	1.42e-10	0	0	0	0
chr7	35491769	35492196	15.936	97.862	1.4e-06	0.000204	0	0	0	0
chr7	35494185	35494785	13.144	89.108	1.3e-06	0.000191	0	0	0	0
chr7	35495477	35495858	8.194	79.654	1.18e-07	2.79e-05	0	0	0	0
chr7	35496901	35498441	52.546	316.269	2.18e-11	2.14e-08	0	0	0	0
chr7	35498484	35498918	9.205	72.555	1.57e-06	0.000222	0	0	0	0
chr7	35498988	35499622	7.772	99.376	6.5e-10	3.69e-07	0	0	0	0
chr7	35500339	35501322	23.783	161.23	7.09e-09	2.68e-06	0	0	0	0
chr7	35501766	35503728	65.026	417.704	1.7e-13	3.68e-10	0	0	0	0
chr7	35504048	35505012	27.163	147.062	2.02e-07	4.3e-05	0	0	0	0
chr7	35505879	35506303	6.972	72.589	1.4e-07	3.25e-05	0	0	0	0
chr7	35506867	35507357	14.124	105.3	2.31e-07	4.8e-05	0	0	0	0
chr7	35507801	35508471	14.397	122.591	3.94e-09	1.7e-06	0	0	0	0
chr7	35509010	35510513	30.469	250.188	7.16e-12	8.94e-09	0	0	0	0
chr7	35511255	35513042	42.118	398.516	6.84e-18	6.07e-14	0	0	0	0
chr7	35513997	35515465	22.064	310.778	1.23e-19	1.15e-15	0	0	0	0
chr7	35515648	35516033	12.269	75.716	1.1e-05	0.000979	0	0	0	0
chr7	35517774	35518135	8.964	108.592	1.67e-09	8.61e-07	0	0	0	0
chr7	35519450	35520154	13.083	131.345	1.45e-07	3.31e-05	1	0	0	0
chr7	35521055	35521781	14.23	110.744	3.98e-07	7.57e-05	1	0	0	0
chr7	35522370	35522767	5.825	88.505	1.52e-09	7.98e-07	2	0	0	0
chr7	35524041	35524549	12.45	106.921	4.5e-08	1.25e-05	2	0	0	0
chr7	35524619	35525754	20.538	147.868	4.09e-09	1.75e-06	2	0	0	0
chr7	35526097	35526719	17.641	148.364	1.22e-09	6.7e-07	2	0	0	0
chr7	35526850	35527249	11.544	100.115	9.03e-08	2.25e-05	2	0	0	0
chr7	35531955	35532557	19.602	168.994	7.12e-09	2.69e-06	4	0	0	0
chr7	35534180	35534711	19.18	116.327	2.4e-06	0.000309	4	0	0	0
chr7	43612293	43613045	51.157	209.93	2.68e-06	0.000337	0	0	0	0
chr7	58661757	58662433	8.405	115.734	7.28e-11	5.99e-08	2	0	0	0
chr7	58740334	58740668	3.381	43.68	1.07e-05	0.000958	0	0	0	0
chr7	58741914	58742399	5.961	72.516	9.49e-08	2.32e-05	0	0	0	0
chr7	58784513	58784843	2.022	44.486	9.47e-07	0.000151	0	0	0	0
chr7	58789274	58789602	2.792	47.617	4.31e-06	0.000484	0	0	0	0
chr7	58794504	58795036	27.721	131.345	3.1e-06	0.000378	0	0	0	0
chr7	58795510	58795982	13.702	80.528	9.29e-06	0.000859	0	0	0	0
chr7	58797061	58797999	39.371	179.026	2.36e-06	0.000305	0	0	0	0
chr7	58813073	58814304	32.126	188.183	3.21e-06	0.000391	0	0	0	0
chr7	58827304	58828069	20.327	173.315	2.24e-11	2.16e-08	0	0	0	0
chr7	6273061	6273731	27.932	134.875	4.41e-06	0.000493	0	0	0	0
chr7	7277791	7278605	3603.03	728.848	2.1e-11	2.11e-08	0	0	0	0
chr7	81164250	81164695	25.73	152.544	2.47e-08	7.73e-06	0	0	0	0
chr7	81167325	81168697	65.874	232.134	8.72e-06	0.000817	0	0	0	0
chr7	83965871	83967518	212.27	35.838	2.97e-06	0.000366	0	0	0	0
chr7	84050383	84059480	1370.38	325.558	2.95e-06	0.000364	1	0	0	0
chr8	104114869	104117665	291.776	57.377	8.76e-06	0.000821	0	0	37	22
chr8	104141713	104143141	292.277	49.302	6.86e-06	0.000685	0	0	36	22
chr8	10978156	10978956	148.129	33.386	1.05e-05	0.000947	0	2	1261	146
chr8	10981627	10990232	6555.51	1643.47	4.34e-08	1.21e-05	2	3	1222	146
chr8	10990667	10992799	1299.01	300.426	4.8e-07	8.62e-05	1	1	1222	146
chr8	10992855	10996210	3675.48	857.909	6.74e-06	0.000678	1	1	1246	146
chr8	10997646	10999192	1152.41	240.18	2.18e-08	6.87e-06	1	2	1246	146
chr8	110516116	110517221	35.916	180.905	4.76e-07	8.57e-05	1	0	46	20
chr8	11190633	11192005	166.385	38.198	6.89e-06	0.000687	1	1	1060	143
chr8	11194689	11196836	386.075	55.828	7.86e-11	6.37e-08	3	0	1096	143
chr8	11196915	11230711	72878.5	4581.82	9.82e-22	1.65e-17	5	1	1134	144
chr8	11230789	11311082	85258.5	4832.49	7.56e-23	1.59e-18	6	7	1198	140
chr8	11311120	11329975	15591.1	1062.94	4.08e-21	5.74e-17	1	2	1084	135
chr8	11330069	11365921	33997.1	1826.02	5.18e-24	1.46e-19	1	3	1080	135
chr8	11365962	11454709	136506	8092.54	6.52e-21	7.85e-17	4	6	1262	136
chr8	11498510	11527295	44324.5	13872	2.37e-09	1.14e-06	0	3	1193	131
chr8	11532526	11544294	9838.12	3587.39	4.11e-07	7.69e-05	0	3	1102	131
chr8	11544492	11549868	3727.28	1409.29	2.05e-06	0.000273	0	3	1171	133
chr8	11554854	11555827	201.954	40.722	2.01e-06	0.00027	0	2	1171	133
chr8	11559985	11567913	8918.87	3084.03	1.51e-07	3.42e-05	0	1	1134	133
chr8	11568609	11570454	452.712	137.739	3.73e-07	7.22e-05	0	0	1199	134
chr8	11607191	11635086	34894.8	11920.9	3.88e-06	0.000453	0	1	1234	131
chr8	11727236	11727846	110.525	19.383	1.18e-06	0.000177	0	0	1326	132
chr8	117556055	117557141	101.711	355.551	4.73e-06	0.00052	0	0	65	18
chr8	11760549	11763566	955.773	344.737	4.65e-06	0.000513	0	2	1289	129
chr8	11763679	11769799	2646.68	753.159	2.12e-08	6.72e-06	0	2	1289	129
chr8	11769871	11776591	2612.5	864.571	2.46e-06	0.000315	0	1	1355	129
chr8	11777774	11779433	731.109	234.698	3e-06	0.000369	0	0	1355	129
chr8	11779589	11788258	7947.02	2492.76	1.44e-07	3.3e-05	0	1	1355	129
chr8	11788446	11795638	4723.83	1482.24	4.82e-08	1.32e-05	0	1	1392	129
chr8	11795839	11801072	3255.59	1004.87	1.09e-07	2.63e-05	0	0	1392	129
chr8	11801161	11803918	1575.32	461.733	2.87e-08	8.76e-06	0	0	1392	129
chr8	11803972	11836895	42625.7	12685.7	4.98e-09	2.06e-06	0	2	1448	129
chr8	11837052	11838909	309.335	77.405	8.16e-08	2.06e-05	0	0	1372	129
chr8	11919775	11920698	123.541	19.723	3.23e-06	0.000392	1	2	1489	132
chr8	11922261	11923378	180.672	42.432	4.13e-06	0.000472	1	1	1489	132
chr8	12004670	12005134	78.232	12.284	5.49e-06	0.000579	1	1	1554	137
chr8	12008057	12008575	49.139	3.331	7.63e-06	0.000736	2	1	1532	137
chr8	123177236	123182731	1185.38	350.432	8.37e-06	0.000792	0	0	56	19
chr8	123425757	123434581	62922.4	3168.65	1.56e-47	1.32e-42	1	1	43	19
chr8	12398546	12398871	62.112	3.331	3.47e-07	6.75e-05	2	1	1833	138
chr8	12443555	12444852	323.655	69.229	3.72e-06	0.000438	0	1	1797	137
chr8	12475450	12475851	94.845	17.096	7.42e-06	0.000721	0	0	1832	135
chr8	124795849	124796206	8.225	65.923	6.34e-06	0.000647	1	0	35	2
chr8	124816811	124817465	17.158	136.161	6.33e-09	2.46e-06	0	0	31	2
chr8	124817727	124818137	14.019	95.434	1.45e-06	0.00021	0	0	31	2
chr8	124818397	124818789	10.911	73.536	6.56e-06	0.000664	0	0	31	2
chr8	124827906	124829517	52.484	271.231	5.91e-08	1.56e-05	0	0	34	2
chr8	12594475	12594968	65.404	7.774	2.17e-06	0.000286	0	1	1752	134
chr8	12608065	12609694	233.156	47.011	1.14e-08	4.07e-06	1	2	1731	130
chr8	12610387	12642459	27456.3	6133.02	1.52e-14	4.59e-11	1	3	1779	130
chr8	12642504	12645599	1450.02	293.997	4.74e-14	1.16e-10	0	1	1777	130
chr8	12645886	12664380	23538	5900.62	4.69e-12	6.46e-09	0	0	1777	130
chr8	12664548	12665837	280.094	62.689	2.78e-06	0.000347	0	0	1722	130
chr8	12665945	12666309	115.954	15.11	2.12e-07	4.45e-05	0	1	1722	130
chr8	12666484	12668166	765.569	171.164	1.4e-10	1.01e-07	0	1	1722	130
chr8	12668920	12670163	248.09	49.803	8.12e-08	2.06e-05	0	1	1766	130
chr8	12671510	12672761	242.507	47.661	3.11e-06	0.000379	0	2	1766	130
chr8	12758711	12770004	3070.79	811.496	3.31e-10	2.12e-07	1	2	1732	129
chr8	12773014	12774221	225.582	66.194	4.53e-06	0.000501	0	1	1732	129
chr8	12776273	12777872	286.656	79.391	9.35e-07	0.000149	0	1	1732	129
chr8	12782085	12784822	738.782	234.815	2.39e-06	0.000307	0	2	1673	129
chr8	12785229	12792268	1764.08	490.726	1.74e-09	8.88e-07	0	2	1673	129
chr8	12792306	12796557	1041.8	343.397	4.72e-07	8.54e-05	0	2	1710	129
chr8	12797625	12800729	578.525	170.552	1.43e-07	3.3e-05	0	1	1710	129
chr8	12800771	12804768	791.855	201.642	2e-09	9.89e-07	0	1	1710	129
chr8	12804815	12807867	957.431	311.021	1.17e-06	0.000177	0	0	1710	129
chr8	12807927	12810811	789.889	220.928	1.86e-07	4.02e-05	0	0	1656	129
chr8	12816515	12842022	13542.1	3792.78	3.24e-09	1.45e-06	0	0	1705	129
chr8	12842077	12868554	12852.4	4045.75	2.09e-07	4.42e-05	0	0	1695	130
chr8	12868597	12869998	240.085	61.285	6.4e-07	0.000109	0	0	1639	129
chr8	12932978	12934220	274.743	86.49	9.97e-06	0.000909	1	2	1596	132
chr8	12956252	12958433	439.88	137.613	3.23e-06	0.000392	0	0	1578	133
chr8	12982690	12988159	1538.58	599.638	1.05e-05	0.000947	0	0	1574	134
chr8	13071665	13083134	17135.1	4764.43	6.27e-10	3.63e-07	0	0	1563	135
chr8	13083280	13090030	11232.1	2957.88	1.84e-10	1.25e-07	0	0	1501	135
chr8	13090191	13095234	8085.59	2227.24	4.58e-10	2.77e-07	0	0	1541	135
chr8	13095401	13105441	8837.64	2259.65	1.69e-10	1.17e-07	0	1	1541	135
chr8	13105849	13110185	1310.12	414.217	3.14e-07	6.21e-05	0	1	1498	135
chr8	13110893	13117013	2558.92	775.754	5.15e-09	2.1e-06	0	2	1498	135
chr8	13117163	13122659	3309.41	1058.48	8.35e-09	3.04e-06	0	1	1534	136
chr8	13122750	13150363	42049.4	11477.1	9.69e-12	1.09e-08	1	2	1564	137
chr8	13150470	13151841	517.882	177.744	7.72e-06	0.000739	0	1	1502	137
chr8	13160054	13193858	63871.1	12425.6	3.11e-16	1.81e-12	3	3	1481	135
chr8	13194185	13194544	109.119	16.693	2.23e-06	0.000292	2	2	1435	135
chr8	13194691	13200556	2941.59	749.928	1.92e-09	9.63e-07	3	2	1471	135
chr8	13200794	13201345	104.292	11.575	3.75e-08	1.08e-05	2	1	1471	135
chr8	13202163	13203736	487.122	108.83	7.65e-06	0.000736	2	2	1471	135
chr8	13204251	13206161	560.214	111.428	1.72e-08	5.68e-06	2	2	1471	135
chr8	13208070	13208651	140.524	31.298	6.38e-06	0.00065	2	2	1420	134
chr8	13210581	13210926	79.467	11.308	4.38e-06	0.000489	2	2	1420	134
chr8	13216609	13217438	121.256	28.2	9.05e-06	0.000842	3	1	1420	134
chr8	13226608	13227218	114.947	22.311	2.03e-06	0.000271	0	1	1454	134
chr8	13239821	13240496	157.277	29.075	1.12e-07	2.69e-05	0	0	1396	134
chr8	13241237	13242854	272.167	67.102	7.37e-08	1.88e-05	1	0	1396	134
chr8	13243058	13243908	107.509	21.068	3.41e-06	0.000409	1	0	1396	134
chr8	13244822	13246471	279.728	57.746	2.89e-09	1.32e-06	2	1	1435	134
chr8	13250872	13251964	177.441	46.642	3.85e-06	0.000451	2	1	1435	134
chr8	13253675	13263036	6091.03	1181.62	3.5e-16	1.9e-12	2	1	1435	134
chr8	13263117	13264784	326.848	66.058	1.98e-09	9.84e-07	0	0	1378	134
chr8	13265019	13275390	5600.31	1131.98	6.05e-15	2.08e-11	0	0	1423	134
chr8	13275857	13281481	2029	354.204	5.22e-16	2.67e-12	0	1	1423	134
chr8	13281978	13283178	211.471	45.767	4.15e-08	1.16e-05	0	1	1366	133
chr8	13286988	13288196	300.97	79.59	4.11e-07	7.69e-05	0	1	1366	133
chr8	13290079	13300535	9613.94	2447.56	1.26e-12	2.16e-09	0	2	1410	134
chr8	13300593	13307810	2666.91	665.254	3.84e-11	3.39e-08	0	1	1410	134
chr8	13307940	13321137	4211.85	1589.59	1.53e-06	0.000218	0	1	1394	133
chr8	13376692	13380391	3034.97	956.29	9.06e-08	2.25e-05	0	1	1378	132
chr8	13388529	13389430	160.126	32.507	1.52e-06	0.000217	0	0	1320	132
chr8	13758680	13783211	33350.9	7494.47	4.48e-15	1.65e-11	0	2	1351	129
chr8	13783260	13784555	261.572	49.599	2.6e-08	8.1e-06	0	1	1303	129
chr8	13786771	13790961	1551.62	462.894	2.22e-09	1.08e-06	0	1	1303	129
chr8	13791061	13801535	11524.1	2769.17	1.07e-13	2.48e-10	0	1	1331	129
chr8	13876668	13888725	13849.4	3840.78	6.46e-10	3.69e-07	0	1	1364	126
chr8	13950830	13951231	132.123	28.57	2.91e-06	0.000361	0	1	1418	127
chr8	13951679	13954176	1632.64	556.39	6.81e-06	0.000682	0	1	1418	127
chr8	14015843	14018150	512.951	155.71	4.48e-07	8.2e-05	0	1	1364	119
chr8	14018717	14019816	202.204	43.748	7.17e-08	1.84e-05	0	1	1364	119
chr8	14021937	14027243	1977.81	510.075	2.9e-11	2.7e-08	0	0	1419	119
chr8	14027324	14033866	4720.09	1452.57	6.5e-09	2.5e-06	0	1	1419	119
chr8	14034378	14036411	367.644	119.43	4.74e-06	0.00052	0	1	1381	118
chr8	14038411	14041567	832.209	253.037	1.6e-07	3.57e-05	0	1	1381	118
chr8	14042663	14043867	255.141	72.589	1.83e-06	0.000252	0	1	1381	118
chr8	14044071	14047974	1099.27	386.017	6.54e-06	0.000663	0	1	1426	118
chr8	14053244	14055228	481.897	161.536	2.27e-06	0.000296	0	0	1426	118
chr8	14055999	14064611	3529.14	1186.21	2.04e-07	4.32e-05	0	0	1373	117
chr8	14065091	14069394	1181.95	465.763	9.65e-06	0.000884	0	1	1373	117
chr8	14073550	14076401	885.563	245.569	3.85e-09	1.67e-06	0	1	1434	118
chr8	14082862	14084738	412.475	103.382	2.73e-08	8.43e-06	0	1	1401	118
chr8	14875004	14875827	134.672	29.715	1.95e-06	0.000264	0	1	1857	82
chr8	14889986	14901318	14057.2	4509.77	6.11e-09	2.42e-06	2	4	1840	82
chr8	14904692	14907434	479.99	123.78	6.54e-08	1.7e-05	2	2	1840	82
chr8	14913672	14916902	910.456	236.169	1.31e-09	7.11e-07	1	1	1773	79
chr8	14917106	14917848	162.438	37.086	1.12e-06	0.000171	1	2	1773	79
chr8	14917949	14943220	16574.2	3638.99	1.11e-13	2.49e-10	2	3	1797	79
chr8	14943320	14950435	3213.98	625.625	2.08e-13	4.32e-10	2	1	1757	75
chr8	14951306	14952228	319.12	45.7	5.98e-13	1.1e-09	2	1	1757	75
chr8	14952376	14953523	303.225	55.518	2.94e-07	5.89e-05	2	1	1757	75
chr8	14954240	14972887	12448.1	2351.66	7.67e-16	3.69e-12	4	4	1800	75
chr8	14972935	14974426	470.822	80.159	8.11e-12	9.56e-09	2	1	1746	75
chr8	14974927	14995632	12268.4	2573.98	5.15e-13	9.75e-10	3	1	1777	75
chr8	14997008	15000942	1872.51	364.328	6.02e-12	7.99e-09	1	1	1717	72
chr8	15000997	15005627	1547.52	188.926	1.82e-15	7.67e-12	1	2	1717	72
chr8	18902470	18902903	7.183	67.268	1.4e-06	0.000204	0	0	43	17
chr8	18948160	18948598	16.177	103.149	4.22e-07	7.84e-05	0	0	31	17
chr8	3153468	3154550	168.09	38.635	6.96e-06	0.000692	0	0	171	11
chr8	3155316	3160199	1156.42	356.38	2.38e-07	4.93e-05	0	0	168	11
chr8	3160398	3166560	1304.97	403.785	4.72e-07	8.54e-05	0	0	168	11
chr8	3173022	3176957	800.409	232.916	5.12e-07	9.09e-05	0	0	220	14
chr8	3182635	3196482	4508.37	1386.54	1.35e-07	3.13e-05	0	0	269	20
chr8	3196785	3198366	341.368	94.565	1.05e-06	0.000163	0	0	269	20
chr8	3200617	3206542	1149.04	355.128	2.58e-06	0.000326	0	0	269	20
chr8	3210490	3212220	458.632	104.349	1.59e-07	3.57e-05	0	1	264	20
chr8	3212558	3212908	48.699	3.972	5.53e-06	0.000581	0	1	264	20
chr8	3243011	3244124	179.389	46.204	2.62e-06	0.00033	1	1	309	23
chr8	3250001	3252296	402.012	116.506	1.64e-07	3.64e-05	0	0	363	28
chr8	3257663	3261295	912.289	342.26	4.92e-06	0.000535	0	0	356	28
chr8	3267293	3269479	353.396	109.476	6.67e-06	0.000673	0	0	356	28
chr8	3426141	3442288	18961.7	7458.29	8.19e-06	0.000778	0	2	613	38
chr8	3445312	3460684	25322.7	9470.72	1.67e-06	0.000233	0	2	647	38
chr8	3460793	3462302	326.154	101.804	7.04e-06	0.000696	0	1	632	38
chr8	3502909	3504324	866.276	317.741	3.29e-06	0.000397	2	1	714	48
chr8	3504381	3515710	13930	3847.56	1.42e-10	1.02e-07	3	2	714	48
chr8	3516550	3535163	18434.8	4315.96	2.54e-14	6.59e-11	2	2	741	51
chr8	3535289	3547002	16566.9	4541.95	1.08e-11	1.17e-08	0	1	759	51
chr8	3601246	3620412	49330.6	14343.6	2.61e-10	1.7e-07	0	2	838	54
chr8	3622281	3625306	1225.75	395.83	1.6e-07	3.57e-05	0	3	818	54
chr8	3630442	3645146	16660.6	4327.02	6.18e-12	8.07e-09	0	3	836	55
chr8	3676432	3677074	118.236	25.239	7.67e-06	0.000737	0	2	855	60
chr8	3678009	3684224	4552.97	1523.22	9.24e-08	2.28e-05	0	2	855	60
chr8	4201960	4208194	1630.08	555.007	9.46e-08	2.32e-05	0	2	1026	119
chr8	4239101	4250979	17693.5	4811.98	3.67e-11	3.3e-08	0	3	1015	123
chr8	4252553	4252891	62.701	5.72	6.23e-06	0.000637	0	3	1015	123
chr8	4253310	4259113	6582.2	1873.54	3.92e-08	1.12e-05	0	4	1015	123
chr8	4259158	4275227	27517.8	7358.52	2.69e-11	2.54e-08	0	4	1011	124
chr8	4281544	4285750	1606.5	261.227	1.45e-16	9.43e-13	0	1	973	124
chr8	4285808	4314886	33357	8694.12	8.73e-11	6.98e-08	0	1	1015	128
chr8	4316357	4324875	5526.64	1643.03	1.18e-07	2.79e-05	0	2	1020	130
chr8	4325059	4325722	155.901	33.488	5.91e-06	0.000613	0	1	1020	130
chr8	4326385	4335222	7985.75	1748.82	4.59e-15	1.65e-11	1	1	1020	130
chr8	43315794	43316827	428.099	98.274	1.2e-08	4.25e-06	0	0	32	17
chr8	4335449	4342659	5663.97	1212.63	2.03e-15	8.14e-12	1	1	977	130
chr8	4343568	4344756	143.697	31.094	1.06e-06	0.000164	1	1	977	130
chr8	4622724	4632928	5621.29	1396.44	8.71e-13	1.53e-09	0	0	1053	150
chr8	4633173	4634071	131.309	23.86	2.84e-07	5.74e-05	0	0	999	146
chr8	4676190	4677071	173.468	33.585	1.29e-07	3.02e-05	0	1	1040	146
chr8	4678184	4680397	1072.21	303.286	7.17e-07	0.000119	0	1	1040	146
chr8	4734429	4741044	1896.79	328.291	2.28e-14	6.2e-11	1	1	1051	148
chr8	4741103	4742995	452.609	68.18	1.63e-12	2.6e-09	0	0	1051	148
chr8	4743102	4744922	342.454	53.677	8.28e-12	9.63e-09	0	0	1051	148
chr8	4745019	4746247	400.025	69.457	7.28e-12	8.96e-09	0	0	1113	150
chr8	4747160	4747664	66.947	6.293	1.46e-06	0.00021	0	0	1113	150
chr8	4748105	4750252	507.845	92.316	6.44e-10	3.69e-07	0	0	1113	150
chr8	4751782	4754695	542.218	119.459	5.77e-09	2.31e-06	0	0	1113	150
chr8	4755809	4756960	175.239	18.679	8.69e-12	9.96e-09	0	0	1066	150
chr8	4760773	4763196	347.061	54.517	1.01e-10	7.73e-08	0	0	1066	150
chr8	4763511	4764534	158.037	26.113	5.6e-08	1.5e-05	0	0	1066	150
chr8	4764713	4766439	384.195	87.874	2.34e-08	7.33e-06	0	0	1066	150
chr8	4767580	4768392	111.632	21.102	7.63e-06	0.000736	0	0	1066	150
chr8	4769459	4770125	97.354	15.683	1.39e-06	0.000203	1	0	1144	155
chr8	4770417	4770866	58.63	3.972	3.26e-07	6.4e-05	1	0	1144	155
chr8	4772645	4776660	1074.87	211.037	4.07e-14	1.02e-10	1	1	1144	155
chr8	61935624	61936073	8.194	65.316	6.04e-06	0.000623	0	0	32	16
chr8	61940530	61940850	2.475	44.282	4.14e-06	0.000472	0	0	32	16
chr8	61942029	61942854	9.416	101.421	2.01e-08	6.46e-06	0	0	32	16
chr8	61953254	61954287	23.224	153.185	1.61e-08	5.37e-06	0	0	33	16
chr8	61968071	61968538	4.044	62.621	2.01e-07	4.28e-05	0	0	33	16
chr8	61979852	61980302	6.489	75.284	4.14e-07	7.74e-05	0	0	33	16
chr8	61989516	61989886	5.403	67.136	1.11e-07	2.67e-05	0	0	32	16
chr8	70689439	70690093	39.371	193.83	6.38e-07	0.000109	0	0	34	15
chr8	71534399	71536536	196.803	941.048	4.09e-06	0.00047	1	0	51	16
chr8	72319031	72321694	628.235	2613.31	1.16e-06	0.000176	1	1	61	15
chr8	75216348	75217215	31.599	153.049	9.5e-06	0.000873	0	0	34	15
chr8	75218263	75222584	302.123	1187.4	5.97e-07	0.000103	0	0	38	16
chr8	83254264	83254982	32.988	154.632	1.7e-06	0.000237	0	0	46	17
chr8	84876376	84877245	43.763	191.679	1.54e-06	0.000219	0	0	27	17
chr8	8495036	8495467	287.958	62.325	7.99e-08	2.03e-05	1	2	2550	148
chr8	84988979	84989581	18.758	104.489	1.7e-06	0.000237	0	0	32	17
chr8	84990843	84992315	101.258	351.521	2.83e-06	0.000352	0	0	32	17
chr8	8615300	8624813	8497.28	2136.78	2.22e-11	2.15e-08	3	2	2339	149
chr8	8624936	8625713	202.939	46.408	9.13e-07	0.000146	2	1	2339	149
chr8	8625875	8626824	373.931	92.006	8.6e-08	2.15e-05	2	1	2339	149
chr8	8627297	8630875	1693.11	416.171	1.55e-08	5.24e-06	2	1	2339	149
chr8	8631189	8640519	4518.46	1195.51	4.23e-10	2.59e-07	1	0	2247	148
chr8	8642177	8644847	955.576	210.256	3.1e-09	1.41e-06	0	0	2247	148
chr8	8645152	8652049	2928.2	714.189	2.77e-09	1.29e-06	0	1	2282	149
chr8	8652160	8656219	1680.67	410.028	1.04e-09	5.75e-07	0	1	2282	149
chr8	8656408	8658777	550.045	135.69	2.73e-09	1.29e-06	0	1	2199	149
chr8	8662845	8673439	8746.41	2224.59	7.01e-12	8.89e-09	0	1	2239	152
chr8	8673521	8689227	13496.7	3593.15	2.63e-10	1.7e-07	0	2	2239	152
chr8	8942167	8942582	55.007	6.293	9.05e-06	0.000842	1	2	1765	153
chr8	94503851	94505436	60.09	280.868	4.42e-07	8.13e-05	0	0	60	21
chr8	94506402	94506833	10.533	82.013	1.74e-06	0.000241	0	0	57	21
chr8	94512069	94512709	17.052	106.844	8.31e-07	0.000136	0	0	57	21
chr8	9966366	9966960	76.06	10.095	3.51e-06	0.000417	0	0	1035	121
chr8	9967970	9969603	523.988	92.885	4.75e-12	6.46e-09	0	0	1035	121
chr8	9969739	9970601	133.696	26.384	2.53e-06	0.000323	0	1	1099	125
chr8	9971049	9974433	2655.64	727.389	9.23e-11	7.24e-08	0	1	1099	125
chr8	9978672	9984964	2186.99	715.141	4.23e-06	0.000479	0	1	1099	125
chr8	9985498	9994716	3956	1012.93	3e-11	2.76e-08	0	0	1046	122
chr8	9996699	9997288	94.774	5.419	1.02e-10	7.76e-08	0	0	1102	123
chr9	103049475	103050916	228.451	37.188	7.82e-06	0.000747	0	0	0	0
chr9	103066870	103070763	600.586	145.343	1.09e-05	0.000971	0	0	0	0
chr9	103070932	103075024	646.178	141.566	3.27e-06	0.000395	0	0	0	0
chr9	103078424	103087768	1526.81	306.107	6.2e-07	0.000106	0	0	0	0
chr9	103116378	103117739	173.55	42.437	2.61e-06	0.00033	0	0	0	0
chr9	103118040	103120562	445.84	154.025	7.41e-06	0.000721	0	0	0	0
chr9	109107963	109108401	79.089	292.235	3.99e-06	0.000462	0	0	0	0
chr9	110725108	110725322	312.596	47.117	4.42e-09	1.86e-06	0	0	0	0
chr9	110726968	110727228	457.857	66.806	2.7e-09	1.28e-06	0	0	0	0
chr9	110727857	110728064	194.114	23.991	6.19e-07	0.000106	0	0	0	0
chr9	110733340	110737943	1083.73	250.449	7.53e-06	0.000731	1	0	0	0
chr9	110739082	110742366	536.778	119.439	6.03e-06	0.000623	1	0	0	0
chr9	116152638	116155149	432.691	125.222	3.86e-06	0.000451	0	0	0	0
chr9	122588926	122589821	111.026	18.441	4.2e-07	7.8e-05	0	0	0	0
chr9	122610792	122611518	107.329	21.84	5.82e-06	0.000606	0	0	0	0
chr9	123173209	123173669	8.194	65.621	3.71e-06	0.000437	1	0	0	0
chr9	123174396	123175830	36.324	199.686	1.13e-08	4.05e-06	1	0	0	0
chr9	123179901	123180901	46.752	221.739	1.91e-08	6.19e-06	1	0	0	0
chr9	123181212	123182997	79.049	469.857	4.19e-12	5.93e-09	0	0	0	0
chr9	123183225	123183946	44.171	225.642	4.18e-09	1.79e-06	0	0	0	0
chr9	123184853	123185805	43.93	206.624	5.6e-08	1.5e-05	0	0	0	0
chr9	123187655	123188294	13.839	87.898	2.11e-06	0.00028	0	0	0	0
chr9	123927433	123934460	8366.19	1346.16	6.55e-15	2.11e-11	0	0	0	0
chr9	123935303	123937300	5974.8	827.936	6.3e-20	6.24e-16	0	0	0	0
chr9	13705583	13706579	20.978	143.833	1.21e-07	2.85e-05	0	0	0	0
chr9	21298612	21299444	27.994	151.976	6.39e-08	1.67e-05	0	0	0	0
chr9	21305142	21306107	48.787	277.832	7.78e-08	1.98e-05	0	0	0	0
chr9	21306629	21307700	34.03	176.505	5.46e-08	1.48e-05	0	0	0	0
chr9	23226264	23229226	322.034	50.244	1.14e-07	2.72e-05	1	0	0	0
chr9	23239081	23241670	271.04	40.043	1.07e-06	0.000164	0	0	0	0
chr9	23250128	23251974	179.761	24.836	4.02e-07	7.61e-05	1	0	0	0
chr9	23259635	23260762	150.26	15.683	1.79e-06	0.000247	1	0	0	0
chr9	23264637	23265874	127.317	18.645	8.17e-06	0.000777	0	0	0	0
chr9	23293183	23294830	182.526	24.467	3.91e-06	0.000455	0	0	0	0
chr9	23294949	23298610	497.469	71.919	1.33e-07	3.11e-05	0	0	0	0
chr9	23334539	23336229	197.376	31.298	6.97e-06	0.000692	0	0	0	0
chr9	23354261	23356254	191.204	25.442	2.31e-06	0.000299	0	0	0	0
chr9	23373319	23374740	179.326	16.659	5.73e-08	1.52e-05	0	0	0	0
chr9	23382587	23384718	234.896	38.096	7.16e-06	0.000704	0	0	0	0
chr9	23411080	23412622	154.031	22.549	1.06e-05	0.000953	0	0	0	0
chr9	23432191	23433082	114.52	11.643	2.13e-06	0.000283	0	0	0	0
chr9	25486884	25489545	327.573	71.579	1.06e-05	0.000953	0	0	0	0
chr9	30899713	30905287	1089.11	281.747	7.14e-06	0.000702	0	0	0	0
chr9	30905850	30912485	1008.86	238.067	9.96e-06	0.000909	0	0	0	0
chr9	31090778	31092706	289.554	969.604	4.33e-06	0.000485	0	0	0	0
chr9	31094202	31094977	94.014	407.41	6.28e-08	1.65e-05	0	0	0	0
chr9	31105263	31106873	246.922	923.398	4.21e-06	0.000478	0	0	0	0
chr9	31107013	31108870	139.961	542.032	8.51e-06	0.000802	0	0	0	0
chr9	31109199	31109585	8.194	70.166	1.1e-06	0.000169	0	0	0	0
chr9	31129031	31129990	39.371	170.888	4.04e-06	0.000466	0	0	0	0
chr9	37533839	37540584	1123.66	244.52	6.65e-07	0.000112	1	0	0	0
chr9	41047622	41049059	198.423	45.025	1.87e-06	0.000255	1	0	0	0
chr9	41909599	41910574	255.475	50.346	1.86e-09	9.38e-07	0	0	0	0
chr9	44246001	44248986	377.156	102.639	4.82e-06	0.000527	2	0	0	0
chr9	48995680	48997683	100.577	405.067	1.44e-06	0.000208	3	0	0	0
chr9	48997804	48998553	40.729	184.322	1.12e-06	0.00017	3	0	0	0
chr9	62423925	62429875	1904.57	761.422	4.29e-06	0.000483	0	0	0	0
chr9	62430000	62432100	551.108	196.538	4.91e-06	0.000535	0	0	0	0
chr9	62442741	62444412	630.589	195.028	4.51e-07	8.2e-05	0	0	0	0
chr9	86747843	86749371	239.521	54.75	4.84e-06	0.000529	0	0	0	0
chr9	86749698	86751493	198.115	32.609	4.99e-06	0.00054	0	0	0	0
chr9	86754370	86758102	943.576	175.428	2.11e-08	6.72e-06	0	0	0	0
chr9	95425769	95426132	212.697	54.177	3.37e-06	0.000405	0	0	0	0
chr9	99315280	99318802	521.302	176.243	6.98e-06	0.000692	0	0	0	0
chr9	99385888	99386673	192.221	43.714	6.8e-06	0.000682	1	0	0	0
chrX	101081478	101083446	200.494	623.63	3.48e-06	0.000415	0	0	0	0
chrX	101788989	101792660	772.619	158.04	1.41e-12	2.31e-09	1	1	0	0
chrX	101796059	101797257	192.049	43.005	6.34e-07	0.000108	1	1	0	0
chrX	101797360	101799817	442.452	76.866	1.38e-12	2.3e-09	1	1	0	0
chrX	134447428	134448183	99.53	11.847	7.35e-07	0.000122	2	1	0	0
chrX	134449480	134450184	90.729	15.615	4.52e-06	0.000501	2	1	0	0
chrX	135576203	135576890	73.061	1.01	2.81e-09	1.3e-06	0	1	0	0
chrX	135577178	135577813	44.734	0.942	3.99e-06	0.000462	0	1	0	0
chrX	135581301	135582298	78.873	3.365	4.39e-07	8.08e-05	0	1	0	0
chrX	135583049	135589553	1050.1	64.68	2e-17	1.53e-13	1	1	0	0
chrX	135589607	135594190	540.146	57.012	2.31e-10	1.52e-07	2	0	0	0
chrX	141276415	141276824	1828.92	668.198	4.31e-06	0.000484	0	0	0	0
chrX	169966060	169966408	74.262	9.793	1.71e-06	0.000239	0	0	0	0
chrX	51775190	51776178	30.227	178.491	4.41e-09	1.86e-06	0	0	0	0
chrX	61332997	61333196	138.791	26.486	3.95e-07	7.53e-05	0	0	0	0
chrX	73072600	73073256	75.185	2.389	1.09e-10	8.2e-08	0	0	0	0
chrX	73077245	73077866	83.138	13.294	5.46e-06	0.000578	0	0	0	0
chrX	73086057	73086610	70.596	6.73	3.41e-07	6.68e-05	0	0	0	0
chrX	73086648	73087159	59.61	5.249	2.2e-06	0.000289	0	0	0	0
chrX	73087220	73088067	118.737	14.673	4.61e-09	1.91e-06	0	0	0	0
chrX	73088254	73089348	224.224	44.321	5.18e-09	2.1e-06	0	0	0	0
chrX	73089704	73092366	472.098	72.453	1.58e-14	4.59e-11	1	1	0	0
chrX	73092432	73092893	75.968	12.653	9.05e-06	0.000842	1	1	0	0
chrX	73092986	73093783	147.922	21.068	2.81e-09	1.3e-06	1	1	0	0
chrX	73106235	73106938	80.513	6.866	3.69e-08	1.06e-05	0	0	0	0
chrX	73119729	73120646	100.225	10.837	2.96e-07	5.9e-05	0	0	0	0
chrX	73124190	73125629	192.932	20.393	1.12e-10	8.31e-08	0	0	0	0
chrX	73125685	73129599	552.61	81.542	2.54e-12	3.86e-09	0	0	0	0
chrX	73198065	73199482	230.488	50.715	3.63e-08	1.06e-05	0	0	0	0
chrX	73298635	73299884	158.476	27.831	1.77e-07	3.87e-05	0	0	0	0
chrX	99018730	99019116	54.044	1.952	2.7e-07	5.48e-05	1	0	0	0
chrX	99020016	99020801	68.23	6.361	2.33e-06	0.000302	1	0	0	0
chrY	58851122	58851828	217.986	33.59	7.74e-09	2.87e-06	0	0	0	0
chrY	90718105	90719143	2755.17	976.495	1.82e-06	0.000251	0	0	0	0
chrY	90798715	90799444	1309.01	394.567	4.06e-08	1.15e-05	0	0	0	0
chrY	90801101	90802216	802.925	275.871	4.5e-06	0.0005	0	0	0	0
chrY	90805569	90815804	25027.7	10708.3	1.01e-05	0.00092	0	0	0	0
chrY	90816047	90817898	908.882	200.807	3.46e-12	4.95e-09	0	0	0	0
chrY	90821959	90822977	527.853	162.648	2.11e-07	4.43e-05	0	0	0	0
chrY	90823029	90823841	393.857	48.36	1.82e-14	5.12e-11	0	0	0	0
chrY	90824006	90825929	4325.98	905.781	4.21e-13	8.16e-10	0	0	0	0
chrY	90826013	90827060	1483.04	343.216	1.57e-10	1.11e-07	0	0	0	0
chrY	90827728	90829112	632.636	213.542	5.05e-06	0.000543	0	0	0	0

## Sheet: Sox2_ATAC_Seq_Peaks
chr	start	stop	meanF123	meanSox2	pvalue	padj	H3K27Ac_peak	H3K36me_peak	hiC_block	hiC_peak
chr1	3072058	3073220	4.0915	28.1605	5.58676e-05	0.00480928	0	0	0	0
chr1	3482134	3483883	38.3615	9.4855	7.54202e-05	0.00598036	0	0	0	0
chr1	4421960	4423170	8	52.93	3.31448e-08	1.81236e-05	0	0	0	0
chr1	4536999	4539047	4.15	41.473	2.73495e-08	1.57116e-05	1	0	0	0
chr1	4674193	4675008	2.939	18.381	0.00094245	0.0327792	0	0	0	0
chr1	4722225	4723467	6.929	33.1095	9.38051e-05	0.00697943	0	0	0	0
chr1	6728856	6730047	33.208	10.5225	0.00166079	0.046719	0	0	0	0
chr1	6869860	6871150	72.9835	17.3795	1.27499e-07	4.91087e-05	0	0	0	0
chr1	6897832	6899023	25.1325	4.8825	0.000463652	0.0207826	0	0	0	0
chr1	7318906	7320188	28.7595	5.797	0.000218442	0.0123984	0	0	0	0
chr1	10259153	10260327	8.032	27.922	0.00164279	0.0463672	0	0	0	0
chr1	11400612	11401999	38.802	13.423	0.00144141	0.0429412	0	0	0	0
chr1	12424176	12425157	6.3135	25.5465	0.000787293	0.029071	0	0	0	0
chr1	12465892	12467087	4.592	22.9865	0.000915423	0.0320637	0	0	0	0
chr1	17506334	17507479	36.1945	7.194	5.02159e-05	0.00441273	1	0	0	0
chr1	17726721	17728233	44.3455	14.381	0.000558505	0.0233257	0	0	0	0
chr1	20414377	20415458	5.9105	30.7695	0.000100413	0.0073101	0	0	0	0
chr1	20735666	20736696	4.5155	22.159	0.000698948	0.0268661	0	0	0	0
chr1	21941064	21942326	3.815	29.4925	5.45174e-06	0.00087693	0	0	0	0
chr1	23892017	23892484	5.1785	23.4645	0.000725722	0.0274455	0	0	0	0
chr1	25006500	25007596	22.5365	3.0325	0.000129852	0.00876556	1	0	0	0
chr1	25012371	25013609	23.6315	5.4745	0.00127028	0.0398043	1	0	0	0
chr1	30413362	30414525	13.014	38.702	0.000808853	0.0295314	0	0	0	0
chr1	30908458	30909749	24.8455	74.95	8.29037e-06	0.00118261	0	0	0	0
chr1	31155910	31157538	4.5505	22.902	0.00111384	0.0366284	0	0	0	0
chr1	34040810	34041894	23.423	74.015	4.41523e-06	0.000750216	0	0	0	0
chr1	34055776	34056996	6.4695	28.6205	0.000300884	0.0154657	0	0	0	0
chr1	34127280	34128639	26.686	71.655	4.45074e-05	0.00403279	0	0	0	0
chr1	35358720	35359740	3.386	18.937	0.00119782	0.0385495	1	0	0	0
chr1	35468367	35469734	4.043	20.6395	0.00103381	0.0348655	0	0	0	0
chr1	35961498	35962816	7.8005	45.4165	4.4402e-07	0.000131107	0	0	0	0
chr1	36129931	36130969	5.535	29.4395	9.87641e-05	0.0072149	0	0	0	0
chr1	36570144	36571222	8.132	29.441	0.00121048	0.0388385	0	0	0	0
chr1	36919524	36921175	7.252	48.6895	8.64758e-08	3.72587e-05	0	0	0	0
chr1	37568029	37569092	2.0475	14.1615	0.00177872	0.0488168	0	0	0	0
chr1	38071190	38072121	7.135	34.9495	3.26009e-05	0.00327934	0	0	0	0
chr1	39122230	39124037	11.38	45.732	1.2523e-05	0.00158078	0	0	0	0
chr1	39205250	39206488	3.1015	20.9865	0.000224954	0.0126646	0	0	0	0
chr1	40850184	40851051	3.464	20.926	0.000447695	0.0202718	0	0	0	0
chr1	41130802	41132208	28.432	7.4785	0.00116863	0.0378896	0	0	0	0
chr1	43202747	43204038	5.234	23.817	0.000592431	0.0242626	1	0	0	0
chr1	46893888	46895320	38.228	8.324	5.92912e-05	0.00501706	1	0	0	0
chr1	46921237	46922379	24.4935	4.9915	0.000579754	0.023976	0	0	0	0
chr1	49708454	49709472	30.0055	4.405	2.4725e-05	0.00261855	0	0	0	0
chr1	51121891	51122949	4.1205	23.079	0.000301384	0.0154657	0	0	0	0
chr1	51149454	51150366	3.4495	21.75	0.00029188	0.0151684	0	0	0	0
chr1	51265559	51266428	3.6055	23.219	0.000173765	0.0106643	0	0	0	0
chr1	51508282	51510448	23.5985	66.5285	4.33324e-05	0.0039862	0	0	0	0
chr1	52278998	52280078	3.3335	21.471	0.000182037	0.0110041	1	0	0	0
chr1	53209758	53210813	27.8155	3.369	2.31007e-05	0.00248511	2	0	0	0
chr1	54327659	54328655	3.579	23.268	0.000179456	0.0109184	0	0	0	0
chr1	55198280	55199601	36.7195	11.573	0.00110929	0.0365356	0	0	0	0
chr1	56952682	56954426	9.8695	36.7685	0.000242993	0.0132716	0	0	0	0
chr1	57844995	57846099	1.9605	14.9555	0.00143283	0.042794	1	0	0	0
chr1	59367560	59368709	12.897	51.9445	6.86159e-06	0.0010231	0	0	0	0
chr1	59475276	59476345	4.598	23.655	0.000576534	0.023873	0	0	0	0
chr1	59579667	59581060	5.068	26.784	0.000186994	0.0112003	0	0	0	0
chr1	59631918	59633020	3.313	20.645	0.000286644	0.01497	0	0	0	0
chr1	60571853	60573469	4.7535	23.1125	0.000943481	0.0328016	0	0	0	0
chr1	62408270	62409047	0.8665	23.6975	1.17815e-06	0.000273331	0	0	0	0
chr1	63976494	63977690	5.4825	32.186	2.63625e-05	0.00275868	0	0	0	0
chr1	64036561	64037828	5.174	40.501	3.75896e-07	0.000117135	0	0	0	0
chr1	64066546	64067678	7.6995	27.941	0.00113819	0.0372209	0	0	0	0
chr1	64225598	64227077	34.799	76.2445	0.000502376	0.0219088	0	0	0	0
chr1	64655029	64656214	27.7515	7.3405	0.00136161	0.0414598	0	0	0	0
chr1	64761348	64762416	3.83	20.1475	0.00102629	0.0347298	0	0	0	0
chr1	67020373	67021663	12.8335	96.0515	8.09725e-14	2.84915e-10	1	0	0	0
chr1	67022533	67023485	3.7645	29.121	1.6853e-05	0.00199049	1	0	0	0
chr1	69610694	69611703	5.371	26.273	0.000228844	0.0128205	0	0	0	0
chr1	70902151	70902887	3.3475	24.3865	4.38355e-05	0.00400939	0	0	0	0
chr1	71393812	71394594	2.66	16.1075	0.00119934	0.0385541	0	0	0	0
chr1	71511027	71512267	3.3605	23.782	4.81231e-05	0.00426567	0	0	0	0
chr1	71740765	71742140	35.3925	10.943	0.00126575	0.0397446	0	0	0	0
chr1	71886766	71887437	4.581	21.769	0.00126933	0.0397893	0	0	0	0
chr1	71915065	71916221	2.0815	27.778	8.53314e-07	0.000217706	0	0	0	0
chr1	72959786	72961235	31.521	7.7865	0.000312378	0.0158373	0	0	0	0
chr1	73207256	73208208	3.3915	23.388	0.000123628	0.00845353	1	0	0	0
chr1	73635102	73636459	3.724	19.988	0.000725366	0.0274455	0	0	0	0
chr1	73663094	73664312	9.7055	65.25	9.16542e-10	1.0052e-06	0	0	0	0
chr1	73804832	73805895	6.5605	27.4855	0.000514382	0.0222412	0	0	0	0
chr1	74726540	74727527	3.103	30.0875	1.8671e-06	0.000386094	0	0	0	0
chr1	74876414	74878089	4.2255	30.868	5.6942e-06	0.000907265	1	0	0	0
chr1	74971178	74972448	11.709	36.8045	0.000748561	0.0279492	0	0	0	0
chr1	77187468	77188841	3.871	20.554	0.00119446	0.0385005	0	0	0	0
chr1	78181539	78182634	32.4935	9.957	0.00155129	0.0448865	0	0	0	0
chr1	82971683	82972853	7.335	31.7245	0.000173088	0.010646	1	0	0	0
chr1	85806351	85807371	2.2245	16.422	0.000550414	0.0231712	0	0	0	0
chr1	87631423	87632136	3.3895	16.9785	0.00180087	0.0491848	0	0	0	0
chr1	87959824	87960697	2.897	16.329	0.00128873	0.0400998	0	0	0	0
chr1	88398867	88399984	2.4015	16.6715	0.00122582	0.0391372	1	0	0	0
chr1	88463173	88465288	9.365	34.4985	0.000368472	0.0178319	0	0	0	0
chr1	89190679	89193093	16.8095	46.612	0.000668683	0.0261188	0	0	0	0
chr1	89688566	89689818	9.6795	38.1795	8.74415e-05	0.00663455	0	0	0	0
chr1	89763507	89764715	12.9875	38.9895	0.000783123	0.0289948	0	0	0	0
chr1	89804540	89805747	7.572	38.4005	1.18409e-05	0.00151736	0	0	0	0
chr1	90166203	90167348	2.1835	21.1665	0.000109236	0.00771298	0	0	0	0
chr1	90404502	90405773	24.6875	3.321	4.48153e-05	0.00405634	0	0	0	0
chr1	90972638	90974073	10.386	35.5485	0.0006638	0.0260481	0	0	0	0
chr1	92441205	92442399	8.956	31.23	0.000807485	0.0295038	0	0	0	0
chr1	95033118	95035102	36.825	9.84	0.000335123	0.016618	1	0	0	0
chr1	95249947	95251048	3.419	19.8085	0.00100811	0.0342726	0	0	0	0
chr1	99907543	99908497	20.22	4.3665	0.00160568	0.045887	0	0	0	0
chr1	100877633	100878890	40.291	12.378	0.000447203	0.0202635	0	0	0	0
chr1	103137420	103138539	26.4895	6.67	0.00107076	0.0357856	0	0	0	0
chr1	104746523	104747524	34.251	9.6	0.000599492	0.0244569	0	0	0	0
chr1	105309821	105310927	5.906	28.938	9.78698e-05	0.00715835	0	0	0	0
chr1	105765327	105766485	8.968	30.277	0.00118949	0.0384276	0	0	0	0
chr1	108094275	108095268	22.7665	3.639	0.000488767	0.021565	0	0	0	0
chr1	110337062	110338026	32.5705	7.1465	0.000141875	0.00923037	0	0	0	0
chr1	115558279	115559180	25.4645	4.344	0.000220155	0.0124609	0	0	0	0
chr1	116365724	116367598	24.2285	6.13	0.00160671	0.0459011	1	0	0	0
chr1	118471983	118473232	6.6395	27.295	0.000718652	0.0273373	0	0	0	0
chr1	118483230	118484316	3.0975	18.5295	0.00164504	0.0463995	0	0	0	0
chr1	118689307	118690797	9.4535	50.2765	4.09368e-07	0.000124354	0	0	0	0
chr1	119303687	119306710	67.798	28.197	0.000541287	0.0229762	0	0	0	0
chr1	119565377	119566582	4.4055	21.903	0.000902991	0.0317405	0	0	0	0
chr1	120529279	120530419	8.2335	34.8215	0.000107832	0.00765872	0	0	0	0
chr1	121493386	121494553	4.611	31.236	2.18499e-05	0.00239323	1	0	0	0
chr1	124931152	124932257	3.555	19.219	0.000987668	0.0337815	0	0	0	0
chr1	125457667	125458716	2.5745	15.875	0.00170401	0.0474135	0	0	0	0
chr1	125701330	125702420	8.6365	31.346	0.000536003	0.0228433	0	0	0	0
chr1	126674622	126675841	26.903	6.328	0.000876275	0.0310532	1	0	0	0
chr1	128982997	128983877	3.1395	16.9445	0.00182423	0.0495817	0	0	0	0
chr1	129272350	129274378	39.945	12.1915	0.000380934	0.0182572	0	0	0	0
chr1	130683558	130685026	7.1935	26.7835	0.00174822	0.0482778	0	0	0	0
chr1	130821624	130822878	5.171	29.013	5.83894e-05	0.00494571	0	0	0	0
chr1	131063937	131064973	5.9615	23.8785	0.00163391	0.0462556	0	0	0	0
chr1	131103570	131104659	4.6365	31.555	9.43974e-06	0.0012941	0	0	0	0
chr1	131690023	131691821	13.4885	52.9005	5.65014e-06	0.000903276	0	0	0	0
chr1	132327055	132328247	5.73	24.027	0.000983874	0.0337482	0	0	0	0
chr1	132334883	132336196	4.8205	25.0855	0.000307344	0.015673	0	0	0	0
chr1	132503139	132504165	4.4155	28.739	2.30395e-05	0.00248485	0	0	0	0
chr1	132738538	132740012	39.511	10.17	0.000123033	0.00842653	0	0	0	0
chr1	134151217	134153678	11.545	34.721	0.00182482	0.0495817	1	0	0	0
chr1	134167565	134169537	3.9135	38.863	4.04081e-08	2.13274e-05	1	0	0	0
chr1	134225730	134227523	10.3235	34.6965	0.000633894	0.0253342	2	3	0	0
chr1	135198197	135200233	53.332	18.617	0.00029755	0.0153497	0	0	0	0
chr1	135667845	135669374	12.2175	40.33	0.000350858	0.0172163	0	0	0	0
chr1	135770444	135772873	10.345	32.6055	0.00170038	0.0473669	0	0	0	0
chr1	136990020	136990761	2.7865	16.6795	0.000910167	0.0319459	0	0	0	0
chr1	138038817	138039965	23.4225	4.664	0.000537593	0.0228708	0	0	0	0
chr1	138119578	138120705	35.088	10.6325	0.000939762	0.0326992	0	0	0	0
chr1	138153679	138155067	32.837	5.8575	2.48167e-05	0.00262293	0	0	0	0
chr1	138518729	138519655	7.1335	27.338	0.00126312	0.0397446	0	0	0	0
chr1	138570842	138572628	10.698	33.636	0.00181475	0.049436	0	0	0	0
chr1	146322472	146323785	48.982	16.3605	0.000334832	0.016618	1	0	0	0
chr1	146426556	146427650	54.1855	14.28	9.78293e-06	0.0013325	0	0	0	0
chr1	146737428	146737919	16.9	1.1665	7.47733e-05	0.00596266	0	0	0	0
chr1	147125181	147126312	22.542	4.75	0.000892834	0.0314814	0	0	0	0
chr1	151144053	151145227	5.581	41.494	3.6728e-07	0.000116504	0	0	0	0
chr1	151222488	151224055	8.347	31.185	0.000671312	0.0261973	0	0	0	0
chr1	151778167	151779345	34.653	11.332	0.0017512	0.0483444	0	0	0	0
chr1	153008914	153010234	37.2285	88.307	7.06955e-05	0.00572396	0	0	0	0
chr1	153201735	153203003	8.457	34.09	0.000297366	0.0153496	0	0	0	0
chr1	153358088	153359430	6.3685	41.143	8.78226e-07	0.000220728	1	0	0	0
chr1	153542548	153543724	3.104	18.608	0.0009913	0.0338509	1	0	0	0
chr1	153982434	153983770	3.4075	25.561	4.75046e-05	0.00424067	0	0	0	0
chr1	154033755	154034945	6.3065	58.666	1.22266e-10	1.81142e-07	1	0	0	0
chr1	155085836	155087536	38.1035	12.2895	0.000820325	0.0298213	0	0	0	0
chr1	155118084	155119024	4.6445	24.7345	0.000258429	0.013874	0	0	0	0
chr1	156602147	156603314	6.7215	34.0815	2.83051e-05	0.00292214	0	0	0	0
chr1	160308588	160310741	30.5945	8.589	0.00114555	0.0373502	1	1	0	0
chr1	160362971	160364167	37.1	5.3	2.78087e-06	0.000513879	0	0	0	0
chr1	161597925	161598926	3.402	30.9195	1.40236e-06	0.000311648	0	0	0	0
chr1	161961944	161963676	15.6555	40.7195	0.00178952	0.0489858	0	0	0	0
chr1	165095393	165096509	7.117	28.297	0.000535916	0.0228433	0	0	0	0
chr1	165108808	165110194	8.093	47.8375	3.08025e-07	0.000101214	1	0	0	0
chr1	165193502	165195129	61.166	24.039	0.000402306	0.018927	0	0	0	0
chr1	165216750	165217859	2.5635	17.3365	0.000805462	0.0294787	0	0	0	0
chr1	165818060	165819209	4.063	22.2175	0.000382837	0.0183068	0	0	0	0
chr1	167053653	167054764	5.7285	31.2835	2.96938e-05	0.00304318	0	0	0	0
chr1	167497204	167498831	43.1175	11.507	0.000122271	0.00839069	0	0	0	0
chr1	169234699	169236202	56.678	15.1635	1.18391e-05	0.00151736	0	0	0	0
chr1	170871002	170872652	23.123	55.9155	0.00117314	0.0379868	0	0	0	0
chr1	172069759	172071092	11.5	34.131	0.00149167	0.0439527	0	0	0	0
chr1	172436353	172437666	24.7225	60.5435	0.000433084	0.0199047	0	0	0	0
chr1	173365403	173368660	39.724	14.6245	0.00183505	0.0497644	0	0	0	0
chr1	173388494	173389251	2.9755	22.875	7.503e-05	0.00597749	0	0	0	0
chr1	174597276	174599273	4.672	25.381	0.000293028	0.0152187	0	0	0	0
chr1	174600245	174601564	5.4635	27.8535	0.00011206	0.00788601	0	0	0	0
chr1	175039202	175040454	40.0355	12.9515	0.000743187	0.0278565	0	0	0	0
chr1	176997416	176998870	42.015	14.0335	0.000735416	0.0276857	0	0	0	0
chr1	178282909	178284740	25.3175	6.684	0.00169398	0.0472611	0	0	0	0
chr1	178408409	178409742	12.4735	44.4415	7.81482e-05	0.00611628	0	0	0	0
chr1	178711916	178713000	1.7915	15.7205	0.000453482	0.0204485	0	0	0	0
chr1	179041474	179043126	5.5245	42.362	2.80329e-07	9.357e-05	0	0	0	0
chr1	180924233	180925791	46.6415	13.289	7.804e-05	0.00611347	1	0	0	0
chr1	182398486	182399567	2.556	18.235	0.000442974	0.020112	0	0	0	0
chr1	184016209	184017120	6.7455	36.349	1.6931e-05	0.00199412	0	0	0	0
chr1	184797409	184798173	1.7025	14.609	0.00177872	0.0488168	0	0	0	0
chr1	185615726	185616478	4.2585	21.0825	0.00128762	0.04008	0	0	0	0
chr1	186399348	186400517	3.9145	26.722	3.9769e-05	0.00374823	0	0	0	0
chr1	187232748	187234016	42.8625	14.047	0.000508606	0.022094	0	0	0	0
chr1	187822809	187824043	3.342	33.333	8.87159e-07	0.000222038	0	0	0	0
chr1	188101586	188102534	3.0955	17.7	0.00144775	0.0430794	0	0	0	0
chr1	189386677	189387678	4.222	28.614	1.6451e-05	0.00195946	0	0	0	0
chr1	189777852	189779846	10.49	41.833	5.261e-05	0.00455672	0	0	0	0
chr1	189845688	189847375	5.4945	43.434	9.44844e-08	3.96966e-05	0	0	0	0
chr1	190447166	190449634	56.709	17.471	3.86079e-05	0.00367987	1	0	0	0
chr1	191447939	191448999	4.6125	21.0215	0.00147613	0.0436317	0	0	0	0
chr1	193509582	193511334	41.009	9.991	5.82273e-05	0.00494571	1	1	0	0
chr1	194332206	194333266	20.2745	3.743	0.00164478	0.0463995	0	0	0	0
chr1	195100507	195101411	9.325	53.611	1.47833e-07	5.56536e-05	0	0	0	0
chr10	4106896	4108935	51.46	105.219	0.000218231	0.0123984	0	0	0	0
chr10	4110711	4112454	14.7	50.991	2.62618e-05	0.00275156	0	0	0	0
chr10	4273292	4274662	7.1395	26.872	0.00153112	0.0446479	0	0	0	0
chr10	5165134	5166182	2.9055	17.3635	0.00182423	0.0495817	0	0	0	0
chr10	5176095	5177253	2.65	17.264	0.000936349	0.0326208	1	0	0	0
chr10	5685091	5686176	3.5225	21.6765	0.000450702	0.0203643	0	0	0	0
chr10	7173991	7175197	4.853	20.9685	0.00177402	0.0487194	0	0	0	0
chr10	9331275	9332542	40.895	9.093	2.64927e-05	0.00276219	0	0	0	0
chr10	9698729	9699864	5.4405	34.5215	6.70789e-06	0.00101336	0	0	0	0
chr10	10996334	10997615	66.1265	18.8755	3.88565e-06	0.000679369	0	0	0	0
chr10	12694424	12695503	8.8115	42.546	1.38555e-05	0.00171564	0	0	0	0
chr10	13358572	13359568	2.8095	16.708	0.00146763	0.0434872	0	0	0	0
chr10	14459813	14461389	9.055	60.9115	4.07141e-09	3.33808e-06	0	0	0	0
chr10	16600585	16601738	5.217	25.6625	0.0002221	0.0125458	0	0	0	0
chr10	17567273	17568278	5.2255	27.186	0.000193563	0.0114732	0	0	0	0
chr10	17669349	17671371	4.5	21.6915	0.00112754	0.036935	1	0	0	0
chr10	17697009	17698638	16.816	58.853	8.47217e-06	0.0012031	0	0	0	0
chr10	17704972	17706335	28.441	5.9645	0.000271922	0.014361	0	0	0	0
chr10	17706895	17707926	4.3095	23.337	0.000541327	0.0229762	0	0	0	0
chr10	17792501	17793667	2.3235	16.7085	0.00122582	0.0391372	0	0	0	0
chr10	19891425	19892555	21.6595	4.2915	0.000629174	0.0252531	0	0	0	0
chr10	19956381	19957435	1.623	17.046	0.000165885	0.0103157	0	0	0	0
chr10	20090039	20092227	6.619	38.0725	4.48037e-06	0.000759756	1	0	0	0
chr10	21935975	21937942	8.6065	38.878	2.23683e-05	0.00242796	0	0	0	0
chr10	21960796	21961892	3.103	22.2285	0.000127939	0.00868504	0	0	0	0
chr10	24445765	24447921	4.341	35	1.39988e-06	0.000311648	0	0	0	0
chr10	24628579	24629943	3.9555	40.1435	6.10548e-08	2.88042e-05	1	0	0	0
chr10	24821831	24822868	1.7295	17.7025	0.000127261	0.00865031	0	0	0	0
chr10	25061307	25062185	5.9895	25.676	0.000849451	0.0304993	0	0	0	0
chr10	25779095	25780416	4.4925	44.095	1.28497e-08	8.68106e-06	0	0	0	0
chr10	28098818	28099582	2.303	14.5655	0.00174111	0.0481131	0	0	0	0
chr10	35620512	35621602	2.5745	18.2305	0.000548559	0.0231466	0	0	0	0
chr10	35649345	35650574	31.087	6.841	0.000243021	0.0132716	0	0	0	0
chr10	37220115	37222729	4.1375	24.5175	0.000143223	0.00928233	0	0	0	0
chr10	39557433	39558709	8.7655	33.9	0.000195027	0.01153	0	0	0	0
chr10	40362528	40363862	51.345	18.1065	0.000400255	0.0188697	1	0	0	0
chr10	40500691	40501424	3.7275	19.6085	0.00136939	0.0415688	0	0	0	0
chr10	42072286	42073680	8.363	33.4775	0.000160694	0.010082	0	0	0	0
chr10	42091167	42092345	2.72	19.7185	0.000232557	0.0129367	0	0	0	0
chr10	43462436	43463686	6.7575	25.215	0.00123852	0.0393049	1	0	0	0
chr10	46819570	46820711	24.0915	4.224	0.000180754	0.0109626	3	0	0	0
chr10	51688034	51689320	3.587	23.55	0.000260083	0.0139009	0	0	0	0
chr10	52703980	52705512	35.459	11.5065	0.00137636	0.0416898	0	0	0	0
chr10	54058541	54060017	11.978	56.326	4.70607e-07	0.000137515	0	0	0	0
chr10	56356210	56357497	6.4285	30.225	0.000193262	0.0114732	0	0	0	0
chr10	59430190	59431522	6.0835	44.9525	1.03965e-07	4.24138e-05	0	0	0	0
chr10	60131302	60132923	5.669	35.73	7.98955e-06	0.00114941	1	0	0	0
chr10	60332404	60333512	3.159	20.2715	0.000307192	0.015673	0	0	0	0
chr10	61394267	61395538	37.675	12.4875	0.00129278	0.0401666	0	0	0	0
chr10	61405395	61406932	39.0935	11.51	0.000512156	0.0221798	0	0	0	0
chr10	61439928	61441026	6.1445	24.902	0.00156796	0.0452687	0	0	0	0
chr10	62412612	62414410	8.536	31.491	0.000606914	0.0246882	1	3	0	0
chr10	62521364	62523401	5.447	27.461	0.000201302	0.0117423	1	1	0	0
chr10	62527982	62529363	6.5685	49.222	2.08854e-08	1.29686e-05	1	0	0	0
chr10	62854593	62855666	5.701	28.515	0.000118724	0.00820455	0	0	0	0
chr10	63541280	63542538	18.5035	60.9905	1.90858e-05	0.00217218	0	0	0	0
chr10	64736219	64737311	24.5605	3.2085	6.29887e-05	0.00526661	1	0	0	0
chr10	66491540	66493134	34.0665	10.282	0.00100161	0.0340997	0	0	0	0
chr10	66910923	66912471	19.729	49.375	0.00109506	0.0362474	0	0	0	0
chr10	67025108	67026673	14.612	42.286	0.0010829	0.0360299	0	0	0	0
chr10	67223726	67224590	13.75	64.5155	1.57841e-07	5.77027e-05	0	0	0	0
chr10	67571115	67572317	2.635	22.8895	3.61682e-05	0.00350669	0	0	0	0
chr10	68229450	68232367	13.933	41.7905	0.000627366	0.0252177	0	0	0	0
chr10	69220729	69221799	3.6645	20.758	0.000860225	0.0307164	0	0	0	0
chr10	69670245	69671820	8.2115	35.2145	0.000103167	0.00745639	0	0	0	0
chr10	69784906	69786027	4.648	23.4425	0.000772004	0.0286694	0	0	0	0
chr10	69887950	69889104	10.5645	36.034	0.000478084	0.0212491	0	0	0	0
chr10	73038961	73040399	30.8	6.929	0.000329938	0.0164685	0	0	0	0
chr10	75055645	75057181	5.5915	34.9325	1.41278e-05	0.00173916	1	0	0	0
chr10	75111155	75112650	7.245	46.032	2.04077e-07	7.06307e-05	0	0	0	0
chr10	79105951	79107423	18.5375	69.815	4.40248e-07	0.000130449	0	0	0	0
chr10	79900276	79901918	59.2745	19.461	7.30833e-05	0.00586667	0	0	0	0
chr10	83069361	83070665	14.837	53.919	9.8121e-06	0.00133253	0	0	0	0
chr10	83644423	83645694	8.731	40.27	1.23593e-05	0.0015648	0	0	0	0
chr10	83647941	83649412	30.9455	65.641	0.00177141	0.0486953	0	0	0	0
chr10	83943400	83944615	4.7695	29.9075	1.68381e-05	0.00199049	0	0	0	0
chr10	84302532	84303873	8.0235	30.202	0.000630687	0.0252665	0	0	0	0
chr10	84387973	84390373	6.316	30.64	8.32774e-05	0.00641076	0	0	0	0
chr10	84446286	84448080	12.0355	42.0185	0.000162284	0.010144	0	0	0	0
chr10	84542547	84543505	4.3985	27.0645	8.1385e-05	0.00629377	1	0	0	0
chr10	84711915	84713197	4.075	26.05	7.29503e-05	0.00586667	0	0	0	0
chr10	86342281	86343375	5.039	22.5175	0.00123314	0.0391785	0	0	0	0
chr10	88354489	88355481	3.856	22.516	0.000378482	0.0181706	0	0	0	0
chr10	88717026	88718282	50.221	9.763	9.50241e-07	0.000233807	0	0	0	0
chr10	88910448	88911809	29.926	7.0305	0.000422213	0.0195263	0	0	0	0
chr10	89439098	89440218	7.51	43.443	1.28062e-06	0.000290715	0	0	0	0
chr10	89508277	89509195	2.6525	16.4025	0.00168841	0.0472008	0	0	0	0
chr10	89742676	89744175	6.9515	32.213	0.000103531	0.00745639	0	0	0	0
chr10	90804044	90805417	36.9485	7.06	1.77592e-05	0.00207145	0	0	0	0
chr10	93517383	93519387	3.677	20.6325	0.000555333	0.0232392	1	0	0	0
chr10	93730431	93731858	4.6895	23.489	0.00041671	0.0193247	3	0	0	0
chr10	94561028	94562047	3.743	28.8205	7.05199e-06	0.00104295	1	0	0	0
chr10	95008616	95009691	2.6695	17.5	0.00141875	0.0425463	0	0	0	0
chr10	95261901	95263386	31.2065	8.2395	0.000478918	0.021275	0	0	0	0
chr10	95661354	95662387	5.547	42.1215	7.96771e-07	0.000205767	0	0	0	0
chr10	95729497	95730621	9.304	33.614	0.000301525	0.0154657	0	0	0	0
chr10	95862253	95863461	6.993	29.162	0.0004902	0.0216036	0	0	0	0
chr10	95864326	95865519	10.7085	43.838	1.71669e-05	0.00201349	0	0	0	0
chr10	96178197	96179366	3.1035	28.6755	4.34651e-06	0.000743024	0	0	0	0
chr10	96756303	96757927	8.534	40.5105	1.22827e-05	0.00155744	0	0	0	0
chr10	96871241	96872191	4.0345	32.982	5.40966e-06	0.00087292	0	0	0	0
chr10	98748828	98750106	33.5625	9.2725	0.000520646	0.0224439	0	0	0	0
chr10	98866216	98867090	3.396	22.6115	7.66997e-05	0.0060421	0	0	0	0
chr10	100121034	100121949	2.377	21.452	3.5173e-05	0.00344581	0	0	0	0
chr10	103166827	103167624	27.1165	5.6735	0.000551342	0.0231756	0	0	0	0
chr10	103225016	103226125	21.1355	3.852	0.00112667	0.036935	0	0	0	0
chr10	107528212	107529559	36.869	10.955	0.000396599	0.0187525	1	0	0	0
chr10	108113035	108114425	37.388	91.2075	2.47442e-05	0.00261855	0	0	0	0
chr10	108530684	108532125	16.1185	51.9225	8.48872e-05	0.00649914	0	0	0	0
chr10	110157719	110159121	35.342	9.5385	0.00040436	0.0190025	0	0	0	0
chr10	110713269	110714477	3.647	23.092	0.000119687	0.00825762	0	0	0	0
chr10	110730701	110731796	2.535	27.2205	4.24326e-06	0.000731295	0	0	0	0
chr10	110880815	110882105	7.43	48.5125	6.50573e-08	3.01866e-05	0	0	0	0
chr10	111594336	111596426	8.071	32.0815	0.000326073	0.016342	1	0	0	0
chr10	111675879	111677066	3.9085	36.4815	5.03355e-07	0.000143947	0	0	0	0
chr10	112228330	112230338	26.6795	6.08	0.000570919	0.0237152	1	0	0	0
chr10	112793558	112794790	29.4485	5.158	0.000105566	0.00754857	0	0	0	0
chr10	112972846	112974251	7.3225	34.86	6.92726e-05	0.00565339	0	0	0	0
chr10	115468421	115469687	39.421	12.9695	0.00099013	0.0338247	0	0	0	0
chr10	115898287	115899356	3.0245	17.9505	0.0011807	0.0381877	3	0	0	0
chr10	116253772	116254642	2.8235	17.2105	0.000948102	0.032881	0	0	0	0
chr10	116271820	116272875	3.327	23.8335	4.37323e-05	0.00400939	1	0	0	0
chr10	116733212	116734527	5.386	34.671	6.24399e-06	0.000958714	1	0	0	0
chr10	117023138	117024655	10.1405	43.941	1.87349e-05	0.00215341	0	0	0	0
chr10	117072785	117073956	5.946	23.9325	0.00163391	0.0462556	0	0	0	0
chr10	117154725	117155966	5.708	33.485	1.35229e-05	0.00168054	0	0	0	0
chr10	117166582	117168057	26.5555	59.685	0.00122707	0.0391386	0	0	0	0
chr10	117171438	117172862	10.612	35.8295	0.000590982	0.0242268	0	0	0	0
chr10	117733727	117734505	4.174	20.72	0.00081604	0.0297167	0	0	0	0
chr10	117808776	117810395	34.474	9.622	0.000491716	0.0216161	0	0	0	0
chr10	119039830	119040977	5.98	26.5695	0.000519688	0.022414	0	0	0	0
chr10	119810247	119810926	2.027	15.786	0.000773167	0.0286999	0	0	0	0
chr10	120147212	120148236	3.5335	23.7755	0.000118187	0.00818759	0	0	0	0
chr10	120190381	120191593	3.048	22.4345	0.000108097	0.0076711	1	0	0	0
chr10	120423629	120424894	5.8575	26.8205	0.00040185	0.0189161	0	0	0	0
chr10	121454299	121456193	34.9835	77.767	0.000378242	0.0181694	0	0	0	0
chr10	121795910	121797282	5.293	26.9765	0.000137539	0.00906311	0	0	0	0
chr10	123330696	123331782	2.578	18.32	0.000411298	0.0192003	0	0	0	0
chr10	123677876	123679140	27.064	6.924	0.00154342	0.0447972	0	0	0	0
chr10	124148946	124149993	53.6945	10.653	5.9509e-07	0.000164229	0	0	0	0
chr10	125785294	125787689	27.3465	7.384	0.00159466	0.0456651	0	0	0	0
chr10	125981166	125982294	3.2365	30.829	2.54757e-06	0.000477807	0	0	0	0
chr10	126019271	126020473	8.9045	34.9865	0.000204561	0.0118616	0	0	0	0
chr10	127877304	127879969	6.7365	34.6645	1.78582e-05	0.0020744	1	0	0	0
chr10	130036671	130037877	27.312	6.0625	0.000433253	0.0199047	0	0	0	0
chr11	4273298	4275565	4.5615	32.359	5.08407e-06	0.000835291	3	0	0	0
chr11	4283216	4284441	16.4555	45.0265	0.000793225	0.0291505	0	0	0	0
chr11	4403914	4405044	12.322	35.7105	0.00121387	0.0389029	0	0	0	0
chr11	4761400	4765186	29.3865	8.287	0.00108228	0.0360255	0	0	0	0
chr11	6772958	6774543	20.938	66.5605	7.55814e-06	0.00110427	0	0	0	0
chr11	7464869	7466002	2.3215	15.7145	0.00161865	0.0460396	1	0	0	0
chr11	7534228	7535398	28.063	6.0285	0.000363051	0.0176201	0	0	0	0
chr11	8820965	8822311	7.1895	44.349	4.2078e-07	0.000126907	0	0	0	0
chr11	11734751	11735941	3.099	23.3555	0.000158325	0.00998524	0	0	0	0
chr11	12395778	12396880	6.309	28.1885	0.000339938	0.016778	0	0	0	0
chr11	18956730	18958841	15.4865	44.3135	0.000639074	0.0254568	0	0	0	0
chr11	18969788	18970751	4.0525	24.5835	0.000150351	0.0096334	1	0	0	0
chr11	19965962	19967075	4.657	27.1305	7.92719e-05	0.0061813	0	0	0	0
chr11	23729717	23730909	5.654	34.1515	8.47809e-06	0.0012031	0	0	0	0
chr11	25993605	25994879	23.566	4.7565	0.000471328	0.0210374	0	0	0	0
chr11	27498628	27499824	25.7265	3.9135	8.85052e-05	0.00669721	0	0	0	0
chr11	29609306	29610672	8.39	30.058	0.00122795	0.0391386	0	0	0	0
chr11	29779110	29780259	27.4585	7.0495	0.00145287	0.0431406	0	0	0	0
chr11	30157636	30158857	5.2155	31.2765	3.59732e-05	0.00349582	0	0	0	0
chr11	30160490	30162012	42.489	87.124	0.00059698	0.0243662	0	0	0	0
chr11	34738511	34739792	33.175	9.825	0.00127583	0.039897	0	0	0	0
chr11	35023851	35025277	6.4915	33.3865	3.4091e-05	0.00336715	0	0	0	0
chr11	35065589	35066755	4.982	24.473	0.000467948	0.0209418	0	0	0	0
chr11	35947833	35949379	17.1985	55.9085	2.96241e-05	0.00303973	0	0	0	0
chr11	37038894	37040306	9.653	33.238	0.000835461	0.0302154	0	0	0	0
chr11	45804838	45806166	5.293	52.6475	9.60062e-10	1.03943e-06	0	0	0	0
chr11	46549415	46550615	13.771	49.1115	4.27913e-05	0.00394503	0	0	0	0
chr11	46637006	46637965	2.1485	16.2885	0.000734995	0.0276846	0	0	0	0
chr11	46641400	46642475	3.1965	22.9895	7.46315e-05	0.00595698	0	0	0	0
chr11	47500778	47501958	18.666	2.531	0.000511329	0.0221553	0	0	0	0
chr11	51355439	51356547	2.5335	17.853	0.000693613	0.0267829	0	0	0	0
chr11	51404467	51405780	4.134	28.846	1.48194e-05	0.0018111	0	0	0	0
chr11	51951607	51952559	2.721	20.6855	0.000299925	0.0154534	0	0	0	0
chr11	52641552	52642956	29.966	6.283	0.000226743	0.0127229	0	0	0	0
chr11	54845346	54847098	2.994	31.8605	9.818e-07	0.000239627	0	0	0	0
chr11	54902228	54905170	17.3035	44.337	0.00162014	0.0460666	0	0	0	0
chr11	55427678	55429267	12.6955	55.9385	7.90736e-07	0.000204835	1	0	0	0
chr11	56040492	56041671	36.4325	12.1755	0.00143957	0.042927	0	0	0	0
chr11	58969271	58970457	3.554	18.176	0.00162073	0.0460678	0	0	0	0
chr11	59383927	59385991	13.6615	38.5465	0.00129745	0.0402344	0	0	0	0
chr11	59458492	59459840	37.244	82.244	0.000253567	0.0136913	0	0	0	0
chr11	59600514	59601655	5.1305	21.9285	0.00147937	0.0436947	1	0	0	0
chr11	59707494	59708800	6.294	34.261	2.31507e-05	0.00248731	0	0	0	0
chr11	59717516	59718598	2.1055	17.882	0.000243989	0.013276	0	0	0	0
chr11	59940158	59941477	2.412	16.7855	0.0012637	0.0397446	1	0	0	0
chr11	61536678	61537740	2.159	18.1515	0.000255963	0.0137679	0	0	0	0
chr11	62050046	62051495	7.0655	29.682	0.000298854	0.0154076	0	0	0	0
chr11	64541518	64543244	3.222	31.4475	8.13101e-07	0.000209105	1	0	0	0
chr11	64617569	64618728	4.0895	30.383	7.57219e-06	0.00110442	0	0	0	0
chr11	65209155	65210088	6.5345	27.494	0.000552797	0.0232021	0	0	0	0
chr11	66566802	66569247	26.921	5.58	0.000311178	0.0158151	0	0	0	0
chr11	66966038	66967792	76.88	21.034	4.28541e-07	0.000128331	0	0	0	0
chr11	67825131	67826376	6.8355	34.6025	4.56795e-05	0.00411691	0	0	0	0
chr11	68555438	68556805	33.081	9.4395	0.000945542	0.0328597	0	0	0	0
chr11	69670258	69673756	58.569	105.853	0.00147131	0.0435656	0	0	0	0
chr11	69866876	69868053	4.2705	28.7865	3.85782e-05	0.00367987	1	0	0	0
chr11	69953042	69954232	1.824	15.4975	0.000423515	0.0195544	0	0	0	0
chr11	72284685	72286807	4.2465	22.1365	0.000892669	0.0314814	1	0	0	0
chr11	72300880	72302175	10.811	35.1375	0.000748363	0.0279492	0	0	0	0
chr11	72694930	72695550	2.169	17.1315	0.000454707	0.0204795	0	0	0	0
chr11	73247616	73249289	4.824	35.1375	2.29806e-06	0.000445107	2	0	0	0
chr11	73256818	73258357	4.518	29.5625	4.24922e-05	0.00392531	0	0	0	0
chr11	73893722	73894790	16.263	2.2665	0.00153452	0.0446809	0	0	0	0
chr11	74481060	74482557	9.826	35.8145	0.000289003	0.015056	0	0	0	0
chr11	76392545	76393797	10.095	36.234	0.000240623	0.0132293	0	0	0	0
chr11	77423324	77424210	2.857	17.309	0.00183777	0.0497903	0	0	0	0
chr11	77679553	77680831	31.6675	9.366	0.00151574	0.044337	0	0	0	0
chr11	77771806	77773219	5.636	29.6	7.61247e-05	0.00600802	0	0	0	0
chr11	78369808	78371264	7.848	29.717	0.000587702	0.0241819	0	0	0	0
chr11	78462423	78464938	4.65	25.19	0.000201341	0.0117423	0	0	0	0
chr11	78981936	78982741	2.0225	15.21	0.00108627	0.0361154	0	0	0	0
chr11	79288846	79290007	4.166	27.9515	2.87503e-05	0.00295726	0	0	0	0
chr11	83616301	83617207	6.149	25.5275	0.00127592	0.039897	0	0	0	0
chr11	83882197	83883327	7.724	29.243	0.000554293	0.0232302	0	1	0	0
chr11	83914326	83915482	2.6075	15.75	0.00163834	0.0463045	1	0	0	0
chr11	85265700	85267008	4.951	32.8825	8.06525e-06	0.00115832	0	0	0	0
chr11	85276538	85278199	7.702	29.654	0.000871978	0.0309919	0	0	0	0
chr11	86646108	86647292	10.871	36.205	0.00062288	0.0251417	0	0	0	0
chr11	86871393	86872858	5.544	48.2835	1.06769e-08	7.51366e-06	0	0	0	0
chr11	87000943	87001937	4.435	23.3205	0.000614433	0.0249224	0	0	0	0
chr11	88495398	88496657	5.6795	23.3755	0.00166301	0.0467368	0	0	0	0
chr11	89017199	89018509	3.9855	32.1	3.09039e-06	0.000562377	0	0	0	0
chr11	89175134	89176899	6.688	35.366	2.35883e-05	0.0025215	1	0	0	0
chr11	94188897	94190318	6.022	41.75	3.86297e-07	0.000119904	0	0	0	0
chr11	95003605	95005115	9.8295	57.5315	3.58287e-08	1.92717e-05	0	0	0	0
chr11	95800091	95801319	5.319	31.299	3.95294e-05	0.00373399	0	0	0	0
chr11	96368527	96369746	24.3945	5.5535	0.00126579	0.0397446	0	0	0	0
chr11	96954360	96957102	8	31.4415	0.000353641	0.0173182	0	0	0	0
chr11	97585633	97586636	3.918	25.2035	0.000192388	0.0114487	0	0	0	0
chr11	97635122	97636588	10.199	39.0325	9.24897e-05	0.00692427	0	0	0	0
chr11	97840139	97841831	17.6135	49.003	0.000414072	0.0192978	0	0	0	0
chr11	99076388	99077690	9.258	78.1155	2.47161e-12	5.9635e-09	1	0	0	0
chr11	99101466	99102445	3.855	29.1125	1.69172e-05	0.00199412	0	0	0	0
chr11	99491636	99492790	2.751	24.8505	1.19336e-05	0.00152536	1	0	0	0
chr11	100125327	100126327	2.1875	21.507	3.17378e-05	0.00321366	1	0	0	0
chr11	100221244	100222471	3.3355	22.03	0.00013554	0.0089979	1	0	0	0
chr11	102643343	102644899	13.0615	49.618	1.77537e-05	0.00207145	0	0	0	0
chr11	103892128	103893619	7.158	30.9745	0.000294228	0.0152623	0	0	0	0
chr11	104292663	104293877	6.5235	43.5555	3.46135e-07	0.000110721	0	0	0	0
chr11	104295161	104296412	22.61	58.055	0.000374018	0.0180074	0	0	0	0
chr11	105351396	105353003	5.256	27.44	0.00010761	0.00765581	0	0	0	0
chr11	107140207	107142108	31.1655	8.1645	0.000660977	0.0260467	0	0	0	0
chr11	107149690	107150852	5.848	25.257	0.000786506	0.0290568	0	0	0	0
chr11	108484458	108485372	30.2475	4.25	1.2083e-05	0.00154059	0	0	0	0
chr11	108604984	108605946	55.5375	8.4845	2.88699e-08	1.62534e-05	0	0	0	0
chr11	108984310	108985436	4.7225	24.122	0.000638791	0.0254568	0	0	0	0
chr11	109179975	109181069	3.3165	18.063	0.00115754	0.0376258	0	0	0	0
chr11	109309589	109310746	6.564	29.3915	0.000366784	0.0177711	0	0	0	0
chr11	111817769	111818925	30.2775	7.534	0.000491365	0.0216161	0	0	0	0
chr11	111843152	111845131	56.333	16.896	3.39475e-05	0.00336067	0	0	0	0
chr11	112082898	112083588	2.7145	20.4585	0.000146725	0.00943689	0	0	0	0
chr11	112217051	112218043	2.784	20.026	0.000181004	0.0109652	0	0	0	0
chr11	112618753	112619711	5.0685	26.367	0.000242786	0.0132716	0	0	0	0
chr11	112959056	112960890	48.5085	17.6755	0.000664441	0.0260481	0	0	0	0
chr11	114040054	114041474	5.667	23.189	0.00149556	0.0440213	0	0	0	0
chr11	114165283	114166569	4.225	20.9	0.0014149	0.0424696	0	0	0	0
chr11	115841252	115845185	17.634	55.8655	4.9963e-05	0.00439713	0	0	0	0
chr11	116863690	116865300	6.27	27.38	0.000535436	0.0228433	0	0	0	0
chr11	118011549	118013371	5.6905	24.044	0.000989596	0.0338201	0	0	0	0
chr11	118985210	118986358	5.745	24.278	0.00081054	0.0295546	0	0	0	0
chr11	120158376	120159617	5.3775	23.5385	0.00121219	0.0388639	0	0	0	0
chr11	121145430	121148474	14.4695	39.1525	0.00175476	0.0483951	0	0	0	0
chr11	121282539	121283759	2.9855	22.8555	7.53824e-05	0.00598036	0	0	0	0
chr11	121484387	121485381	2.5	16.649	0.00119934	0.0385541	0	0	0	0
chr12	4558253	4559388	13.103	42.4	0.000219133	0.012428	0	0	0	0
chr12	8969441	8970628	27.838	83.793	4.71639e-06	0.000788717	0	0	0	0
chr12	10350195	10351428	29.9745	7.428	0.00066079	0.0260467	0	0	0	0
chr12	12580220	12582746	53.7215	21.285	0.000984898	0.033754	0	0	0	0
chr12	12681809	12683084	4.699	24.2195	0.000587882	0.0241819	0	0	0	0
chr12	12993501	12996152	7.7945	29.869	0.000668332	0.0261172	1	0	0	0
chr12	14088724	14089590	52.047	17.525	0.000246015	0.0133776	0	0	0	0
chr12	15985009	15986383	3.021	17.581	0.00153649	0.0446809	0	0	0	0
chr12	16850069	16851714	50.4135	99.735	0.000450103	0.0203481	0	0	0	0
chr12	17087072	17088166	10.287	34.0715	0.000915063	0.0320637	0	0	0	0
chr12	17366675	17367766	19.039	49.268	0.000720909	0.0273738	0	0	0	0
chr12	17419959	17421324	12.1965	52.5115	3.11361e-06	0.000562377	0	0	0	0
chr12	24931766	24932940	4.5695	21.2665	0.00116384	0.0378014	0	0	0	0
chr12	25008803	25009608	1.811	16.267	0.000317015	0.0159924	0	0	0	0
chr12	26067566	26069251	39.5845	14.471	0.00167353	0.0469368	0	0	0	0
chr12	27320295	27321496	31.537	8.3325	0.00047799	0.0212491	0	0	0	0
chr12	28804670	28806037	20	60.5465	3.90376e-05	0.00370827	0	0	0	0
chr12	30723915	30724759	2.846	21.436	0.000205315	0.0118838	0	0	0	0
chr12	31245602	31247361	6.827	26.3365	0.000809866	0.0295428	1	0	0	0
chr12	32168455	32169991	44.927	14.806	0.000504699	0.0219808	0	0	0	2
chr12	34220911	34221817	5.8925	26.25	0.000687227	0.0266093	0	0	0	2
chr12	34225388	34226479	9.515	31.9885	0.00124118	0.0393378	0	0	0	2
chr12	36426183	36427267	5.9375	25.686	0.000939424	0.0326992	0	0	0	2
chr12	36537563	36538936	34.151	4.4325	3.11662e-06	0.000562377	0	0	0	2
chr12	36599047	36600102	28.854	6.0275	0.000287312	0.0149956	0	0	0	2
chr12	36932794	36934014	63.9915	28.113	0.00127702	0.039897	0	0	0	2
chr12	37079609	37080766	26.08	5.564	0.000514741	0.0222412	0	0	0	2
chr12	40341231	40342192	4.4425	38.1825	5.2817e-07	0.000148182	0	0	0	2
chr12	40703843	40705144	30.3625	4.2625	9.34693e-06	0.00128346	1	0	0	2
chr12	51278038	51278835	4.173	34.006	1.27086e-06	0.000289278	0	0	0	2
chr12	52433718	52434792	7.855	30.6125	0.000558943	0.0233325	0	0	0	2
chr12	52625290	52626144	6.1015	25.2085	0.000948745	0.0328898	0	0	0	2
chr12	52692174	52693079	8.125	28.25	0.00157664	0.0454108	0	0	0	2
chr12	54398685	54400395	8.5215	29.398	0.00154937	0.0448701	0	0	0	2
chr12	58218794	58219525	6.6545	52.4575	2.51596e-08	1.4653e-05	0	0	0	2
chr12	58455692	58456738	16.4685	2.599	0.00152596	0.0445281	0	0	0	2
chr12	58980738	58982243	28.3845	7.8825	0.00160943	0.0459434	0	0	0	2
chr12	62417807	62418815	34.6855	10.548	0.00125847	0.0396847	0	0	0	2
chr12	62706651	62708631	57.855	25.089	0.00156668	0.0452472	2	0	0	2
chr12	63483615	63484870	36.225	10.172	0.000528765	0.0226551	0	0	0	2
chr12	65501640	65502767	3.611	20.015	0.00132254	0.0406427	0	0	0	2
chr12	66048511	66049698	30.0705	8.6795	0.00180694	0.049271	0	0	0	2
chr12	69526411	69527677	3.799	23.077	0.000315692	0.0159447	0	0	0	2
chr12	70284770	70285722	9.5275	32.3975	0.00130646	0.0403985	0	0	0	2
chr12	70711881	70713592	14.6695	42.349	0.0006636	0.0260481	0	0	0	2
chr12	70812441	70813740	22.246	51.939	0.00158878	0.045581	0	0	0	2
chr12	71982737	71984092	8.514	45.5515	1.11596e-06	0.000263917	0	0	0	2
chr12	72343260	72344270	5.8625	52.852	2.05762e-09	1.94473e-06	0	0	0	2
chr12	73742223	73743330	2.949	19.486	0.000235572	0.0130621	0	0	0	2
chr12	73790154	73791518	9.9435	43.25	1.46385e-05	0.00179158	0	0	0	2
chr12	75356372	75357337	3.848	25.1165	0.000108484	0.00768565	0	0	0	2
chr12	76458533	76459974	28.324	75	4.43893e-05	0.00402641	0	0	0	2
chr12	76929735	76930950	7.4605	29.2105	0.000691185	0.0267136	0	0	0	2
chr12	77133978	77135021	2.758	21.864	6.69891e-05	0.00553532	1	0	0	2
chr12	77220067	77221143	3.7335	24.37	9.72977e-05	0.00713246	0	0	0	2
chr12	77497902	77499109	3.797	22.999	0.000384545	0.0183366	0	0	0	2
chr12	77912433	77913852	30.5805	8.8845	0.00109375	0.0362474	0	0	0	2
chr12	80318696	80319730	3.9575	23.797	0.000179104	0.0109061	0	0	0	2
chr12	82186881	82188230	8.6545	37.824	4.87435e-05	0.00430574	0	0	0	2
chr12	82562563	82563747	17.611	51.1925	0.000272752	0.0143959	0	0	0	2
chr12	83023999	83024940	2.488	17.857	0.000243989	0.013276	0	0	0	2
chr12	85397528	85398417	2.406	15.839	0.00163834	0.0463045	0	0	0	2
chr12	87191402	87192680	20.9875	4.3375	0.00128171	0.040014	0	0	0	2
chr12	88431648	88432757	4.8145	22.1715	0.0011081	0.0365356	0	0	0	2
chr12	88579286	88580769	38.2235	9.179	9.59189e-05	0.00707438	0	0	0	2
chr12	89442066	89443152	17.8425	2.6275	0.00130255	0.0403071	0	0	0	2
chr12	89530682	89531753	32.4115	9.2265	0.000875007	0.0310364	0	0	0	2
chr12	89699036	89700284	34.5385	10.5875	0.00109568	0.0362474	0	0	0	2
chr12	93960683	93961746	22.1515	4.076	0.000625205	0.0251776	1	0	0	2
chr12	95605674	95606376	1.9615	14.875	0.00130054	0.0402742	0	0	0	2
chr12	95662360	95663451	3.1195	19.4705	0.000510852	0.0221465	0	0	0	2
chr12	97402641	97404395	26.938	6.5095	0.000898973	0.0316582	0	0	0	2
chr12	97921012	97922601	32.173	10.3835	0.00181697	0.0494647	0	0	0	2
chr12	98139406	98140793	30.5835	9.328	0.00171029	0.0475084	2	0	0	2
chr12	99411484	99413598	53.932	12.7715	4.28559e-06	0.000736326	1	0	0	2
chr12	99581531	99582610	3.652	18.999	0.00136963	0.0415688	0	0	0	2
chr12	99637717	99638801	3.841	23.7355	0.000230638	0.012873	0	0	0	2
chr12	100142438	100143806	4.2435	38.561	2.54187e-07	8.58625e-05	0	0	0	2
chr12	100279369	100280633	14.8885	48.4265	0.000118521	0.00819725	0	0	0	2
chr12	100533574	100534864	24.639	3.647	0.000212855	0.0122364	0	0	0	2
chr12	101007013	101009360	57.973	20.908	0.000271465	0.0143458	0	0	0	2
chr12	101717675	101719618	149.737	65.924	3.39166e-06	0.00060172	0	0	0	2
chr12	102424443	102425432	3.185	20.8385	0.000267472	0.0141703	1	0	0	2
chr12	102426006	102426855	7.2295	38.175	1.06463e-05	0.00142818	1	0	0	2
chr12	102431600	102433136	12.198	49.539	1.15449e-05	0.00149073	0	0	0	2
chr12	102535480	102536579	4.749	20.788	0.00142719	0.0427157	0	0	0	2
chr12	103598786	103601207	28.743	4.6445	9.14765e-05	0.00686668	0	0	0	2
chr12	104887661	104888961	5.449	32.988	1.45099e-05	0.001781	1	0	0	2
chr12	105335654	105338105	66.0085	27.487	0.000515299	0.0222474	0	0	0	2
chr12	106597351	106598366	2.8445	20.298	0.000312981	0.0158373	0	0	0	2
chr12	108037115	108038241	2.922	17.222	0.00151315	0.0442921	0	0	0	2
chr12	108981267	108982568	7.2795	40.7085	5.18191e-06	0.000849712	0	0	0	2
chr12	109223520	109224325	21.1175	3.8375	0.000736595	0.0276975	0	0	0	2
chr12	110608359	110609623	28.1525	74.7695	3.53321e-05	0.00345338	0	0	0	0
chr12	110710915	110712089	11.0835	36.681	0.000713171	0.02719	0	0	0	0
chr12	111352446	111354346	15.9665	49	0.000164227	0.0102276	0	0	0	0
chr12	111870170	111871146	3.856	18.2045	0.00162784	0.0461457	0	0	0	0
chr12	116073250	116074384	3.836	23.8	0.000198992	0.0116374	0	0	0	0
chr12	117260220	117262151	43.8785	11.795	8.95505e-05	0.00674608	0	0	0	0
chr12	117688164	117689771	61.45	26.6505	0.00170359	0.0474135	0	0	0	0
chr12	117941554	117942696	32.91	6.2785	3.83539e-05	0.00366672	0	0	0	0
chr12	118018656	118019766	3.0435	19.1285	0.000493406	0.0216524	0	0	0	0
chr12	118147548	118148593	2.9105	18.429	0.000887838	0.0314102	1	0	0	0
chr12	118529048	118531308	49.0895	11.838	1.2438e-05	0.0015724	0	0	0	0
chr12	118594606	118595928	41.269	6.627	1.33978e-06	0.000301711	0	0	0	0
chr12	118650399	118651295	38.702	11.465	0.000534472	0.0228301	0	0	0	0
chr12	118930288	118931729	31.1775	5.4625	4.94836e-05	0.004362	0	0	0	0
chr12	118963649	118964692	26.938	6.096	0.000551342	0.0231756	0	0	0	0
chr12	119132999	119134071	58.1435	20.9895	0.000222965	0.0125862	0	0	0	0
chr12	119237249	119239836	121.942	64.2795	0.000663765	0.0260481	0	0	0	0
chr12	119945194	119947161	40.0575	13.959	0.00136991	0.0415688	0	0	0	0
chr13	3712006	3713686	74.2115	20.531	8.2429e-07	0.000210938	0	0	24	0
chr13	5837064	5838121	13.7775	41.3635	0.000606706	0.0246882	0	0	97	1
chr13	5894791	5895464	18.2855	3.2945	0.00133108	0.0407777	0	0	90	1
chr13	6136801	6138000	31.5685	4.118	6.03895e-06	0.000936366	0	0	68	1
chr13	8202133	8203946	34.4215	10.914	0.00102831	0.0347298	0	0	45	0
chr13	8961534	8963368	25.2455	5.8725	0.00102557	0.0347298	0	0	20	0
chr13	9308413	9309674	30.4275	7.1035	0.000333899	0.0165866	1	0	65	0
chr13	9630088	9631299	33.3765	9.985	0.00104429	0.0350803	2	0	72	0
chr13	9632318	9633445	23.236	3.3595	0.000205163	0.0118832	2	0	72	0
chr13	9973497	9974720	21.985	3.7355	0.000351104	0.0172184	1	0	43	1
chr13	10359289	10361542	29.54	8.7615	0.00169405	0.0472611	0	0	15	1
chr13	11780717	11781883	37.943	4.565	5.06183e-07	0.000143947	0	0	73	1
chr13	12565076	12566873	79.4535	39.007	0.0017994	0.0491848	0	0	14	1
chr13	12701581	12702714	46.38	11.428	3.31632e-05	0.00332215	0	0	2	1
chr13	13347314	13348591	25.917	6.419	0.00127924	0.0399516	1	0	3	1
chr13	13361962	13363049	30.0595	3.377	4.73398e-06	0.000788717	0	1	3	1
chr13	13783150	13786297	31.398	8.848	0.00105668	0.0354105	0	0	41	0
chr13	13794928	13796501	25.6215	6.1445	0.00169398	0.0472611	0	0	45	0
chr13	13861844	13863680	47.5985	11.2015	1.35322e-05	0.00168054	1	1	26	0
chr13	14289596	14290910	31.169	6.612	0.000164516	0.0102381	1	0	33	0
chr13	14521659	14523787	78.642	19.2935	1.06366e-07	4.29779e-05	0	0	37	1
chr13	15602244	15603735	30.5435	4.4765	2.21614e-05	0.00240861	0	0	62	1
chr13	15931224	15932437	30.555	6.1185	0.000192511	0.0114487	0	0	14	0
chr13	16829698	16831197	37.8035	10.138	0.000276185	0.0145498	1	0	101	3
chr13	19371667	19373127	46.4695	16.0865	0.000510862	0.0221465	0	0	40	2
chr13	19424154	19425406	30.463	2.928	2.11031e-06	0.000419321	0	0	48	2
chr13	20089873	20092215	51.9715	17.639	0.000286236	0.0149672	1	0	123	4
chr13	20181944	20184762	23.744	5.004	0.00072982	0.0275511	2	1	115	4
chr13	20743193	20744339	22.649	5.2395	0.00145069	0.0431213	0	0	48	2
chr13	21944275	21946185	81.4675	31.2895	5.04561e-05	0.00442922	0	1	42	1
chr13	24001421	24002565	17.9725	3.2005	0.00149643	0.0440316	0	0	75	1
chr13	24159357	24160405	2.781	18.104	0.000524691	0.0225263	0	0	73	1
chr13	24564709	24566775	7.5935	49.8825	9.24069e-08	3.9214e-05	0	0	41	1
chr13	24882138	24883234	19.414	3.491	0.0016897	0.0472022	0	0	29	1
chr13	24955172	24956346	24.5695	5.8425	0.00158425	0.0455213	1	0	25	1
chr13	25054620	25056844	47.765	16.4405	0.000506711	0.0220457	0	0	19	1
chr13	25268914	25270700	45.626	16.4025	0.000742318	0.0278363	0	0	20	0
chr13	26311990	26313379	26.568	5.951	0.000774133	0.0287083	0	0	51	1
chr13	28370519	28371749	25.6025	4.716	0.000160918	0.0100839	0	0	41	0
chr13	28779997	28781383	28.3495	5.503	0.000167468	0.0103911	0	0	96	0
chr13	29209677	29211524	41.606	11.4165	0.000149509	0.00958673	1	0	99	0
chr13	30065158	30066150	21.698	4.6265	0.00108327	0.0360299	2	0	26	0
chr13	31279777	31280650	3.526	24.111	9.41232e-05	0.00699078	0	0	122	1
chr13	31316778	31317800	4.0855	21.935	0.000508598	0.022094	0	0	112	1
chr13	36726230	36728218	28.3	6.287	0.000451793	0.0204027	0	0	65	0
chr13	36733789	36737105	38.6525	13.3405	0.00124464	0.0394104	0	0	57	0
chr13	37435804	37437443	64.4755	23.1025	0.000137334	0.00906311	0	0	34	0
chr13	37830621	37831879	38.45	8.525	4.12826e-05	0.00385667	0	0	62	2
chr13	38150529	38153325	50.8325	20.9095	0.00151769	0.0443634	1	0	46	3
chr13	38502838	38504237	7.8865	29.125	0.000677037	0.0263113	0	0	52	1
chr13	38634057	38635723	54	20.9925	0.000789949	0.0291093	0	0	32	1
chr13	40729497	40734678	32.417	10.16	0.00184078	0.0498397	0	0	34	1
chr13	42708845	42710728	26.7285	4.999	0.000198618	0.0116317	0	0	36	0
chr13	43027194	43028011	18.7465	1.444	9.07056e-05	0.00682701	0	0	32	0
chr13	43907846	43909512	10.7405	33.3585	0.00135216	0.0412376	0	0	29	0
chr13	44012439	44013703	2.3645	18.0375	0.000415999	0.0193247	0	0	41	0
chr13	44408331	44410253	6.82	35.725	1.89261e-05	0.00216275	0	0	70	0
chr13	44938830	44940207	10.516	41.4245	4.75905e-05	0.00424384	0	0	26	0
chr13	45245509	45246562	2.2455	16.756	0.000590042	0.0242001	0	0	19	0
chr13	45615004	45616177	3.4395	19.784	0.00074742	0.0279407	0	0	14	0
chr13	46744616	46745556	3.874	25.2225	0.000107576	0.00765581	0	0	9	0
chr13	47167995	47169286	4.4145	21.4025	0.00147463	0.0436028	0	0	14	0
chr13	48092333	48093182	2.6775	18.3145	0.000548559	0.0231466	0	0	46	0
chr13	48104675	48106055	4.0255	27.9735	2.68436e-05	0.00279173	0	0	47	0
chr13	48293526	48294731	3.2885	19.2635	0.000537069	0.0228601	2	0	30	0
chr13	49767402	49769525	5.6585	35.4845	4.60889e-06	0.000778322	1	0	4	0
chr13	49785764	49786682	2.718	17.7955	0.00110044	0.0363602	1	0	6	0
chr13	51127767	51129205	7.059	40.0005	3.88182e-06	0.000679369	0	0	12	1
chr13	51852655	51854367	23.4715	55.2075	0.001398	0.0421179	0	0	14	0
chr13	51920034	51922016	35.8245	10.9755	0.00112154	0.0368386	0	0	19	0
chr13	52222255	52223936	9.2545	33.3015	0.000548734	0.0231466	0	0	14	0
chr13	53815523	53816480	2.701	36.669	1.99831e-08	1.25002e-05	0	0	19	0
chr13	53821730	53822740	3.4085	20.0395	0.00039309	0.0186283	0	0	20	0
chr13	54670071	54671299	8.217	40.631	6.82962e-06	0.0010226	0	0	3	0
chr13	56443051	56444152	4.1875	20.456	0.00104433	0.0350803	0	0	10	0
chr13	57788759	57790857	2.785	46.712	3.07517e-10	3.90039e-07	3	0	42	1
chr13	58515929	58517065	5.575	29.4015	8.692e-05	0.00661281	0	0	8	0
chr13	58598394	58599322	2.641	15.621	0.00165307	0.0465639	0	0	8	0
chr13	59652285	59653523	4.2075	22.628	0.000428726	0.0197734	0	0	3	0
chr13	59678659	59680193	10.5625	43.2085	2.06805e-05	0.00228914	0	0	3	0
chr13	60454673	60455909	10.0365	42.3445	2.12453e-05	0.00234833	0	0	32	1
chr13	60671882	60673502	3.6395	28.72	6.82251e-06	0.0010226	0	0	36	0
chr13	60733535	60735088	5.707	25.085	0.000496151	0.0217093	0	0	32	0
chr13	61980330	61980725	1.7915	17.4585	0.000453534	0.0204485	0	0	0	1
chr13	63475531	63476465	2.8735	16.2525	0.0013437	0.0410685	0	0	10	0
chr13	63668403	63669841	31.459	8.222	0.000487771	0.0215436	0	0	12	0
chr13	63979031	63981308	51.561	18.6055	0.000436028	0.0199251	0	0	8	0
chr13	64349044	64349956	5.2245	32.612	8.87667e-06	0.00123944	0	0	18	0
chr13	64355143	64355951	6.7465	28.8775	0.000435573	0.0199251	0	0	16	0
chr13	64374672	64375965	6.0265	41.25	4.51996e-07	0.000132997	1	0	19	0
chr13	64420855	64421961	8.586	30.7055	0.000838906	0.0303211	0	0	22	0
chr13	67572149	67573464	16.001	46.2585	0.00039819	0.0188067	0	0	12	0
chr13	69236052	69236872	1.4285	21.72	1.14463e-05	0.00148711	0	0	22	0
chr13	70229867	70230668	4.175	21.326	0.000807748	0.0295038	0	0	31	0
chr13	71529295	71530393	4.7055	30.146	1.50257e-05	0.00182838	0	0	28	0
chr13	73493927	73495196	3.7795	18.3205	0.00157483	0.0453986	0	0	20	0
chr13	73629851	73631090	9.9105	45.9	4.97459e-06	0.00082132	0	0	21	0
chr13	73757956	73758491	4.481	24.644	0.000169333	0.0104549	0	0	12	0
chr13	73970172	73971868	17.5995	48.4445	0.000603519	0.0245975	0	0	7	0
chr13	75312571	75313650	3.476	18.991	0.00119782	0.0385495	0	0	27	0
chr13	75684933	75686667	57.8865	25.214	0.00165519	0.0466081	0	0	23	0
chr13	76181766	76182738	7.219	28.4805	0.00102722	0.0347298	0	0	6	0
chr13	78582424	78583471	40.625	4.9975	3.975e-07	0.000122066	0	0	29	3
chr13	78679086	78680314	12.5385	38.965	0.000581122	0.0239856	0	0	30	3
chr13	78985594	78986771	32.554	9.043	0.000723319	0.0274373	0	0	26	3
chr13	79765130	79766171	58.683	14.9865	3.84036e-06	0.000675648	0	0	44	6
chr13	80819190	80820677	30.0995	7.496	0.000477224	0.0212444	0	0	15	0
chr13	81690226	81691242	3.8725	19.0295	0.00123988	0.0393332	0	0	12	1
chr13	81742959	81744604	40.216	11.714	0.000406926	0.01907	0	0	6	1
chr13	87452340	87453147	41.34	13.225	0.000626941	0.0252177	0	0	24	4
chr13	89401057	89401754	3.3	50.4525	1.45866e-10	2.12381e-07	0	0	25	1
chr13	89661255	89662474	39.4655	12.4355	0.00066811	0.0261172	1	0	8	0
chr13	89923167	89924063	32.5835	7.213	0.000366793	0.0177711	0	0	30	0
chr13	90142907	90143784	27.68	4.8655	0.000132793	0.00889305	0	0	26	0
chr13	90245650	90246927	33.0425	9.9225	0.00142397	0.0426573	2	0	37	0
chr13	91981627	91982845	3.3275	22.1445	0.000128673	0.00871719	1	0	23	0
chr13	92327938	92328470	3.344	21.25	0.000312739	0.0158373	0	0	23	0
chr13	93951128	93952296	3.4735	22.311	0.000213365	0.012249	0	0	18	0
chr13	94190046	94191198	4.3105	19.417	0.00170868	0.0475084	0	0	16	0
chr13	95606132	95607230	3.647	28.2205	1.14644e-05	0.00148716	0	0	18	0
chr13	96663045	96664094	2.183	18.9065	0.000140043	0.00916063	0	0	7	0
chr13	97416851	97418091	7.1245	38.387	6.6486e-06	0.0010062	0	0	20	0
chr13	97669622	97670521	3.6855	20.6785	0.000445262	0.0201942	0	0	27	0
chr13	97965791	97967044	2.2755	16.1875	0.000749302	0.0279492	1	0	15	0
chr13	98679068	98680450	8.56	35.4755	0.000108839	0.00770428	0	0	13	0
chr13	100516136	100517386	19.782	53.2895	0.000294687	0.0152743	0	1	26	6
chr13	100532605	100533721	4.6185	24.6715	0.000278848	0.0146626	0	0	27	6
chr13	103224878	103226254	34.837	10.4945	0.000874335	0.0310364	0	0	20	0
chr13	103735118	103736141	4.641	21.5955	0.00112754	0.036935	0	0	4	0
chr13	104286361	104287828	64.8465	22.887	8.27866e-05	0.00638462	2	0	13	0
chr13	104822022	104823415	14.0225	42.703	0.000353754	0.0173182	0	0	22	1
chr13	105443230	105445644	36.2365	12.138	0.00137199	0.0415843	0	0	38	6
chr13	106892850	106893926	4.319	22.535	0.000702908	0.0269815	0	0	7	2
chr13	109057376	109058824	26.295	6.878	0.00160104	0.0458011	0	0	32	1
chr13	109072897	109074123	44.5255	10.49	2.39402e-05	0.00254943	0	0	36	1
chr13	109676013	109677613	6.184	33.7	2.00286e-05	0.00224618	0	0	27	0
chr13	110018046	110021414	101.655	51.6525	0.000800747	0.0293624	0	0	16	0
chr13	110189374	110190567	23.2605	4.0535	0.000295002	0.0152743	0	0	23	0
chr13	110333381	110334047	2.834	16.65	0.00119236	0.0384911	0	0	28	0
chr13	110907344	110908426	9.811	41.4175	3.38302e-05	0.00336067	0	0	66	2
chr13	110966597	110968852	26.1935	68.0415	0.00010214	0.00739753	0	0	64	2
chr13	111295768	111296652	4.118	39.3425	1.78241e-07	6.37799e-05	1	0	33	1
chr13	111852017	111853432	5.942	33.284	2.51317e-05	0.00265291	1	0	46	2
chr13	113415156	113416249	5.838	24.6035	0.00147437	0.0436028	0	0	17	0
chr13	113841752	113843134	6.6195	34.686	2.24233e-05	0.00243081	0	0	27	1
chr13	114296860	114298710	45.986	15.4705	0.000555608	0.0232392	0	0	53	1
chr13	114679744	114681116	8.0405	73.674	3.55818e-12	8.07038e-09	1	0	58	1
chr13	114755258	114756465	3.2645	30.9225	2.56501e-06	0.000479226	1	0	36	1
chr13	115638545	115639502	6.968	30.732	0.000323127	0.0162355	0	0	70	4
chr13	116296780	116298212	45.984	14.5775	0.000300356	0.0154657	0	0	70	4
chr13	116794614	116795940	32.691	107.505	3.3265e-08	1.81236e-05	0	0	17	0
chr13	117031918	117033237	4.8175	32.366	1.02938e-05	0.00139086	0	0	12	0
chr13	117385719	117387078	23.847	4.5945	0.000494927	0.0216735	0	0	10	1
chr13	118067669	118068787	16.3375	2.0725	0.000690935	0.0267136	0	0	56	1
chr13	118603106	118604412	7.917	33.2565	0.000161111	0.0100856	0	0	60	0
chr13	118705247	118706565	7.012	30.6285	0.000242477	0.0132716	0	0	63	0
chr14	7807019	7810446	18.1485	79.6665	8.41912e-09	6.07674e-06	0	0	2	0
chr14	8015866	8017019	3.7265	21.8395	0.000332208	0.0165317	0	0	12	0
chr14	8111283	8112335	3.08	17.4695	0.00144775	0.0430794	0	0	12	0
chr14	8172218	8173993	124.564	198.618	0.00126308	0.0397446	0	0	14	0
chr14	8232954	8234001	6.755	26.3335	0.000901307	0.031714	0	0	8	0
chr14	8620672	8621967	9.3085	35.854	0.000210096	0.0121355	0	0	6	0
chr14	8736389	8737682	35.129	4.614	1.76256e-06	0.00037026	0	0	7	0
chr14	9267260	9268171	4.8085	23.3225	0.000772004	0.0286694	0	0	20	0
chr14	10555456	10556372	2.9735	17.845	0.00110888	0.0365356	0	0	8	0
chr14	11670272	11671628	48.1045	12.17	1.92239e-05	0.00218201	0	0	14	0
chr14	13227591	13228579	2.1335	20.404	0.000135651	0.0089979	0	0	6	0
chr14	13731721	13733117	44.6165	12.6965	8.68805e-05	0.00661281	0	0	10	0
chr14	15436982	15439679	61.4965	23.774	0.000376738	0.0181281	0	0	11	0
chr14	15796578	15797777	46.418	6.0485	9.12367e-08	3.89129e-05	1	0	12	0
chr14	16597630	16598990	6.0765	39.337	1.61007e-06	0.00034422	0	0	7	0
chr14	18355264	18356611	6.2375	26.7595	0.000521189	0.0224466	0	0	3	0
chr14	19628523	19629349	3.779	25.32	8.90392e-05	0.00671955	0	0	0	0
chr14	19737184	19738418	4.577	27.8445	5.14329e-05	0.00448699	0	0	0	0
chr14	19773830	19774935	9.399	32.371	0.00083405	0.0302032	0	0	2	0
chr14	22203585	22204632	25.6005	4.03	9.17168e-05	0.00687249	0	0	14	0
chr14	23677678	23678487	1.834	19.76	0.000130918	0.00880937	0	0	4	0
chr14	24655239	24656267	4.158	21.688	0.000527787	0.0226361	0	0	11	0
chr14	25153740	25154987	5.137	36.0735	1.95618e-06	0.000394262	0	0	20	0
chr14	25317200	25319008	52.5995	20.2015	0.000694979	0.0268012	1	0	13	0
chr14	25450757	25452454	7.043	31.7815	0.0001157	0.00806824	0	0	12	0
chr14	25504678	25506224	6.3125	29.3125	0.000224905	0.0126646	0	0	13	0
chr14	27340120	27341373	2.549	22.291	7.75794e-05	0.00609435	0	0	13	0
chr14	27349430	27350570	4.6555	21.1945	0.00139215	0.0420174	0	0	14	0
chr14	27427973	27430187	39.1225	79.5385	0.00103351	0.0348655	1	0	10	0
chr14	28359255	28360323	4.591	23.2295	0.00102833	0.0347298	0	0	13	0
chr14	30424851	30425993	3.495	22.2935	0.000213001	0.0122364	1	0	13	0
chr14	30426230	30428390	3.0075	23.434	8.05422e-05	0.00625149	1	0	13	0
chr14	30743537	30744696	14.165	39.6785	0.00122184	0.0390693	0	0	8	0
chr14	31403327	31404805	7.382	45.553	4.28349e-07	0.000128331	0	0	9	0
chr14	31918174	31919384	6.6395	38.227	4.62029e-06	0.000778322	1	0	16	0
chr14	32133638	32134931	4.9445	23.6835	0.000588926	0.0242001	0	0	8	0
chr14	32149576	32150646	2.5305	16.804	0.000948102	0.032881	0	0	9	0
chr14	32871529	32872634	5.4755	27.544	0.000195106	0.01153	0	0	8	0
chr14	34085234	34086542	7.7845	41.2195	5.75239e-06	0.000907265	0	0	6	0
chr14	34584960	34586175	5.5385	26.934	0.000253274	0.0136843	0	0	6	0
chr14	37477237	37478409	22.5205	3.4625	0.000198295	0.0116317	0	0	9	0
chr14	39643500	39644414	20.7965	3.591	0.000586196	0.0241671	0	0	4	0
chr14	41017003	41018243	3.8895	28.171	1.88761e-05	0.00215995	0	0	6	0
chr14	41025113	41026512	2.9225	26.3635	1.78015e-05	0.00207352	0	0	6	0
chr14	43249587	43250223	26.2575	6.199	0.00120522	0.0386842	0	0	0	0
chr14	45510468	45511588	9.406	31.3285	0.00153581	0.0446809	0	0	3	0
chr14	46728618	46729898	4.517	23.375	0.00043354	0.0199047	0	0	3	0
chr14	46965761	46966972	8.071	29.6135	0.000843266	0.0303501	0	0	5	0
chr14	47115777	47116757	4.085	40.667	4.73588e-08	2.36717e-05	0	0	3	0
chr14	47808058	47809222	3.023	22.108	0.000144704	0.00933536	0	0	10	0
chr14	53439429	53440050	48.974	9.1495	1.43251e-06	0.000316683	0	0	0	0
chr14	55126210	55127267	4.314	23.0455	0.000704369	0.0270136	0	0	11	0
chr14	55795497	55796604	13.6255	41.75	0.000697554	0.0268247	0	0	5	0
chr14	55850414	55851671	8.373	30.5385	0.000829192	0.0300789	0	0	5	0
chr14	56550476	56551700	26.9255	7.3715	0.00133057	0.0407777	0	0	15	0
chr14	59931936	59933159	5.865	24.3075	0.00148126	0.0437221	0	0	9	0
chr14	60726886	60728212	6.1705	24.3295	0.00162537	0.0461221	0	0	13	0
chr14	61229480	61230579	2.818	24.088	4.9456e-05	0.004362	0	0	8	0
chr14	63281513	63282517	3.839	30.0775	7.52785e-06	0.00110175	1	0	15	0
chr14	63282991	63284296	4.549	23.977	0.000335903	0.0166442	1	0	15	0
chr14	64034883	64036016	2.445	15.9205	0.00157058	0.0453133	0	0	6	0
chr14	64054717	64056516	3.59	31.136	2.45987e-06	0.000468689	2	0	7	0
chr14	64327073	64328266	5.321	23.1085	0.000728189	0.0275142	0	0	8	0
chr14	64349528	64350706	2.95	21.581	0.000171129	0.0105485	0	0	9	0
chr14	65899773	65901345	13.843	41.94	0.000505008	0.0219829	1	0	14	0
chr14	65906948	65908244	2.8355	30.975	1.06675e-06	0.000254476	1	0	14	0
chr14	66271705	66272826	2.531	19.5855	0.000182441	0.0110206	0	0	9	0
chr14	66825828	66827256	4.5455	20.466	0.00180999	0.0493224	0	0	8	0
chr14	66972328	66975125	8.565	37.8235	3.44711e-05	0.00338884	0	0	6	0
chr14	67158444	67159664	4.342	27.0345	7.7059e-05	0.00606475	0	0	6	0
chr14	67663834	67664838	2.676	18.8875	0.000329963	0.0164685	0	0	1	0
chr14	67848071	67849017	2.75	23.6375	7.28921e-05	0.00586667	0	0	10	0
chr14	69965013	69966313	30.89	7.439	0.000514298	0.0222412	0	0	3	0
chr14	72846840	72848315	7.065	42.174	1.05305e-06	0.000252637	0	0	5	0
chr14	72886473	72887446	2.7165	18.9165	0.000843949	0.0303534	0	0	4	0
chr14	75070709	75071858	7.0995	28.5025	0.000671723	0.0262012	0	0	8	0
chr14	75570644	75571688	1.884	15.3345	0.000974834	0.0335334	0	0	3	0
chr14	76276058	76277537	7.585	59.9075	1.46008e-09	1.46786e-06	0	0	9	0
chr14	76278539	76280306	10.8455	35.712	0.000449451	0.0203295	0	0	9	0
chr14	76311384	76314163	6.969	31.7475	0.000152943	0.00974035	0	0	4	0
chr14	76520070	76521488	15.279	54.4885	1.1215e-05	0.00147247	1	0	5	0
chr14	76583651	76584907	5.3725	42.6025	1.12285e-07	4.49394e-05	0	0	5	0
chr14	76662500	76663697	10.635	38.5135	0.000169363	0.0104549	0	0	4	0
chr14	76774962	76776066	15.111	66.4265	2.46055e-07	8.37857e-05	0	0	6	0
chr14	77132271	77132947	2.4565	25.713	9.61524e-06	0.0013122	0	0	3	0
chr14	77556791	77558295	3.1795	17.6065	0.00139187	0.0420174	0	0	7	0
chr14	79772898	79774746	38.181	12.414	0.000792442	0.0291505	0	0	10	0
chr14	83008500	83009056	28.3235	4.445	7.88401e-05	0.00616472	0	0	10	0
chr14	87087842	87089379	10.3675	43.708	2.35509e-05	0.0025207	0	0	6	0
chr14	88631265	88632144	4.9955	22.5505	0.00123003	0.0391386	0	0	5	0
chr14	89324762	89326189	48.5875	17.189	0.000550381	0.0231712	1	0	10	0
chr14	91655755	91656792	45.371	7.7735	1.13273e-06	0.000266454	0	0	12	0
chr14	92622642	92623637	46.35	12.59	0.00011507	0.00803096	0	0	7	0
chr14	92826300	92827552	59.0945	18.455	3.97499e-05	0.00374823	0	0	7	0
chr14	94894561	94895991	25.359	6.7	0.00157863	0.045437	0	0	7	0
chr14	96786804	96788325	51.926	8.1775	1.26174e-07	4.88769e-05	0	0	5	0
chr14	99045144	99047366	87.4565	148.308	0.000966294	0.0333612	0	0	15	0
chr14	99107319	99108439	24.9055	5.181	0.00079017	0.0291093	0	0	17	0
chr14	99274604	99276452	5.7395	25.767	0.000476799	0.0212367	0	0	39	0
chr14	99297826	99300083	105.772	185.371	0.000153489	0.00976044	0	0	47	0
chr14	99330644	99333700	5.487	24.901	0.000616323	0.0249327	1	0	49	0
chr14	99481243	99482823	3.074	19.4435	0.000510852	0.0221465	1	0	72	0
chr14	100328256	100329427	20.0835	54.254	0.00038527	0.0183429	0	0	87	0
chr14	100624974	100625765	6.5835	25.2685	0.00133161	0.0407777	0	0	83	0
chr14	101804641	101806520	6.8145	25.1635	0.00158851	0.045581	0	0	24	0
chr14	101853638	101854565	4.364	21.862	0.00094667	0.0328809	0	0	32	0
chr14	101891830	101893001	10.405	113.203	3.83102e-18	2.81489e-14	0	0	30	0
chr14	102566027	102567137	2.454	21.5705	7.91825e-05	0.0061813	0	0	79	0
chr14	102575832	102576860	5.088	33.5835	6.18072e-06	0.000952463	0	0	79	0
chr14	103354211	103355679	21.147	60.1425	0.00011801	0.00818203	0	0	46	0
chr14	103509184	103510258	3.9475	32.883	1.85885e-06	0.000385692	0	0	22	0
chr14	103771154	103772401	12.2655	73.6835	7.64168e-10	8.60433e-07	0	0	34	0
chr14	103961997	103963225	2.5895	18.684	0.000437956	0.0199592	1	0	41	0
chr14	105084882	105086321	7.1085	44.057	3.88828e-07	0.000119904	0	0	22	0
chr14	105426990	105428300	33.559	73.292	0.000589005	0.0242001	0	0	40	0
chr14	105604771	105605856	3.0095	19.315	0.000493406	0.0216524	0	0	71	0
chr14	105822542	105823419	3.5925	21.63	0.000259243	0.0138967	0	0	45	0
chr14	105861664	105863056	18.622	84.92	1.62011e-09	1.57258e-06	0	0	34	0
chr14	105958968	105960314	4.482	66.507	5.04557e-13	1.46927e-09	0	0	26	0
chr14	106008653	106009957	6.8485	32.968	9.71433e-05	0.00713246	0	0	27	0
chr14	111116248	111117391	30.8935	9	0.00134457	0.0410805	0	0	8	0
chr14	114349006	114349958	32.616	8.0835	0.00032273	0.0162322	0	0	51	0
chr14	116932488	116934793	9.626	52.45	3.8904e-07	0.000119904	2	0	67	0
chr14	116947446	116948742	5.25	37.0245	1.04941e-06	0.000252481	2	1	70	0
chr14	118393191	118394385	11.978	46.702	3.08712e-05	0.00314098	2	0	49	0
chr14	118413916	118414911	5.929	27.4345	0.00038431	0.0183357	0	0	47	0
chr14	118442734	118444016	5.4375	24.257	0.000785405	0.0290521	1	0	44	0
chr14	118544011	118545145	6.462	30	0.000184429	0.011101	0	0	40	0
chr14	118930365	118931624	3.8415	31.775	1.95401e-06	0.000394262	0	0	14	0
chr14	119505373	119506504	6.637	40.675	2.45721e-06	0.000468689	0	0	85	0
chr14	119856873	119858717	6.639	26.56	0.000832077	0.0301448	0	0	67	0
chr14	119963223	119964512	29.759	77.2685	6.50909e-05	0.00541556	0	0	59	0
chr14	120274931	120276296	73.141	127.511	0.00113979	0.0372209	1	0	67	0
chr14	120277937	120279726	21.5455	51.366	0.00163887	0.0463045	1	0	67	0
chr14	120282612	120283914	4.8165	36.378	6.98026e-07	0.000184786	1	1	61	0
chr14	120305834	120308902	15.3525	49.168	9.10012e-05	0.00684316	1	1	58	0
chr14	120354950	120356926	10.013	49.4915	1.05798e-06	0.0002531	1	1	60	0
chr14	120372838	120374564	9.583	63.625	1.8414e-09	1.76708e-06	1	2	58	0
chr14	120390889	120392663	4.2935	24.7	0.000232977	0.0129437	1	2	55	0
chr14	120831348	120833195	20.5645	50.9745	0.000972843	0.0335325	0	0	26	0
chr14	120874330	120876805	12.0665	42.5415	0.000126178	0.008607	1	0	32	0
chr14	121612601	121614367	7.045	26.13	0.00154858	0.0448626	0	0	19	0
chr14	121678621	121679722	4.0715	22.449	0.000502212	0.0219088	0	0	27	0
chr14	121822401	121824006	7.1275	30.21	0.000288634	0.015046	0	0	18	0
chr14	122104277	122106274	52.9835	96.8415	0.00178895	0.0489858	0	0	14	0
chr14	122375202	122376026	20.7985	4.24	0.00107126	0.0357856	0	0	58	0
chr14	122382013	122382931	3.029	18.618	0.000635824	0.0253513	0	0	57	0
chr14	123121132	123122880	3.4345	20.973	0.000434167	0.0199047	1	0	44	0
chr14	123299559	123300671	5.7005	25.456	0.000495075	0.0216735	0	0	31	0
chr14	124626840	124627667	2.4165	17.5335	0.000711752	0.0271604	0	0	25	0
chr14	124676866	124678117	52.1565	21.4915	0.00172947	0.0478853	0	0	16	0
chr15	3232108	3232959	20.33	3.368	0.00075435	0.0281003	0	0	0	0
chr15	5195562	5196728	5.464	40.83	4.95134e-07	0.000142772	0	0	0	0
chr15	6374665	6375920	3.998	23.859	0.000247745	0.0134428	0	0	0	0
chr15	6443820	6445202	2.856	51.298	6.44688e-11	1.0675e-07	1	0	0	0
chr15	6470787	6471722	2.768	17.532	0.0014336	0.042794	0	0	0	0
chr15	7102936	7103746	2.9525	20	0.000498262	0.0217791	0	0	0	0
chr15	7251668	7253085	5.2585	36.7615	1.07555e-06	0.000255853	0	0	0	0
chr15	7406148	7406995	2.382	17.586	0.00032351	0.0162425	0	0	0	0
chr15	8057645	8058672	2.6345	27.644	5.33361e-06	0.000866179	0	0	0	0
chr15	10531078	10532001	2.3665	15.167	0.00108948	0.03617	0	0	0	0
chr15	10667943	10669367	12.996	36.9775	0.00158313	0.0455046	0	0	0	0
chr15	10689797	10691745	8	28.321	0.00157664	0.0454108	0	0	0	0
chr15	11725529	11726672	4.313	19.9745	0.00142844	0.0427157	0	0	0	0
chr15	11794282	11795453	10.057	55.9915	6.83954e-08	3.13905e-05	0	0	0	0
chr15	11835427	11837001	10.708	37.9795	0.000199879	0.0116813	0	0	0	0
chr15	12367152	12368514	8.465	36.074	8.13018e-05	0.0062931	0	0	0	0
chr15	12473154	12474101	2.483	15.776	0.00161865	0.0460396	0	0	0	0
chr15	12490032	12491422	38.216	80.779	0.00056859	0.0236417	0	0	0	0
chr15	13275015	13276429	2.183	17.2725	0.00071949	0.0273445	0	0	0	0
chr15	22253093	22253699	16.5	1.803	0.000323975	0.0162561	0	0	0	0
chr15	24530962	24531866	1.65	17.052	0.000168401	0.0104184	0	0	0	0
chr15	25089326	25090703	2.697	22.497	0.000104326	0.00749159	0	0	0	0
chr15	25315510	25317277	5.205	34.9455	3.20026e-06	0.000572575	0	0	0	0
chr15	25373164	25374198	6.4635	27.8125	0.000434128	0.0199047	0	0	0	0
chr15	25390813	25391992	4.721	44.455	3.17151e-08	1.76203e-05	0	0	0	0
chr15	25395813	25396973	5.703	33.915	9.12745e-06	0.00126567	0	0	0	0
chr15	25397119	25398290	3.598	20.628	0.00109983	0.0363602	0	0	0	0
chr15	25443834	25445016	5.018	23.8425	0.000887012	0.0313978	0	0	0	0
chr15	25555504	25556828	13.927	46.9195	9.31188e-05	0.00695062	0	0	0	0
chr15	25598821	25599917	5.0485	24.793	0.000357715	0.0174312	0	0	0	0
chr15	25873185	25874246	3.8165	24.353	0.000143223	0.00928233	0	0	0	0
chr15	25940077	25941424	7.9695	33.966	0.000129725	0.00876399	1	0	0	0
chr15	25944575	25945777	5.316	23.664	0.00129392	0.0401872	1	0	0	0
chr15	27435992	27437066	1.61	25.2765	1.1565e-06	0.000269791	0	0	0	0
chr15	27529654	27530767	5.527	38.6715	1.03372e-06	0.000249417	0	0	0	0
chr15	27558028	27559153	4.7325	43.836	5.00677e-08	2.48713e-05	0	0	0	0
chr15	27618421	27619519	4.415	50.1975	1.12764e-09	1.17564e-06	0	0	0	0
chr15	27994209	27996781	28.4175	7.3505	0.000717391	0.0273016	0	0	0	0
chr15	28363120	28364063	23.832	3.272	7.78387e-05	0.00610409	0	0	0	0
chr15	30139297	30140419	15.126	2.3185	0.00164202	0.0463608	0	0	0	0
chr15	30562032	30563107	7.593	38.859	1.32787e-05	0.00165763	0	0	0	0
chr15	30695408	30696610	3.011	31.535	8.14651e-07	0.000209105	0	0	0	0
chr15	31188423	31189417	8.5965	29.969	0.00130155	0.0402909	0	0	0	0
chr15	31338130	31339531	10.6745	54.534	2.02896e-07	7.05108e-05	0	3	0	0
chr15	31359032	31360419	2.9615	22.8595	5.0662e-05	0.00443808	3	2	0	0
chr15	31381813	31383013	7.1265	70.3115	4.20571e-12	8.73833e-09	1	0	0	0
chr15	31568186	31569405	12.602	37.441	0.000969476	0.0334438	0	0	0	0
chr15	31640258	31641265	15.1245	2.3625	0.00170638	0.0474638	0	0	0	0
chr15	31723850	31725044	9.6885	38.284	9.47903e-05	0.00702796	0	0	0	0
chr15	32934273	32935701	43.852	15.5115	0.000904071	0.0317583	0	0	0	0
chr15	34057545	34058521	3.15	20.372	0.000301516	0.0154657	1	0	0	0
chr15	34367073	34368768	31.634	9.3715	0.00110067	0.0363602	0	0	0	0
chr15	36899684	36900702	5.997	46.318	4.35822e-08	2.24417e-05	1	0	0	0
chr15	36999147	37000296	5.1265	39.5115	6.68721e-07	0.000180422	0	0	0	0
chr15	37030727	37032551	8.481	43.772	2.79029e-06	0.000514486	1	0	0	0
chr15	38011593	38012676	8.9795	30.663	0.00160529	0.045887	0	0	0	0
chr15	38587921	38589087	4.003	25.472	8.37363e-05	0.00642851	0	0	0	0
chr15	39009556	39010499	1.869	16.7865	0.000589294	0.0242001	0	0	0	0
chr15	41625752	41627440	4.123	21.2035	0.000704706	0.0270136	0	0	0	0
chr15	41727175	41728321	5.4165	25.0555	0.000655648	0.0259336	0	0	0	0
chr15	41830463	41831271	13.3255	42.5115	0.000302498	0.0154967	0	0	0	0
chr15	44407850	44408611	3.9205	20.976	0.00081604	0.0297167	0	0	0	0
chr15	45689090	45690878	21.6355	4.84	0.00153169	0.044649	0	0	0	0
chr15	47354491	47355342	27.618	3.821	1.70668e-05	0.00200453	0	0	0	0
chr15	48188685	48189566	22.24	5.125	0.00183111	0.049679	0	0	0	0
chr15	49646982	49648226	44.0675	15.994	0.00134667	0.041121	0	0	0	0
chr15	49989976	49991150	4.9765	31.1075	2.14429e-05	0.00236707	0	0	0	0
chr15	52803797	52805084	24.0145	5.211	0.000804263	0.0294657	0	0	0	0
chr15	53127121	53128068	3.252	18.3165	0.00170065	0.0473669	0	0	0	0
chr15	54570564	54573342	43.093	15.6255	0.00168491	0.0471461	0	0	0	0
chr15	54835495	54836786	27.852	6.108	0.000873768	0.0310364	0	0	0	0
chr15	55195034	55196149	4.25	24.664	0.000154248	0.0098013	0	0	0	0
chr15	56717236	56718295	4.1295	27.067	7.13808e-05	0.00576839	0	0	0	0
chr15	59091799	59093129	23.7625	5.6155	0.00175534	0.0483955	0	0	0	0
chr15	59592760	59593872	4.0705	28.4	2.02615e-05	0.00226232	0	0	0	0
chr15	59746284	59747735	6.9645	26.9775	0.00101014	0.0343278	1	0	0	0
chr15	59796509	59798135	5.3975	28.3145	0.000117257	0.00814987	0	0	0	0
chr15	61609216	61610173	5.931	23.9335	0.00162525	0.0461221	0	0	0	0
chr15	62158476	62159586	3.772	24.39	0.000106727	0.00761095	0	0	0	0
chr15	62179434	62180602	3.3945	20.0225	0.000410035	0.0191731	0	0	0	0
chr15	62294758	62296030	31.1	6.9535	0.000151396	0.00967633	0	0	0	0
chr15	62436245	62437437	16.726	2.7915	0.00153452	0.0446809	0	0	0	0
chr15	63933134	63933680	1.895	15.6175	0.00086288	0.0307722	0	0	0	0
chr15	66139619	66140847	21.342	4.1905	0.000809445	0.0295402	0	0	0	0
chr15	66588333	66589484	3.959	24.446	0.00013861	0.00909502	0	0	0	0
chr15	67017149	67018877	5.1495	37.167	8.76517e-07	0.000220728	0	0	0	0
chr15	67128355	67130465	7.994	27.7775	0.00160214	0.0458169	0	0	0	0
chr15	68095264	68096423	3.6475	29.6215	5.41647e-06	0.00087292	0	0	0	0
chr15	68300709	68301870	3.585	18.4165	0.00162784	0.0461457	0	0	0	0
chr15	69078916	69080180	8.536	36.782	6.73043e-05	0.00554093	0	0	0	0
chr15	71851690	71852663	15.8235	2.3425	0.00125996	0.0397167	0	0	0	0
chr15	74539236	74541025	50.527	15.857	0.000141069	0.00921522	0	0	0	0
chr15	75215756	75216947	4.0145	24.1485	0.000186706	0.0112003	1	0	0	0
chr15	75269783	75270935	2.4025	18.4445	0.000183595	0.0110586	0	0	0	0
chr15	77202798	77204349	6.0825	26.5	0.000502526	0.0219088	0	0	0	0
chr15	77795908	77801314	20.5635	58.482	9.56108e-05	0.00707017	0	0	0	0
chr15	78351509	78352696	2.88	22.392	0.000111504	0.00785349	1	0	0	0
chr15	79452926	79454216	4.5735	24.4715	0.00026727	0.0141685	0	0	0	0
chr15	79969427	79971937	16.7405	51.2785	0.000131053	0.00881145	0	0	0	0
chr15	81196808	81197969	4.7005	22.945	0.000563318	0.0234571	0	0	0	0
chr15	81231905	81232662	2.3245	26.761	4.71936e-06	0.000788717	1	0	0	0
chr15	82139965	82141524	9.6425	36.6635	0.000238708	0.0131668	0	0	0	0
chr15	83440415	83441459	8.106	37.691	2.7413e-05	0.00283697	0	0	0	0
chr15	83443958	83446182	15.854	58.15	5.75278e-06	0.000907265	0	0	0	0
chr15	84608660	84610813	5.903	34.435	7.19698e-06	0.00105993	1	0	0	0
chr15	84713808	84715685	20.113	57.345	0.000119883	0.0082644	0	0	0	0
chr15	85218498	85219599	2.8035	19.103	0.000230822	0.0128748	0	0	0	0
chr15	85346887	85348803	7.562	38.77	1.30745e-05	0.00163816	0	0	0	0
chr15	91771706	91772950	23.4615	5.612	0.00162984	0.0461712	0	0	0	0
chr15	92050580	92052538	78.638	37.425	0.00129677	0.0402344	0	0	0	0
chr15	92628869	92629931	5.8685	23.1345	0.00166301	0.0467368	0	0	0	0
chr15	92935741	92937043	3.693	23.6935	0.000179749	0.0109283	0	0	0	0
chr15	93513527	93514689	39.569	7.4895	9.61837e-06	0.0013122	0	0	0	0
chr15	95839661	95840397	2.3195	17.237	0.00071949	0.0273445	0	0	0	0
chr15	96034893	96035829	8.1355	38.0935	3.44115e-05	0.00338884	0	0	0	0
chr15	96523725	96525079	13.843	51.2335	1.0906e-05	0.00145038	1	0	0	0
chr15	96596590	96597929	3.9605	25.595	8.64423e-05	0.00658834	0	0	0	0
chr15	96617221	96618506	6.741	26.625	0.000662687	0.0260481	0	0	0	0
chr15	96637679	96638889	16.727	48.8815	0.000259397	0.0138967	0	0	0	0
chr15	96657338	96659425	8.03	33.394	0.00015086	0.00965867	0	0	0	0
chr15	96660278	96661663	7.43	68.6305	6.99775e-12	1.37429e-08	0	0	0	0
chr15	96921925	96922938	1.9665	18.1745	0.000234134	0.0129909	0	0	0	0
chr15	97085302	97086533	11.292	37.753	0.000459634	0.0206464	0	0	0	0
chr15	97122002	97122950	2.8665	18.7835	0.00090983	0.0319459	0	0	0	0
chr15	97315130	97316029	3.5865	18.071	0.0016679	0.0468565	0	0	0	0
chr15	98691823	98692908	5.1175	21.852	0.00162137	0.0460706	0	0	0	0
chr15	98752633	98753919	5.471	39.3625	7.71147e-07	0.000200993	0	0	0	0
chr15	99116268	99117286	2.731	16.453	0.00131263	0.0404411	1	0	0	0
chr15	99351501	99353032	4.583	25.531	0.000186203	0.0111918	0	0	0	0
chr15	100392763	100393843	3.213	16.853	0.00183777	0.0497903	0	0	0	0
chr15	103251133	103252303	7.0135	28.9055	0.000664339	0.0260481	0	0	0	0
chr16	4469189	4470552	10.8095	47.5035	6.35706e-06	0.000974302	0	0	0	0
chr16	4495469	4496734	101.735	193.764	2.42874e-05	0.00258315	0	0	0	0
chr16	6964426	6965831	29.4205	8.432	0.00161222	0.0459807	0	0	0	0
chr16	10301073	10302135	4.231	24.527	0.000188662	0.0112658	0	0	0	0
chr16	10335797	10338680	7.55	36.9675	2.06827e-05	0.00228914	0	0	0	0
chr16	10350816	10352172	6.58	30.651	0.000112694	0.00792408	0	0	0	0
chr16	10847611	10848758	6.8635	28.5105	0.000534935	0.0228383	0	0	0	0
chr16	11078120	11079217	3.084	18.2995	0.0011688	0.0378896	0	0	0	0
chr16	11342994	11344173	3.162	23.9185	5.72994e-05	0.00490255	0	0	0	0
chr16	11541661	11542945	2.9665	18.087	0.0010813	0.036007	0	0	0	0
chr16	13540689	13542067	13.1255	41.256	0.000463407	0.0207826	0	0	0	0
chr16	14363107	14364397	4.397	24.9	0.000343153	0.016907	0	0	0	0
chr16	16552050	16552939	2.655	22.482	0.00010227	0.0074006	0	0	0	0
chr16	18470735	18473141	9.7615	33.56	0.000639858	0.025476	0	0	0	0
chr16	20338250	20339302	6.3505	25.491	0.00131145	0.0404411	0	0	0	0
chr16	20763137	20764137	2.2595	21.164	0.000104569	0.00749629	0	0	0	0
chr16	21255400	21257638	4.9755	25.307	0.000357715	0.0174312	1	0	0	0
chr16	21364617	21365719	5.8925	25.853	0.000632891	0.025318	0	0	0	0
chr16	21395743	21397254	4.563	36.1625	8.57592e-07	0.000218138	1	0	0	0
chr16	22517036	22518798	36.4365	11.209	0.000685053	0.0265414	0	0	0	0
chr16	23030456	23032790	5.215	23.5725	0.00124639	0.0394511	0	0	0	0
chr16	24214988	24216084	2.9565	23.147	6.40986e-05	0.00534881	0	0	0	0
chr16	24494149	24496278	9.437	30.4245	0.00177296	0.0487194	0	0	0	0
chr16	25758054	25758532	15.095	1.7135	0.000701729	0.0269485	0	0	0	0
chr16	26082505	26083593	2.8665	24.2375	4.81231e-05	0.00426567	0	0	0	0
chr16	28668453	28669698	5.0725	31.7745	1.54346e-05	0.00187004	0	0	0	0
chr16	28861762	28862791	3.6175	19.859	0.00140471	0.0422153	0	0	0	0
chr16	28935458	28937181	8.9245	31.9625	0.000656794	0.025951	0	0	0	0
chr16	30482644	30484434	2.9035	31.6785	7.11733e-07	0.000187826	3	0	0	0
chr16	30500862	30503416	6.671	35.8875	1.88149e-05	0.00215666	0	0	0	0
chr16	31154919	31155935	5.4445	29.593	7.61247e-05	0.00600802	0	0	0	0
chr16	31290480	31291906	8.5455	30.089	0.000831692	0.0301448	0	0	0	0
chr16	31597078	31599046	4.33	35.6035	1.16713e-06	0.000271519	0	0	0	0
chr16	33325624	33327751	9.177	29.4345	0.0017821	0.0488779	0	0	0	0
chr16	33614901	33616046	3.731	20.151	0.000846213	0.030396	0	0	0	0
chr16	34058132	34059394	4.5	24.65	0.000217178	0.01237	0	0	0	0
chr16	34112020	34113289	20.613	50.447	0.0012298	0.0391386	0	0	0	0
chr16	34372090	34373159	5.269	22.956	0.00102328	0.0346904	0	0	0	0
chr16	35856424	35857559	3.6845	20.267	0.00115489	0.0375976	0	4	0	0
chr16	36388617	36389859	28.8075	5.537	0.000141325	0.00921522	0	0	0	0
chr16	36536738	36537627	4.7815	22.3885	0.00147315	0.0435896	0	0	0	0
chr16	36693403	36694773	41.9055	15.791	0.00174705	0.0482612	0	0	0	0
chr16	36908555	36909625	3.4065	29.494	8.10514e-06	0.00116208	0	0	0	0
chr16	37608227	37609182	3.538	19.097	0.00125475	0.0396116	0	0	0	0
chr16	38349923	38351116	2.989	25.3785	2.26573e-05	0.00245303	0	0	0	0
chr16	38602740	38604224	42.498	84.33	0.0011781	0.0381181	0	0	0	0
chr16	40470543	40471506	5.2665	38.016	7.3691e-07	0.000193631	0	0	0	0
chr16	41532139	41533838	42.8395	12.8245	0.000215029	0.0123104	0	0	0	0
chr16	43381326	43382272	3.404	19.736	0.000551143	0.0231756	0	0	0	0
chr16	43663787	43665488	8.5095	29.376	0.00125604	0.0396374	0	0	0	0
chr16	45355799	45356934	4.5575	26.184	0.000141294	0.00921522	0	0	0	0
chr16	45663316	45664441	5.3605	31.6145	2.85491e-05	0.00294014	0	0	0	0
chr16	45790998	45792066	24.0625	4.1225	0.000254226	0.0137181	0	0	0	0
chr16	46500335	46501814	46.7355	8.6855	1.49095e-06	0.000326185	3	0	0	0
chr16	46502237	46502804	31.088	4.6945	1.9528e-05	0.00221356	3	0	0	0
chr16	48213482	48214369	8.659	29.3855	0.00133225	0.0407777	0	0	0	0
chr16	48373255	48374449	29.039	7.7965	0.00150991	0.044274	0	0	0	0
chr16	48869337	48870319	24.895	6.1665	0.00132574	0.0406964	0	0	0	0
chr16	49803475	49804878	46.9545	17.9265	0.00137239	0.0415843	0	0	0	0
chr16	50235087	50236009	2.7265	17.1035	0.00114126	0.0372545	0	0	0	0
chr16	50436951	50438163	25.9155	59.2285	0.00124175	0.0393378	0	0	0	0
chr16	55555093	55556197	12.014	38.086	0.000742228	0.0278363	0	0	0	0
chr16	57535406	57536452	3.309	25.4555	4.74835e-05	0.00424067	0	0	0	0
chr16	59586964	59589131	7.706	29.859	0.000668332	0.0261172	0	0	0	0
chr16	60367985	60368978	17.258	2.78	0.00177357	0.0487194	0	0	0	0
chr16	63062243	63063841	36.67	10.593	0.000580964	0.0239856	0	0	0	0
chr16	63318587	63320228	4.9135	22.241	0.00123314	0.0391785	0	0	0	0
chr16	64715749	64716626	3.963	25.9445	8.46458e-05	0.00648926	0	0	0	0
chr16	65448550	65449348	2.0175	14.8825	0.0013621	0.0414598	0	0	0	0
chr16	70092932	70094006	22.6065	4.075	0.000700253	0.026904	0	0	0	0
chr16	70104497	70105503	24.87	3.95	0.000144642	0.00933536	0	0	0	0
chr16	72656282	72657540	4.2365	31.4535	4.39423e-06	0.000749497	0	0	0	0
chr16	72708562	72709724	3.086	29.0615	3.13251e-06	0.000564039	0	0	0	0
chr16	73061789	73063348	6.504	39.699	2.12513e-06	0.000421275	0	0	0	0
chr16	73072639	73073747	2.6805	16.6035	0.000948102	0.032881	0	0	0	0
chr16	73120162	73121270	48.949	11.4005	9.30336e-06	0.00127956	0	0	0	0
chr16	73863649	73864430	17.341	2.662	0.000875435	0.0310364	0	0	0	0
chr16	74887275	74888549	56.9035	21.905	0.00054323	0.0230179	0	0	0	0
chr16	75920822	75921912	6.001	31.4475	6.98687e-05	0.00568427	0	0	0	0
chr16	76291921	76296063	11.068	40.331	0.00010937	0.00771602	1	0	0	0
chr16	76296134	76296988	9.641	34.9615	0.000333424	0.0165727	1	0	0	0
chr16	76667764	76668480	3.775	19.057	0.00125701	0.0396534	0	0	0	0
chr16	77023768	77024756	7.597	26.975	0.00157515	0.0453986	0	0	0	0
chr16	78208222	78209061	2.989	27.1925	9.16664e-06	0.00126902	0	0	0	0
chr16	79296248	79297350	48.9075	9.064	1.39884e-06	0.000311648	0	0	0	0
chr16	82596050	82597052	54.331	12.1835	4.16934e-06	0.0007215	1	0	0	0
chr16	83578924	83579723	18.728	2.509	0.000474664	0.0211527	0	0	0	0
chr16	85132453	85134339	12.551	36.051	0.00167187	0.0469151	0	0	0	0
chr16	87602511	87604735	11.0255	38.0295	0.000283558	0.014864	0	0	0	0
chr16	88719514	88721034	36.781	11.3855	0.000805133	0.0294787	1	0	0	0
chr16	89674880	89676020	4.1805	21.8495	0.000892669	0.0314814	0	0	0	0
chr16	89829799	89831001	6.2365	28.235	0.000420919	0.0194795	0	0	0	0
chr16	89952273	89953495	3.4265	31.0345	2.85319e-06	0.000523797	0	0	0	0
chr16	90405193	90406416	12.202	40.25	0.000382707	0.0183068	0	0	0	0
chr16	90411845	90413129	3.44	25.287	4.38829e-05	0.00400939	0	0	0	0
chr16	90623355	90626164	8.4655	28.682	0.00152497	0.0445281	1	0	0	0
chr16	90994584	90995787	3.3155	31.6365	2.57601e-06	0.000480218	0	0	0	0
chr16	91199444	91200582	7.0255	26.397	0.00150656	0.0442098	0	0	0	0
chr16	91282328	91283278	3.089	21.218	0.000175813	0.0107509	0	0	0	0
chr16	91550796	91552740	8.6795	31.549	0.000804263	0.0294657	0	0	0	0
chr16	92344817	92345871	3.1775	32.273	4.90137e-07	0.000142237	0	0	0	0
chr16	92491939	92492960	8.9	58.3705	1.15627e-08	8.00363e-06	0	0	0	0
chr16	92594402	92595521	3.182	18.7715	0.00100007	0.0340678	0	0	0	0
chr16	92597240	92598506	2.7555	19.875	0.00025235	0.0136431	0	0	0	0
chr16	92661413	92663261	2.7325	19.5965	0.000238368	0.0131567	0	0	0	0
chr16	92685367	92686578	8.829	34.171	0.000290334	0.0151067	0	0	0	0
chr16	93075209	93076370	3.5925	18.889	0.00132909	0.0407696	0	0	0	0
chr16	93532739	93534165	33.6025	9.6685	0.000708459	0.027096	0	0	0	0
chr16	94758343	94759431	6.628	28.845	0.000354065	0.0173233	0	0	0	0
chr16	94888025	94889186	3.5625	19.8135	0.00131263	0.0404411	0	0	0	0
chr16	96531648	96532348	1.825	15.2045	0.00104677	0.0351481	0	0	0	0
chr16	97658547	97660203	9.327	36.6315	8.51453e-05	0.00650501	0	0	0	0
chr16	97680668	97681887	9.9425	44.005	1.09022e-05	0.00145038	0	0	0	0
chr17	4738460	4739826	27.7095	7.03	0.00109291	0.0362365	0	0	0	0
chr17	5711423	5712428	2.2145	16.7375	0.000650028	0.0257475	0	0	0	0
chr17	5845724	5847031	8.5485	39.927	1.91227e-05	0.00217345	0	0	0	0
chr17	5872076	5873111	8.062	33.4605	0.000160506	0.0100776	0	0	0	0
chr17	6445745	6446456	4.189	19.676	0.00149711	0.0440363	0	0	0	0
chr17	6519899	6520623	7.3915	37.239	2.17476e-05	0.00238611	0	0	0	0
chr17	6859714	6862571	36.421	11.624	0.00101365	0.0344332	0	0	0	0
chr17	7283381	7285226	4.3095	27.06	7.45821e-05	0.00595698	0	0	0	0
chr17	8129481	8130140	3.0335	24.125	4.54292e-05	0.00409872	0	0	0	0
chr17	10078447	10080791	14.9425	46.9995	0.000161552	0.0101057	0	0	0	0
chr17	10373672	10375036	5.167	41.143	1.48281e-07	5.56536e-05	0	0	0	0
chr17	10456537	10457856	4.368	36.6785	6.76199e-07	0.000181282	1	0	0	0
chr17	10473750	10474706	2.859	21.097	0.000239889	0.0132061	0	0	0	0
chr17	11987822	11989093	9.848	32.6725	0.00115303	0.0375661	2	0	0	0
chr17	11995880	11997007	4.006	27.643	2.55354e-05	0.00268545	2	0	0	0
chr17	12155897	12157400	5.9685	25.692	0.000627593	0.0252177	0	0	0	0
chr17	12180639	12181336	2.4355	15.649	0.00182538	0.0495817	0	0	0	0
chr17	12369835	12371112	14.8375	56.0625	4.08076e-06	0.000707623	0	0	0	0
chr17	12792270	12793280	5.8365	24.2905	0.000755008	0.0281124	0	0	0	0
chr17	13737931	13739075	4.507	23.4515	0.000423246	0.0195527	0	0	0	0
chr17	13867192	13868065	4.1575	35.367	9.01975e-07	0.000223628	0	0	0	0
chr17	13918924	13921777	7.2795	33.3875	5.79822e-05	0.00493597	1	0	0	0
chr17	15246792	15249160	91.466	47.351	0.00178931	0.0489858	0	0	0	0
chr17	21064914	21066294	43.6085	13.838	0.000438228	0.0199592	0	0	0	0
chr17	21578174	21580653	16.361	51.2205	7.92311e-05	0.0061813	0	0	0	0
chr17	22118325	22119623	26.7195	6.625	0.00139746	0.0421179	1	0	0	0
chr17	23678673	23680332	40.6825	13.327	0.000723777	0.0274373	0	1	0	0
chr17	24196521	24198092	7.306	42.653	1.78407e-06	0.000373849	0	0	0	0
chr17	24198979	24200527	7.9375	28.9165	0.00110995	0.036543	0	0	0	0
chr17	24219916	24221840	44.548	94.05	0.000323179	0.0162355	0	0	0	0
chr17	24935972	24937648	38.862	81.5555	0.00064411	0.0255674	0	0	0	0
chr17	24997439	24998442	1.669	17.873	0.00015317	0.0097475	0	0	0	0
chr17	25755372	25757825	14.6685	45.078	0.000202828	0.0117721	0	0	0	0
chr17	25918723	25921153	172.654	276.296	0.000202077	0.0117457	0	0	0	0
chr17	26583379	26585568	13.0665	61.458	1.28773e-07	4.92063e-05	0	0	0	0
chr17	26658399	26659671	7.8395	30.2125	0.000678974	0.0263744	0	0	0	0
chr17	27999484	28001557	6.2385	24.784	0.00123116	0.0391598	0	0	0	0
chr17	28012828	28014405	24.6015	55.5785	0.0017603	0.0484946	0	0	0	0
chr17	28592645	28594527	13.092	46.2945	6.24044e-05	0.0052281	0	0	0	0
chr17	29038989	29040115	15.747	49.114	0.000133199	0.0088981	0	0	0	0
chr17	29637481	29638671	5.986	32.553	3.2004e-05	0.00323674	0	0	0	0
chr17	30135020	30136093	4.891	29.836	3.33178e-05	0.0033258	0	0	0	0
chr17	31130594	31132015	4.3165	23.0795	0.000297255	0.0153496	0	0	0	0
chr17	31304493	31306418	17.7915	66.692	9.92431e-07	0.00024014	0	0	0	0
chr17	35020796	35022816	13.7315	46.5545	6.86332e-05	0.00562166	1	0	0	0
chr17	36799506	36800695	4.746	29.8515	2.04709e-05	0.00227764	0	0	0	0
chr17	40519614	40520696	29.1135	6.303	0.000363022	0.0176201	0	0	0	0
chr17	41232271	41232989	28.187	6.478	0.000439995	0.0200198	0	0	0	0
chr17	42908414	42910252	21.1615	57.693	0.000231342	0.0128953	0	0	0	0
chr17	43219136	43220522	5.9055	48.6705	1.80056e-08	1.15192e-05	1	0	0	0
chr17	44238790	44240324	15.609	69.637	5.32304e-08	2.59856e-05	1	0	0	0
chr17	44587588	44588759	5.965	29.653	0.000106799	0.00761095	0	0	0	0
chr17	46885483	46886928	11.5695	43.8	4.19626e-05	0.00389931	0	0	0	0
chr17	47195553	47196995	12.8	43.678	0.000107735	0.00765824	0	0	0	0
chr17	47293523	47294917	17.3295	51.341	0.000162406	0.0101441	0	0	0	0
chr17	47425007	47426417	7.3035	31.1365	0.000263517	0.0140201	1	0	0	0
chr17	47483441	47485714	69.338	32.1055	0.00148767	0.0438666	0	0	0	0
chr17	47699156	47700562	7.371	57.227	2.22577e-09	2.06551e-06	1	0	0	0
chr17	49807159	49808353	4.987	21.579	0.0015054	0.0442031	0	0	0	0
chr17	50052215	50053613	3.525	24.75	5.96234e-05	0.00503004	0	0	0	0
chr17	50209454	50210485	9.25	36.5	0.000172062	0.0105983	0	0	0	0
chr17	50346058	50347188	3.8915	32.5955	2.04425e-06	0.000408116	0	0	0	0
chr17	51262065	51263494	30.709	3.833	7.33813e-06	0.00107585	0	0	0	0
chr17	51875742	51877080	11.249	35.4525	0.000747	0.0279374	0	0	0	0
chr17	52600371	52603212	89.7865	21.6855	5.94385e-09	4.48167e-06	0	0	0	0
chr17	55355984	55357149	19.706	52.3525	0.000456153	0.0205227	0	0	0	0
chr17	55810324	55811230	33.3535	5.4995	1.67253e-05	0.00198095	0	0	0	0
chr17	55931257	55932890	75.98	36.245	0.00126925	0.0397893	0	0	0	0
chr17	57061490	57063930	54.4405	20.7755	0.000649432	0.0257475	0	1	0	0
chr17	57996173	57997348	31.0795	9.381	0.00106088	0.0355231	0	0	0	0
chr17	59546965	59547726	29.2865	6.6255	0.000604246	0.0246152	0	0	0	0
chr17	63969963	63970987	2.9425	22.8855	8.5195e-05	0.00650501	0	0	0	0
chr17	64003215	64004203	39.1035	81.1425	0.00160983	0.0459434	0	0	0	0
chr17	65701646	65702992	15.3335	51.583	4.52128e-05	0.00408356	0	0	0	0
chr17	65767107	65768208	4.2045	32.4265	2.47908e-06	0.000469614	0	0	0	0
chr17	66707297	66708663	5.3085	25.9455	0.000388822	0.0184823	0	0	0	0
chr17	67512384	67513691	4.904	24.2685	0.000491471	0.0216161	0	0	0	0
chr17	67653286	67654848	4.1535	34.0185	1.24005e-06	0.000285339	1	0	0	0
chr17	67693677	67694696	8.627	35.7815	0.000104479	0.00749622	2	1	0	0
chr17	67763981	67768026	4.3845	23.3415	0.000233506	0.0129646	1	2	0	0
chr17	67976065	67977212	6.2705	33.5855	2.03828e-05	0.00227083	0	0	0	0
chr17	68082396	68083522	18.653	3.372	0.00169283	0.0472611	0	0	0	0
chr17	69027084	69028041	2.978	26.133	1.55153e-05	0.0018737	0	0	0	0
chr17	69104664	69106162	4.596	21.681	0.00112416	0.0368945	0	0	0	0
chr17	70403338	70404532	44.484	15.686	0.00078317	0.0289948	0	0	0	0
chr17	70771451	70773364	76.397	22.6775	1.38385e-06	0.000310807	0	0	0	0
chr17	72795240	72796426	6.278	30.716	8.89172e-05	0.00671635	0	0	0	0
chr17	72827713	72829369	6.003	39.776	1.25234e-06	0.000287385	0	0	0	0
chr17	73262653	73263982	29.429	75.146	6.93795e-05	0.00565339	0	0	0	0
chr17	74416318	74417499	10.661	34.2425	0.000818769	0.0297903	0	0	0	0
chr17	75199311	75200538	3.941	26	7.7848e-05	0.00610409	0	0	0	0
chr17	75520712	75523222	24.4335	6.198	0.00158049	0.0454749	1	0	0	0
chr17	78305863	78307179	6.6745	90.9515	3.70338e-16	1.95464e-12	1	0	0	0
chr17	78320206	78321121	2.1155	18.145	0.000243989	0.013276	0	0	0	0
chr17	78353090	78354456	5.642	40.462	3.75476e-07	0.000117135	0	0	0	0
chr17	78403218	78404561	6.18	40.0235	9.52417e-07	0.000233807	0	0	0	0
chr17	78770771	78771839	2.6765	20.0485	0.000418731	0.0193971	0	0	0	0
chr17	80254201	80256053	20.5855	57.948	0.000135744	0.0089979	0	0	0	0
chr17	80496782	80498179	44.4805	7.6025	1.29411e-06	0.000292989	1	0	0	0
chr17	83166102	83167450	25.619	6.737	0.00167707	0.0469892	0	0	0	0
chr17	83287643	83288723	11.809	40.6615	0.000192838	0.0114601	0	0	0	0
chr17	84419584	84420708	6.8225	28.6945	0.000627694	0.0252177	0	0	0	0
chr17	84542492	84543515	2.483	17.6325	0.000689932	0.0266896	1	0	0	0
chr17	86037761	86039063	4.626	37.8625	3.26567e-07	0.000105662	0	0	0	0
chr17	86185119	86186273	5.3685	33.116	7.67848e-06	0.00111519	0	0	0	0
chr17	86476488	86477299	1.54	14.9295	0.000567709	0.0236167	0	0	0	0
chr17	86535579	86537969	5.2515	27.7	0.000193601	0.0114732	0	0	0	0
chr17	86675920	86677213	5.668	27.65	0.000198291	0.0116317	0	0	0	0
chr17	86713164	86714402	14.446	51.388	3.06553e-05	0.00312277	1	0	0	0
chr17	86740433	86742341	4.495	47.891	2.99032e-09	2.65817e-06	1	0	0	0
chr17	87350122	87352238	23.8035	71.3865	1.15252e-05	0.00149073	0	0	0	0
chr17	88081040	88082125	4.1075	20.3085	0.0015819	0.045492	0	0	0	0
chr17	88340784	88341876	6.639	31.599	0.000143214	0.00928233	0	0	0	0
chr17	88534872	88536049	5.0565	22.6215	0.00121109	0.0388432	0	0	0	0
chr17	88664281	88666548	5.79	31.648	5.0569e-05	0.00443453	2	0	0	0
chr17	90389890	90391963	36.349	12.0835	0.00134689	0.041121	1	0	0	0
chr17	90842793	90844772	32.4105	9.0325	0.000714591	0.0272319	0	0	0	0
chr17	91916003	91916782	30.6915	5.311	5.11506e-05	0.00447623	0	0	0	0
chr18	3600939	3602054	2.3215	20.8255	0.0001386	0.00909502	0	0	0	0
chr18	3665693	3667018	6.902	25.27	0.00136854	0.0415688	0	0	0	0
chr18	4773414	4774343	5.1305	25.7855	0.000559519	0.023345	0	0	0	0
chr18	5081649	5083008	2.295	20.3845	5.72777e-05	0.00490255	0	0	0	0
chr18	5092235	5093393	2.9655	18.222	0.00115739	0.0376258	1	0	0	0
chr18	5098120	5099221	2.2355	24.5735	4.73233e-06	0.000788717	1	0	0	0
chr18	5319607	5320513	7.899	42.3025	9.10349e-06	0.00126443	0	0	0	0
chr18	9508564	9509645	2.2265	21.501	7.73496e-05	0.00608196	0	0	0	0
chr18	9562392	9563359	6.4335	30.092	0.000159213	0.010025	0	0	0	0
chr18	10543162	10544292	4.722	21.8885	0.00111373	0.0366284	0	0	0	0
chr18	10867979	10869251	3.5	18.23	0.00157483	0.0453986	0	0	0	0
chr18	10871890	10873008	2.5035	18.168	0.000411298	0.0192003	0	0	0	0
chr18	10920250	10921519	7.273	39.225	5.92547e-06	0.000928376	1	0	0	0
chr18	11008912	11010100	2.2215	24.7505	5.89091e-06	0.000924676	0	2	0	0
chr18	11400558	11401772	6.8405	35.9215	2.1917e-05	0.00239437	0	0	0	0
chr18	11910065	11912562	14.5065	41.0575	0.000985674	0.0337543	0	0	0	0
chr18	15107485	15108689	4.2155	24.7865	0.00021076	0.0121573	0	0	0	0
chr18	18058311	18059484	37.1055	9.2015	0.000221662	0.0125294	0	0	0	0
chr18	20648180	20649704	3.1785	19.3125	0.00112456	0.0368945	0	0	0	0
chr18	23859105	23860229	3.2155	18.814	0.000685158	0.0265414	0	0	0	0
chr18	24680999	24682170	26.6665	61.0415	0.000868556	0.0309068	1	0	0	0
chr18	24860578	24863760	6.2945	37.1985	6.77789e-06	0.00101847	0	0	0	0
chr18	25284621	25285717	4.298	24.9485	0.000204651	0.0118616	0	0	0	0
chr18	25539966	25541230	8.6015	39.669	1.78262e-05	0.00207354	0	0	0	0
chr18	34918359	34919814	3.5435	24.0435	9.79052e-05	0.00715835	0	0	0	0
chr18	35065326	35066466	16.0335	76.375	4.8115e-09	3.7974e-06	0	0	0	0
chr18	35098264	35099438	25.7325	64.075	0.0003351	0.016618	0	0	0	0
chr18	36110830	36112004	4.369	21.176	0.00109582	0.0362474	0	0	0	0
chr18	36150504	36152888	4.7355	26.2835	0.000174131	0.0106791	1	0	0	0
chr18	36383493	36384839	4.236	27.619	6.0299e-05	0.00508197	0	0	0	0
chr18	36386044	36387226	2.275	26.9725	1.91535e-06	0.000392592	0	0	0	0
chr18	37849087	37850383	3.344	23.426	5.79408e-05	0.00493597	0	0	0	0
chr18	38402004	38402910	2.9855	17.506	0.00142032	0.0425782	0	0	0	0
chr18	38668212	38669531	7.999	34.5975	8.46813e-05	0.00648926	0	0	0	0
chr18	39185991	39187192	5.731	28.798	0.000127321	0.00865031	0	0	0	0
chr18	41047410	41048628	7.5335	30.6445	0.000305055	0.0155846	0	0	0	0
chr18	43152064	43153236	29.0135	7.2975	0.00092617	0.0323195	0	0	0	0
chr18	46546075	46547161	5.078	24.7795	0.000366313	0.0177682	0	0	0	0
chr18	50064123	50066182	7.9885	44.835	1.31934e-06	0.000297902	0	0	0	0
chr18	52959495	52960703	15.167	43.973	0.000469128	0.0209724	0	0	0	0
chr18	53160601	53162269	8.4425	41.5965	7.92633e-06	0.00114421	1	0	0	0
chr18	53457775	53458896	2.018	19.7145	0.000101479	0.00736693	0	0	0	0
chr18	54962676	54963858	29.655	5.836	0.000188242	0.0112503	0	0	0	0
chr18	54970516	54971865	5.661	34.676	5.74788e-06	0.000907265	0	0	0	0
chr18	55020129	55021365	3.667	19.934	0.00141518	0.0424696	0	0	0	0
chr18	56476672	56477944	17.7845	46.207	0.00129697	0.0402344	0	0	0	0
chr18	57014323	57015604	3.7595	29.9285	1.13534e-05	0.00148112	1	0	0	0
chr18	57029109	57030369	5.3945	37.775	1.73369e-06	0.000366016	0	0	0	0
chr18	57614303	57615403	3.4555	20.9855	0.000217064	0.01237	0	0	0	0
chr18	57804330	57805872	5.173	27.3635	0.000219429	0.0124307	0	0	0	0
chr18	57836613	57837922	4.255	32.7575	2.64085e-06	0.000491221	0	0	0	0
chr18	59858343	59859388	2.8445	16.9535	0.00123612	0.0392584	0	0	0	0
chr18	61352027	61353241	2.05	19.908	7.52736e-05	0.00598036	0	0	0	0
chr18	61497204	61499092	11.3215	41.6235	6.03785e-05	0.00508359	1	0	0	0
chr18	61776019	61777250	6.0715	24.859	0.00104403	0.0350803	0	0	0	0
chr18	61933845	61935900	5.544	23.962	0.000956432	0.0331038	1	0	0	0
chr18	61951721	61954051	9.5635	61.178	4.54846e-09	3.65817e-06	2	0	0	0
chr18	64998810	64999982	4.2975	33.257	3.17613e-06	0.000569465	0	0	0	0
chr18	65223664	65224699	3.422	18.969	0.00143756	0.042882	0	0	0	0
chr18	65739179	65740603	18.357	49.088	0.000676522	0.0263113	0	0	0	0
chr18	69468860	69470018	12.3605	47.1075	3.22369e-05	0.00325249	0	0	0	0
chr18	69781663	69783154	24.7125	5.7075	0.00128582	0.0400681	0	0	0	0
chr18	70600886	70602706	9.884	32.377	0.00142529	0.042682	0	0	0	0
chr18	72948731	72949998	29.333	7.336	0.000560567	0.0233772	0	0	0	0
chr18	73224594	73225554	25.4	5.017	0.00044849	0.0202969	0	0	0	0
chr18	73829623	73831636	7.347	41.738	2.90652e-06	0.00053013	0	0	0	0
chr18	73904807	73905927	7.2285	27.095	0.00102855	0.0347298	0	0	0	0
chr18	73947466	73949379	6.504	32.0995	7.14953e-05	0.00577212	0	0	0	0
chr18	74237184	74238652	36.505	11.825	0.00139998	0.0421482	0	0	0	0
chr18	74967034	74967764	3.423	18.947	0.00119782	0.0385495	0	0	0	0
chr18	75298246	75300882	9.5365	34.6035	0.000355686	0.0173725	0	0	0	0
chr18	75384581	75387017	9.2105	35.658	0.000241716	0.0132716	0	0	0	0
chr18	75735345	75736452	5.802	28.7115	0.000163766	0.0102064	0	0	0	0
chr18	76199918	76201350	8.7775	58.3445	5.34892e-09	4.17965e-06	0	0	0	0
chr18	76204250	76205396	4.9545	27.181	0.000132487	0.0088796	0	0	0	0
chr18	77600387	77602409	9.8875	33.8095	0.000573327	0.0237918	1	0	0	0
chr18	78362941	78364236	24.6705	5.851	0.00182906	0.0496498	0	0	0	0
chr18	78501232	78502625	4.514	37.4875	4.89855e-07	0.000142237	0	0	0	0
chr18	80278360	80279610	5.373	22.4875	0.00118323	0.0382548	0	0	0	0
chr18	80624618	80625948	6.654	33.7125	6.39969e-05	0.00534561	0	0	0	0
chr18	81321435	81322838	12.5705	63.0405	7.08048e-08	3.23207e-05	0	0	0	0
chr18	82329864	82330989	18.1715	3.123	0.00151138	0.0442767	0	0	0	0
chr18	82488332	82490682	5.25	28.7125	6.72561e-05	0.00554093	0	0	0	0
chr18	84389328	84390669	15.27	52.5355	3.09191e-05	0.00314207	0	0	0	0
chr18	84399428	84400541	2.3035	24.3235	1.54002e-05	0.00186856	0	0	0	0
chr18	84411518	84413025	3.29	38.2275	2.16844e-08	1.31741e-05	0	0	0	0
chr18	84418534	84419750	13.3475	69.0855	5.64121e-09	4.33081e-06	0	0	0	0
chr18	84595711	84597041	3.1905	31.6785	8.77669e-07	0.000220728	1	0	0	0
chr18	84619356	84620697	6.35	31.468	8.80666e-05	0.00667073	1	0	0	0
chr18	84625056	84626220	9.6815	31.203	0.0011713	0.0379564	1	0	0	0
chr18	84676536	84677944	3.9785	26.4665	5.50575e-05	0.00475336	0	0	0	0
chr18	84681628	84682603	9.7255	39.3635	7.59752e-05	0.00600745	0	0	0	0
chr18	84927313	84928531	4.623	22.711	0.000651414	0.0257903	0	0	0	0
chr18	86338377	86339100	5.8635	39.4745	1.2691e-06	0.000289278	0	0	0	0
chr18	88905181	88906153	3.62	24.8465	7.99512e-05	0.00622278	0	0	0	0
chr18	89231049	89232101	25.212	5.7045	0.000624346	0.025167	0	0	0	0
chr19	4435749	4437051	4.9435	33.4665	7.65351e-06	0.00111435	0	0	0	0
chr19	5057681	5060008	18.849	58.39	3.87584e-05	0.00368589	0	0	0	0
chr19	5556796	5557910	4.5145	21.1145	0.00145253	0.0431406	0	0	0	0
chr19	5815559	5817015	11.1815	47.689	1.07204e-05	0.00143247	0	0	0	0
chr19	5966183	5968322	8.3035	29.7225	0.000668332	0.0261172	0	0	0	0
chr19	6275752	6280003	45.289	87.628	0.00140192	0.0421616	0	0	0	0
chr19	6284018	6285209	5.6465	28.5405	0.000136767	0.00904788	0	0	0	0
chr19	6296826	6298533	12.1295	41.037	0.000198005	0.0116317	0	0	0	0
chr19	9046838	9048368	8.914	30.206	0.00153362	0.0446809	0	0	0	0
chr19	9050047	9051056	6.156	33.3905	3.56263e-05	0.0034701	0	0	0	0
chr19	9073301	9074529	6.4875	29.6075	0.000212949	0.0122364	0	0	0	0
chr19	10012251	10015665	7.9385	32.374	0.000232512	0.0129367	0	0	0	0
chr19	10685353	10686596	6.6535	34.8865	3.71257e-05	0.00358308	0	0	0	0
chr19	10938324	10939572	7.1635	26.281	0.0013668	0.0415641	0	0	0	0
chr19	11814638	11815714	7.7355	41.897	2.18228e-06	0.000430581	0	0	0	0
chr19	14654806	14656749	15.6645	48.2735	0.000129668	0.00876399	0	0	0	0
chr19	17256248	17257708	6.117	33.5605	3.44356e-05	0.00338884	0	0	0	0
chr19	17334538	17335534	2.38	19.9355	0.000243279	0.0132716	0	0	0	0
chr19	17350164	17351950	5.1425	23.482	0.00137061	0.0415753	0	0	0	0
chr19	21913532	21914949	3.621	21.7445	0.000312639	0.0158373	0	0	0	0
chr19	23520303	23521600	4.0345	27.5615	3.37053e-05	0.00335259	0	0	0	0
chr19	23656875	23658381	22.1165	52.4675	0.00147981	0.0436947	0	0	0	0
chr19	25372476	25373575	3.2695	18.8975	0.00140375	0.0422013	0	0	0	0
chr19	26613295	26614337	5.1205	24.2325	0.000467948	0.0209418	0	0	0	0
chr19	26854392	26855504	2.99	34.714	1.77326e-07	6.37799e-05	0	0	0	0
chr19	29152272	29153232	3.6835	19.881	0.000843064	0.0303501	0	0	0	0
chr19	29911570	29912758	13.135	37.4975	0.00145026	0.0431213	0	0	0	0
chr19	30509702	30511027	2.9145	21.5185	0.000189435	0.0112976	1	0	0	0
chr19	30514326	30515419	3.0935	19.677	0.000493406	0.0216524	1	0	0	0
chr19	30516215	30517266	4.424	22.9015	0.000545864	0.0230948	1	0	0	0
chr19	32195778	32197350	8.1465	28.828	0.00108094	0.036007	0	0	0	0
chr19	32252042	32253299	6.359	28.883	0.000201557	0.0117457	0	0	0	0
chr19	32291819	32292791	6.6665	24.818	0.00154641	0.0448306	0	0	0	0
chr19	32726041	32728462	43.6545	13.272	0.00021393	0.0122594	0	0	0	0
chr19	32866709	32868093	28.4885	8.093	0.00169687	0.0472929	0	0	0	0
chr19	32963557	32964804	24.782	6.305	0.00155955	0.0450567	0	0	0	0
chr19	34165429	34166579	21.7425	4.515	0.00172826	0.0478675	0	0	0	0
chr19	34758526	34759401	2.475	20.5	0.00014414	0.0093213	0	0	0	0
chr19	36119433	36120692	8.391	38.692	2.34691e-05	0.00251512	0	0	0	0
chr19	36128874	36130631	9.9405	51.4485	5.08538e-07	0.000144111	0	0	0	0
chr19	36234748	36235782	16.3295	45.284	0.00067255	0.0262214	0	0	0	0
chr19	36290373	36291633	5.2385	36	2.30346e-06	0.000445131	0	0	0	0
chr19	36364453	36365522	2.535	16.4465	0.0012637	0.0397446	0	0	0	0
chr19	36371154	36372015	5.074	35.2565	2.9014e-06	0.00053013	0	0	0	0
chr19	36735981	36737497	57.8555	107.478	0.00137199	0.0415843	0	0	0	0
chr19	37718689	37719962	5.471	22.7895	0.00154367	0.0447972	0	0	0	0
chr19	37886138	37887484	11.1465	34.131	0.00140155	0.0421616	1	0	0	0
chr19	37920490	37922040	10.867	52.896	6.94906e-07	0.000184539	1	0	0	0
chr19	37934800	37936193	3.191	20.58	0.000586378	0.0241671	1	0	0	0
chr19	38334978	38335914	3.282	25.3615	2.37261e-05	0.00253303	0	0	0	0
chr19	40336200	40337471	2.8055	32.718	1.50678e-07	5.58091e-05	1	0	0	0
chr19	40567538	40568936	3.9875	26.1475	5.21011e-05	0.00452658	0	0	0	0
chr19	40935127	40936774	30.519	9.0735	0.00176861	0.04865	0	0	0	0
chr19	41856891	41858237	4.655	22.238	0.000902991	0.0317405	0	0	0	0
chr19	43896072	43897307	5.2835	28.2365	9.61618e-05	0.0070861	0	0	0	0
chr19	43976279	43977545	5.685	32.399	3.39855e-05	0.00336067	0	0	0	0
chr19	45732650	45734387	28.463	7.103	0.000862544	0.0307722	1	1	0	0
chr19	46734769	46735886	3.198	16.807	0.00180465	0.0492245	0	0	0	0
chr19	46848088	46849164	4.921	24.374	0.000642506	0.0255574	0	0	0	0
chr19	46899484	46900609	2.4275	17.5	0.000711752	0.0271604	0	0	0	0
chr19	47645338	47646244	4.971	21.4745	0.00184613	0.0499686	0	0	0	0
chr19	48308007	48309136	4.7285	23.2175	0.00115617	0.0376248	0	0	0	0
chr19	49675649	49676722	20.468	3.424	0.000749801	0.0279555	0	0	0	0
chr19	50480633	50481301	2.15	15.833	0.00107779	0.0359752	0	0	0	0
chr19	50558384	50560068	21.9435	3.9955	0.000614009	0.0249224	0	0	0	0
chr19	52400029	52401030	5.185	24.7335	0.000554173	0.0232302	0	0	0	0
chr19	52759393	52760550	10.7125	37.556	0.00024007	0.0132074	0	0	0	0
chr19	53050997	53053428	73.9355	29.0405	0.000120632	0.00830244	1	0	0	0
chr19	53731347	53732724	10.0815	45.8255	6.06302e-06	0.000937748	0	0	0	0
chr19	53788680	53789781	7.059	38.5995	1.08159e-05	0.00144293	0	0	0	0
chr19	53792454	53793811	7.5265	26.821	0.00155411	0.0449303	0	0	0	0
chr19	53830002	53831427	15.878	54.778	1.90458e-05	0.00217056	0	0	0	0
chr19	53889963	53891575	6.4485	27.76	0.00043401	0.0199047	0	0	0	0
chr19	55257292	55259092	6.0585	25.598	0.00084264	0.0303501	0	0	0	0
chr19	55861300	55862513	8.5795	46.91	6.87236e-07	0.000183078	1	0	0	0
chr19	55865228	55866520	8.467	37.2875	4.51773e-05	0.00408356	1	0	0	0
chr19	56990022	56991284	7.269	29.1025	0.000677037	0.0263113	0	0	0	0
chr19	57146495	57147799	6.4405	25.7195	0.00128512	0.0400681	0	0	0	0
chr19	57216847	57217909	6.655	27.0305	0.000654726	0.0259092	0	0	0	0
chr19	57585929	57586971	10.983	35.0185	0.000922052	0.0322291	0	0	0	0
chr19	58525506	58526604	5.0395	24.3235	0.000471897	0.0210405	0	0	0	0
chr19	58556604	58557734	3.259	17.778	0.0010872	0.0361179	1	0	0	0
chr19	58779933	58780847	7.3705	33.299	0.000123395	0.00844445	0	0	0	0
chr19	59008786	59009808	2.463	19.7465	0.000259976	0.0139009	0	1	0	0
chr19	60508579	60509689	4.2115	22.838	0.000304309	0.0155653	0	0	0	0
chr2	4347427	4348369	2.9655	31.6575	9.03008e-07	0.000223628	2	0	0	0
chr2	5048821	5049956	4.365	22.247	0.000561368	0.0233875	0	0	0	0
chr2	5888460	5889459	4.862	22.8325	0.00135111	0.0412205	0	0	0	0
chr2	6074558	6075887	8.098	28.674	0.00122212	0.0390693	0	0	0	0
chr2	6098587	6099719	20.4335	53.125	0.00058108	0.0239856	0	0	0	0
chr2	6285513	6286407	2.511	21.4565	7.66159e-05	0.00604114	0	0	0	0
chr2	6293706	6294677	4.75	24.1295	0.00029553	0.0152923	0	0	0	0
chr2	6593399	6595516	37.342	9.958	0.000237223	0.013102	0	0	0	0
chr2	6819420	6820237	3.579	20.8395	0.000614737	0.0249224	0	0	0	0
chr2	8498091	8499262	46.3285	14.861	0.000416044	0.0193247	0	0	0	0
chr2	9704189	9705267	6.6655	37.7125	8.98437e-06	0.001252	0	0	0	0
chr2	10362373	10363179	2.817	19.04	0.000269684	0.0142606	1	0	0	0
chr2	11329357	11330372	3.047	17.1875	0.00182423	0.0495817	0	0	0	0
chr2	11375031	11376668	29.658	66.0295	0.00079381	0.0291505	0	0	0	0
chr2	13489157	13490058	6.5525	33.1185	6.2608e-05	0.00523996	0	0	0	0
chr2	14235010	14235804	2.5545	19.7545	0.000269684	0.0142606	0	0	0	0
chr2	14517794	14519200	54.497	15.969	3.32809e-05	0.0033258	0	0	0	0
chr2	20488712	20489649	2.939	17.933	0.00125444	0.0396116	0	0	0	0
chr2	20562556	20563905	24.9325	87.535	9.31021e-08	3.93114e-05	0	0	0	0
chr2	20936244	20937620	6.4125	33.2555	4.41414e-05	0.00400939	0	0	0	0
chr2	21030230	21031443	16.586	71.281	6.10535e-08	2.88042e-05	0	0	0	0
chr2	22226795	22228153	101.206	39.7765	1.16048e-05	0.0014939	0	0	0	0
chr2	23320556	23322042	54.3975	17.7905	0.000104938	0.00751638	0	0	0	0
chr2	24484935	24485879	4.8535	21.5745	0.00184056	0.0498397	1	0	0	0
chr2	24927524	24929828	35.097	11.7175	0.00166904	0.0468729	0	1	0	0
chr2	25694264	25695391	15.5425	47.4855	0.000202773	0.0117721	0	0	0	0
chr2	29695786	29696972	7.7115	28.473	0.000841881	0.0303501	0	0	0	0
chr2	29711334	29713121	9.902	39.964	5.80925e-05	0.00494038	0	0	0	0
chr2	30917656	30919459	6.46	25.07	0.00161377	0.0459824	0	0	0	0
chr2	32029212	32030347	4.0135	20.7915	0.00128366	0.0400533	0	0	0	0
chr2	32890842	32893276	4.08	33.5	1.45275e-06	0.000319001	2	0	0	0
chr2	33319887	33321345	10.806	40.25	0.00012946	0.00876016	0	0	0	0
chr2	35238310	35239418	4.291	20.103	0.00104419	0.0350803	0	0	0	0
chr2	36278511	36279555	5.0865	22.282	0.0012875	0.04008	0	0	0	0
chr2	36321995	36323142	27.5075	7.506	0.00164759	0.0464481	0	0	0	0
chr2	37539871	37540661	3.795	23.1935	0.00032838	0.0164412	0	0	0	0
chr2	38421968	38423212	7.141	28.077	0.00100373	0.0341511	0	0	0	0
chr2	38532583	38534516	5.833	36.3415	6.59323e-06	0.00100141	1	0	0	0
chr2	38535167	38537164	10.915	37.3415	0.000360009	0.0175026	1	0	0	0
chr2	38931279	38932827	65.6355	29.6065	0.00157755	0.0454215	0	0	0	0
chr2	39120832	39121888	2.108	14.1325	0.00173616	0.0480169	0	0	0	0
chr2	39351187	39352507	44.695	15.73	0.000891	0.0314814	0	0	0	0
chr2	39604690	39605736	17.139	1.8975	0.000616487	0.0249327	0	0	0	0
chr2	40332075	40333392	58.8555	20.8465	0.000159588	0.0100349	0	0	0	0
chr2	43290011	43290736	5.972	25.326	0.000798014	0.0292876	0	0	0	0
chr2	44524044	44527050	45.389	14.299	0.000293687	0.0152436	1	0	0	0
chr2	44537711	44538798	29.0485	4.5615	3.9139e-05	0.00371218	2	0	0	0
chr2	44973612	44974525	2.284	15.5535	0.000974834	0.0335334	0	0	0	0
chr2	45066571	45068012	15.0225	51.8115	3.25347e-05	0.00327863	0	0	0	0
chr2	45156389	45157249	7.3	49.6065	9.98223e-08	4.15261e-05	0	0	0	0
chr2	46506564	46507800	51.343	12.1945	4.81748e-06	0.000799266	0	0	0	0
chr2	50150083	50151318	5.3655	30.8815	4.60276e-05	0.00413065	0	0	0	0
chr2	50185987	50187922	37.49	12.267	0.00139753	0.0421179	0	0	0	0
chr2	50980034	50981036	17.503	2.4805	0.00086885	0.0309068	0	0	0	0
chr2	54158325	54159507	26.138	6.108	0.000854931	0.030592	0	0	0	0
chr2	57223768	57224795	2.4115	19	0.000166649	0.0103479	0	0	0	0
chr2	57227222	57227868	4.188	21.314	0.00140132	0.0421616	0	0	0	0
chr2	58548555	58550734	10.032	36.5145	0.000240984	0.0132405	0	0	0	0
chr2	59360859	59362274	12.3555	59.7115	1.17539e-07	4.63466e-05	0	0	0	0
chr2	59664775	59665804	7.853	28.9525	0.000677037	0.0263113	0	0	0	0
chr2	59669739	59671477	15.185	54.4735	1.28365e-05	0.00161311	0	0	0	0
chr2	59828291	59831091	11.776	46.322	1.49491e-05	0.00182431	0	0	0	0
chr2	60654467	60655468	3.561	30.3275	3.10978e-06	0.000562377	0	0	0	0
chr2	60688577	60689902	12.4815	77.9055	8.98753e-11	1.43204e-07	0	0	0	0
chr2	60691804	60693055	20.3735	55.774	0.000246452	0.0133864	0	0	0	0
chr2	60697684	60698906	9.0395	30.763	0.00126714	0.039765	1	0	0	0
chr2	60702813	60704347	3.737	23.875	0.000127051	0.00865031	2	0	0	0
chr2	60711209	60712405	3.1085	23.338	5.83072e-05	0.00494571	1	0	0	0
chr2	60729617	60730749	14.3875	46.4685	0.000137587	0.00906311	0	0	0	0
chr2	60774183	60775309	3.647	21.323	0.000418134	0.0193801	0	0	0	0
chr2	60870071	60871926	31.472	69.1475	0.000712323	0.0271699	0	0	0	0
chr2	61340879	61342141	14.3375	49.1495	3.86523e-05	0.00367994	0	0	0	0
chr2	64425125	64426130	3.182	29.4045	2.55176e-06	0.000477807	0	0	0	0
chr2	65190946	65192279	25.3685	76.179	6.03743e-06	0.000936366	0	0	0	0
chr2	66123566	66125770	48.7495	18.74	0.00139172	0.0420174	0	0	0	0
chr2	66439605	66440902	34.7185	11.2725	0.0016574	0.0466392	0	0	0	0
chr2	68911522	68912872	13.4555	40.5245	0.000663355	0.0260481	0	0	0	0
chr2	68934164	68936622	5.978	47.3045	4.09149e-08	2.14608e-05	0	0	0	0
chr2	69076856	69077938	10.2205	45.596	5.74925e-06	0.000907265	0	0	0	0
chr2	69417841	69419424	52.89	12.8	6.22448e-06	0.000957459	0	0	0	0
chr2	70908160	70909504	8.727	31.314	0.00083504	0.0302154	0	0	0	0
chr2	71145750	71147011	4.3335	24.1625	0.000379568	0.0182078	0	0	0	0
chr2	71726684	71727815	2.5125	18.095	0.00055528	0.0232392	0	0	0	0
chr2	71808817	71810057	4.4605	19.769	0.00141518	0.0424696	0	0	0	0
chr2	73037061	73039183	26.265	66.288	0.000179125	0.0109061	0	0	0	0
chr2	75772177	75773333	10.4335	32.305	0.00161338	0.0459824	0	0	0	0
chr2	78309093	78310530	23.3665	4.38	0.000531941	0.022768	0	0	0	0
chr2	79537830	79538990	14.6315	40.75	0.00126468	0.0397446	0	0	0	0
chr2	80473992	80475054	2.352	17.53	0.000711752	0.0271604	0	0	0	0
chr2	84245624	84246553	3.587	19.955	0.000868204	0.0309068	0	0	0	0
chr2	84459218	84460351	17.453	44.8735	0.00171079	0.0475084	0	0	0	0
chr2	84937865	84939193	4.6875	27.848	6.92944e-05	0.00565339	0	0	0	0
chr2	84950725	84952085	4.6265	59.477	1.08338e-11	1.9889e-08	1	0	0	0
chr2	85002069	85003369	11.976	39.183	0.000409815	0.0191731	0	0	0	0
chr2	85106587	85107913	4.013	21.262	0.000914182	0.0320602	0	0	0	0
chr2	89560292	89561253	23.586	5.8465	0.0017139	0.0475633	0	0	0	0
chr2	90869697	90870975	6.184	30.749	0.000119345	0.00824076	0	0	0	0
chr2	91060249	91062511	16.0985	45.199	0.000626618	0.0252177	0	0	0	0
chr2	91264185	91265925	71.1815	125.055	0.00122277	0.0390693	0	0	0	0
chr2	91360554	91361902	13.695	44.9165	0.000168577	0.0104217	0	0	0	0
chr2	91667332	91668839	8.968	30.234	0.00146498	0.043424	0	0	0	0
chr2	92202025	92203429	10.939	35.875	0.000623556	0.0251471	0	0	0	0
chr2	92344463	92345352	3.143	18.556	0.000855933	0.0306149	0	0	0	0
chr2	92514092	92515666	4.734	23.1915	0.00041671	0.0193247	0	0	0	0
chr2	92819565	92820778	5.243	22.425	0.00123003	0.0391386	0	0	0	0
chr2	92947403	92949141	12.9025	57.8475	5.13133e-07	0.000144927	0	0	0	0
chr2	92982575	92983835	6.661	36.6665	1.20952e-05	0.00154059	0	0	0	0
chr2	94262832	94264256	36.4	9.7555	0.000224261	0.0126477	0	0	0	0
chr2	96314660	96315614	33.999	11.083	0.00172451	0.0477793	0	0	0	0
chr2	98484510	98485346	16.963	1.912	0.000514892	0.0222412	0	0	0	0
chr2	98507144	98507913	19.865	3.3015	0.000484661	0.0214398	0	0	0	0
chr2	98843689	98845189	38.6575	13.0975	0.00108003	0.0359944	2	0	0	0
chr2	101985770	101987086	9.6535	47.768	2.46421e-06	0.000468689	0	0	0	0
chr2	102111757	102112882	5.8705	27.1665	0.000462395	0.0207483	0	0	0	0
chr2	102244096	102245290	34.545	6.7125	5.51053e-05	0.00475336	0	0	0	0
chr2	104871691	104872863	4.139	22.1435	0.000867181	0.0308994	0	0	0	0
chr2	105113510	105114767	25.372	5.9585	0.00102245	0.0346842	0	0	0	0
chr2	105308196	105309321	18.8655	3.2885	0.00151156	0.0442767	0	0	0	0
chr2	105374883	105375981	16.529	2.572	0.00152596	0.0445281	0	0	0	0
chr2	106895085	106896800	32.278	7.755	0.000227239	0.0127423	0	0	0	0
chr2	107813638	107814795	33.062	7.5425	0.000181901	0.0110037	0	0	0	0
chr2	110186078	110187213	9.611	36.596	0.000162797	0.0101611	0	0	0	0
chr2	112233894	112234968	4.016	23.7985	0.000190934	0.0113757	0	0	0	0
chr2	112250968	112252383	27.466	6.682	0.000741478	0.0278295	0	0	0	0
chr2	113252513	113253549	32.637	8.2105	0.000603106	0.0245925	0	0	0	0
chr2	113595293	113596379	22.081	4.5695	0.000892834	0.0314814	0	0	0	0
chr2	115780243	115781423	7.265	28.4595	0.000841881	0.0303501	0	0	0	0
chr2	116128461	116129908	4.0575	27.4175	3.30897e-05	0.00331871	0	0	0	0
chr2	120093172	120094773	15.5665	44.312	0.000532823	0.022786	0	0	0	0
chr2	122707904	122708815	6.4815	37.1035	5.65831e-06	0.000903276	0	0	0	0
chr2	124341235	124342341	2.6835	24.752	1.6246e-05	0.00193777	2	0	0	0
chr2	124465160	124466634	2.9665	21.239	0.000219474	0.0124307	1	0	0	0
chr2	125056968	125058268	12.6805	50.7125	5.97496e-06	0.000932668	0	0	0	0
chr2	125124822	125126046	25.3385	5.342	0.000793587	0.0291505	0	0	0	0
chr2	125331276	125332468	6.1785	25.4355	0.00143413	0.042795	0	0	0	0
chr2	126551962	126554086	61.5145	25.13	0.000620174	0.0250586	0	0	0	0
chr2	127411943	127413062	3.8115	22.4965	0.000224354	0.0126477	0	0	0	0
chr2	129206347	129208497	8.65	41.508	8.49098e-06	0.0012031	0	0	0	0
chr2	129420657	129421916	7.1795	31.8045	0.000208678	0.0120702	0	0	0	0
chr2	129695355	129696797	33.3615	9.389	0.000894729	0.0315351	0	0	0	0
chr2	130288599	130289951	10.5535	39.2385	0.000159312	0.010025	0	0	0	0
chr2	130469786	130470722	3.0365	17.4055	0.00183777	0.0497903	0	0	0	0
chr2	130496465	130497465	3.82	26.7055	3.03929e-05	0.00309979	0	0	0	0
chr2	131189910	131191445	7.755	33.052	0.00012681	0.00864312	0	0	0	0
chr2	131233136	131234808	73.667	135.052	0.000338266	0.0167346	0	0	0	0
chr2	132191028	132192171	4.447	22.406	0.000708295	0.027096	1	0	0	0
chr2	132695327	132696304	4.3685	21.0085	0.00144123	0.0429412	0	0	0	0
chr2	133327318	133328404	5.06	27.241	0.000136682	0.00904788	0	0	0	0
chr2	133506838	133507748	4.2285	19.9435	0.00133466	0.0408218	0	0	0	0
chr2	133585737	133587017	8.421	29.6445	0.00122879	0.0391386	0	0	0	0
chr2	134455785	134456835	40.6875	5.8935	1.50599e-06	0.000328626	0	0	0	0
chr2	135571168	135572499	8.3835	28.9045	0.00157025	0.0453133	0	0	0	0
chr2	135919059	135920412	3.4525	28.5625	8.79064e-06	0.00123314	0	0	0	0
chr2	136677796	136680712	74.6535	34.3245	0.00076983	0.0286264	0	0	0	0
chr2	137483540	137484183	3.4295	18.7635	0.000635824	0.0253513	0	0	0	0
chr2	137721585	137723627	22.9385	67.412	2.58092e-05	0.0027075	0	0	0	0
chr2	137755928	137757982	26.144	6.094	0.00127399	0.0398911	0	0	0	0
chr2	139924623	139925752	29.3895	7.232	0.000468712	0.0209649	0	0	0	0
chr2	140707157	140708448	4.2805	32.7075	5.08407e-06	0.000835291	0	0	0	0
chr2	140748290	140749545	7.738	43.017	1.57105e-06	0.000338421	0	0	0	0
chr2	141578113	141578612	15.4	2.277	0.00130029	0.0402742	0	0	0	0
chr2	142334085	142335446	47.016	13.0225	6.49577e-05	0.00540981	0	0	0	0
chr2	142393146	142394305	8.169	41.0825	1.00621e-05	0.00136174	0	0	0	0
chr2	142569453	142570548	4.985	23.931	0.000723905	0.0274373	0	0	0	0
chr2	143852679	143854248	5.6465	23.99	0.000981643	0.0336983	0	0	0	0
chr2	143864264	143865395	22.7945	4.3665	0.000695218	0.0268012	0	0	0	0
chr2	144081088	144082490	3.3055	21.6675	0.000149496	0.00958673	0	0	0	0
chr2	144186056	144187323	3.769	21.59	0.000623125	0.0251417	1	0	0	0
chr2	144190644	144191842	5.448	25.8685	0.000397978	0.0188067	2	0	0	0
chr2	144197880	144199443	7.9185	31.806	0.00031065	0.015813	2	0	0	0
chr2	144291443	144292638	6.2345	25.1965	0.000850254	0.03051	0	0	0	0
chr2	145674278	145676825	79.911	35.247	0.000311441	0.0158151	0	0	0	0
chr2	145797597	145798704	7.0915	31.4	0.000155975	0.00988132	0	0	0	0
chr2	146920273	146922041	42.2455	8.0775	4.62672e-06	0.000778322	0	0	0	0
chr2	146985561	146986330	4.3825	23.533	0.00058714	0.0241755	0	0	0	0
chr2	147984363	147985430	7.9595	31.409	0.000392741	0.0186222	0	0	0	0
chr2	148012973	148014127	3.5735	40.5405	1.86217e-08	1.18238e-05	1	0	0	0
chr2	148021825	148022555	22.0965	4.727	0.00130871	0.0404088	1	0	0	0
chr2	148052360	148054229	48.6895	13.1375	4.16097e-05	0.00388198	1	0	0	0
chr2	148099444	148100614	22.689	3.4965	0.000267707	0.0141739	0	0	0	0
chr2	148117022	148118198	8.027	35.068	6.44156e-05	0.00536996	2	0	0	0
chr2	148884346	148885380	74.6165	25.0945	1.666e-05	0.00197876	0	0	0	0
chr2	150439505	150440582	29.5	6.509	0.000338523	0.0167374	1	0	0	0
chr2	150492663	150493624	16.2335	2.3665	0.00145651	0.0432183	0	0	0	0
chr2	150635563	150636413	19.4425	3.1405	0.000684041	0.0265346	0	0	0	0
chr2	151963514	151965084	37.765	12.194	0.00135517	0.0413146	0	0	0	0
chr2	152122499	152123719	2.529	22.434	4.41542e-05	0.00400939	0	0	0	0
chr2	152785118	152786644	7.107	27.8335	0.000671095	0.0261973	0	0	0	0
chr2	152792023	152794365	7.4645	36.515	2.56844e-05	0.00269776	0	0	0	0
chr2	152819590	152821723	23	54.106	0.00124707	0.0394551	0	0	0	0
chr2	153259889	153260890	3.4575	20.221	0.000574486	0.0238165	0	0	0	0
chr2	155603387	155605573	5.0985	25.667	0.000280741	0.014753	0	0	0	0
chr2	157327649	157329458	44.268	16.7065	0.00176066	0.0484946	0	0	0	0
chr2	157560949	157562423	35.63	81.923	0.000138006	0.00907658	0	0	0	0
chr2	161135916	161137676	3.2	23.957	9.72977e-05	0.00713246	3	0	0	0
chr2	161165647	161167489	48.468	14.0075	7.35271e-05	0.0058911	0	0	0	0
chr2	161187051	161188398	56.2105	23.05	0.000973657	0.0335334	0	0	0	0
chr2	161593526	161594642	2.261	22.422	1.90058e-05	0.00216893	0	0	0	0
chr2	165860193	165862762	45.5845	110.144	7.68571e-06	0.00111519	0	0	0	0
chr2	166735371	166736118	4.046	19.602	0.00180398	0.0492245	0	0	0	0
chr2	168104002	168105500	8.318	27.7935	0.00151683	0.0443537	0	0	0	0
chr2	168576944	168578133	5.4205	23.473	0.00119236	0.0384911	0	0	0	0
chr2	168969545	168971057	12.3155	61.754	7.57015e-08	3.34704e-05	0	0	0	0
chr2	169311001	169312100	3.7725	19.9715	0.000725366	0.0274455	0	0	0	0
chr2	170208706	170210155	12.7025	43.8675	8.54711e-05	0.0065202	0	0	0	0
chr2	170673340	170674377	6.129	28.667	0.000261212	0.0139326	0	0	0	0
chr2	171585250	171586309	5.2075	28.3735	9.39231e-05	0.00698205	0	0	0	0
chr2	173056221	173057891	33.632	80.679	0.000103967	0.00747214	0	0	0	0
chr2	173729850	173731275	9.921	48.833	8.88699e-07	0.000222038	0	0	0	0
chr2	174116463	174117860	11.639	58.304	1.7821e-07	6.37799e-05	0	0	0	0
chr2	174665033	174666005	21.91	4.388	0.000668271	0.0261172	0	0	0	0
chr2	174746729	174748020	3.626	26.8875	4.37972e-05	0.00400939	0	0	0	0
chr2	174916882	174918656	54.4285	20.8215	0.00049472	0.0216735	0	0	0	0
chr2	175138355	175138837	33.5335	8.655	0.000317403	0.0160024	0	0	0	0
chr2	177835437	177837460	37.4525	12.6655	0.00184771	0.0499794	0	0	0	0
chr2	179792131	179793233	9.3235	31.3825	0.0010381	0.0349821	0	0	0	0
chr2	180854151	180855980	30.386	6.1025	0.00013682	0.00904788	0	0	0	0
chr2	180928032	180929643	7.686	55.3205	1.04584e-08	7.42178e-06	1	0	0	0
chr2	181202061	181203221	4.4165	24.341	0.000287649	0.015004	1	0	0	0
chr2	181420530	181421626	2.1315	16.4415	0.000566715	0.023587	1	0	0	0
chr3	3348941	3350400	30.2	5.456	8.01837e-05	0.00623513	0	0	0	0
chr3	9048616	9050128	9.0735	36.7275	8.91813e-05	0.00672427	0	0	0	0
chr3	9181195	9182258	5.062	28.754	0.000124099	0.0084789	0	0	0	0
chr3	9766600	9767911	5.4815	30.831	4.40151e-05	0.00400939	0	0	0	0
chr3	10747338	10748371	2.9775	18.5235	0.000897356	0.0316145	0	0	0	0
chr3	14001464	14002772	20.4755	3.4335	0.000695355	0.0268012	0	0	0	0
chr3	14249152	14250359	26.9815	4.607	0.000113505	0.00797446	0	0	0	0
chr3	16915367	16916095	2.0155	17.6235	0.000246494	0.0133864	0	0	0	0
chr3	16940724	16942050	54.719	13.9475	9.8147e-06	0.00133253	0	0	0	0
chr3	17489487	17490410	40.271	12.682	0.000540376	0.0229749	0	0	0	0
chr3	24996309	24997146	1.949	23.8395	1.06955e-05	0.0014314	0	0	0	0
chr3	25000485	25001522	2.3305	20.885	4.58041e-05	0.00412374	0	0	0	0
chr3	27434320	27435834	4.594	38.968	2.00241e-07	6.98759e-05	0	0	0	0
chr3	27470312	27471652	4.726	55.3695	1.52495e-10	2.1827e-07	0	0	0	0
chr3	27652236	27653422	4.357	25.9455	8.50283e-05	0.00650405	0	0	0	0
chr3	27718473	27719740	8.38	70.7695	2.51341e-11	4.24506e-08	1	0	0	0
chr3	27858655	27859838	13.3855	44.3755	0.000145304	0.00936688	0	0	0	0
chr3	28037555	28038900	36	7.866	7.23937e-05	0.00583907	1	0	0	0
chr3	28207720	28208748	2.276	16.0785	0.00161865	0.0460396	0	0	0	0
chr3	28358800	28359664	2.0175	32.2795	1.68061e-07	6.09117e-05	0	0	0	0
chr3	28721402	28722501	4.483	38.706	2.08996e-07	7.20378e-05	2	0	0	0
chr3	28875194	28876521	5.427	22.8125	0.00123314	0.0391785	0	0	0	0
chr3	30353937	30355125	3.781	28.1895	1.11306e-05	0.00146868	0	0	0	0
chr3	30765270	30766727	4.875	30.51	2.7153e-05	0.00281697	0	0	0	0
chr3	30788270	30789317	7.8435	44.545	1.9294e-06	0.000393885	0	0	0	0
chr3	31022422	31023917	14.432	118.553	9.55986e-17	6.21008e-13	0	0	0	0
chr3	31133845	31135021	8.4855	29.324	0.00147825	0.0436794	0	0	0	0
chr3	34755821	34758531	24.7035	0.5	1.53203e-07	5.64966e-05	3	1	0	0
chr3	34759377	34762152	23.5905	0	6.48281e-08	3.01866e-05	2	1	0	0
chr3	35057276	35058392	2.8275	20.7715	0.000135651	0.0089979	0	0	0	0
chr3	36283711	36285038	3.6965	32.5275	1.1437e-06	0.00026815	0	0	0	0
chr3	37569080	37570696	47.657	12.494	3.52156e-05	0.00344599	0	0	0	0
chr3	38283530	38284632	5.5725	23.515	0.00126602	0.0397446	0	0	0	0
chr3	38539092	38540112	3.0155	22.4215	9.78005e-05	0.00715835	0	0	0	0
chr3	39332729	39333828	38.92	11.125	0.00040531	0.0190336	0	0	0	0
chr3	40480272	40481314	3.4215	18.192	0.00165172	0.0465413	0	0	0	0
chr3	41099300	41100432	17.6145	2.767	0.000694538	0.0268012	0	0	0	0
chr3	41385671	41386981	4.2	26.9265	4.00665e-05	0.00375948	0	0	0	0
chr3	41397104	41398221	2.945	23.4385	3.61682e-05	0.00350669	1	0	0	0
chr3	41492178	41494252	23.7385	55.19	0.0015474	0.0448439	0	0	0	0
chr3	41593429	41594697	7.825	29.5415	0.00054845	0.0231466	0	0	0	0
chr3	50606677	50607688	22.376	3.4225	0.000371927	0.0179375	0	0	0	0
chr3	51067031	51068185	4.1735	38.5415	1.31128e-07	4.98805e-05	0	0	0	0
chr3	51220163	51221692	19.3725	52.6575	0.000330714	0.0164962	0	0	0	0
chr3	51348337	51349562	6.8475	32.158	0.000116473	0.00810208	0	0	0	0
chr3	51671929	51674524	9.3605	30.5495	0.00171181	0.047521	1	0	0	0
chr3	51733414	51734273	1.8745	15.9625	0.00030163	0.0154657	0	0	0	0
chr3	51823122	51824339	3.3605	23.434	6.62496e-05	0.00550113	0	0	0	0
chr3	51849123	51850250	3.071	16.7255	0.00180087	0.0491848	0	0	0	0
chr3	51860168	51861221	3.278	19.863	0.000817979	0.0297744	0	0	0	0
chr3	51924091	51925498	6.1135	26.773	0.000758931	0.0282336	3	0	0	0
chr3	51934535	51935880	13.8845	57.095	1.94305e-06	0.000394069	2	0	0	0
chr3	52150838	52151933	12.533	46.654	4.78979e-05	0.00426567	0	0	0	0
chr3	52197607	52200279	17.056	51.86	0.000117621	0.00816845	0	0	0	0
chr3	52295902	52297328	5.6335	28.18	0.000151966	0.00969277	0	0	0	0
chr3	52383138	52384178	8.112	30.4	0.000540583	0.0229749	0	0	0	0
chr3	52451109	52452182	3.953	30.0915	8.72737e-06	0.00122809	1	0	0	0
chr3	54723436	54724680	6.9745	33.6525	5.96157e-05	0.00503004	0	0	0	0
chr3	55460889	55462514	70.578	30.43	0.000629949	0.0252665	0	0	0	0
chr3	58473156	58474290	3.357	18.271	0.00159065	0.045581	0	0	0	0
chr3	58985818	58987003	5.7825	31.27	4.60276e-05	0.00413065	0	0	0	0
chr3	59203136	59204840	8.035	30.35	0.000557506	0.0233071	0	0	0	0
chr3	61335782	61336974	4.6295	49.662	1.35936e-09	1.38307e-06	0	0	0	0
chr3	62433352	62434462	2.776	24.9805	1.11484e-05	0.00146874	0	0	0	0
chr3	62800759	62801845	31.852	5.5685	4.81275e-05	0.00426567	0	0	0	0
chr3	65877405	65878620	2.2425	34.7895	2.57188e-08	1.4876e-05	1	0	0	0
chr3	65904264	65905608	10.1365	35.706	0.000289253	0.0150597	3	0	0	0
chr3	66447608	66448496	4.075	23.382	0.000310271	0.0158032	0	0	0	0
chr3	68558381	68559595	5.782	29.746	0.00011395	0.00798574	0	0	0	0
chr3	79180774	79182387	11.307	40.49	0.000160026	0.010055	0	0	0	0
chr3	79243999	79245477	12.017	49.1075	1.32284e-05	0.00165498	0	0	0	0
chr3	79261261	79262714	15.669	76.4215	8.49685e-09	6.08087e-06	0	0	0	0
chr3	79487411	79488829	3.727	57.625	9.14786e-12	1.71671e-08	1	0	0	0
chr3	79489742	79490911	4.0765	20.611	0.00149885	0.0440549	1	0	0	0
chr3	79518578	79520379	7.1595	48.625	5.32341e-08	2.59856e-05	0	0	0	0
chr3	79851514	79853364	6.9015	77.123	8.73691e-14	2.95126e-10	2	0	0	0
chr3	79906863	79909166	4.863	22.9645	0.000923427	0.0322638	0	0	0	0
chr3	79913601	79914830	2.438	20.408	5.61081e-05	0.00482507	0	0	0	0
chr3	80052676	80054598	5.2945	40.768	1.50246e-07	5.58091e-05	0	0	0	0
chr3	81200401	81201267	3.6205	20.53	0.000533169	0.022786	1	0	0	0
chr3	81288118	81289236	6.969	28.5165	0.000631004	0.0252665	0	0	0	0
chr3	81504872	81505549	3.397	33.4145	7.38315e-07	0.000193631	0	0	0	0
chr3	84412459	84414558	5.577	27.7925	0.000193601	0.0114732	2	0	0	0
chr3	84428930	84430108	6.36	26.4445	0.0012218	0.0390693	1	0	0	0
chr3	84695008	84697401	12.3465	36.947	0.000853195	0.0305688	1	0	0	0
chr3	84700667	84701550	4.679	25.3895	0.000170566	0.0105215	1	0	0	0
chr3	85273464	85275940	23.3485	59.8345	0.00032886	0.0164426	0	0	0	0
chr3	85292354	85293045	2.121	14.6275	0.00143283	0.042794	0	0	0	0
chr3	85337715	85339110	11.8975	38.084	0.000576915	0.023873	0	0	0	0
chr3	85372621	85373797	4.967	27.103	0.000115835	0.00807098	0	0	0	0
chr3	86677181	86678401	33.414	10.418	0.00149107	0.0439503	0	0	0	0
chr3	87515370	87516638	5.0295	23.6305	0.000728189	0.0275142	0	0	0	0
chr3	89262083	89263167	5.5305	25.532	0.000530518	0.0227187	0	0	0	0
chr3	90375557	90377004	7.0235	59.7665	4.28974e-10	5.10225e-07	0	0	0	0
chr3	93536719	93537820	20.548	87.1425	5.71203e-09	4.34567e-06	0	0	0	0
chr3	94371199	94374777	37.719	10.051	0.000284432	0.0148913	0	0	0	0
chr3	95053543	95056025	14.0545	39.6135	0.00100182	0.0340997	0	0	0	0
chr3	95066094	95067461	15.0585	52.3585	2.17566e-05	0.00238611	0	0	0	0
chr3	95695488	95697250	7.7635	43.7235	8.95884e-07	0.000223173	0	0	0	0
chr3	97889633	97891033	3.258	25.484	4.38829e-05	0.00400939	1	0	0	0
chr3	98266861	98268048	8.0395	30.541	0.000575621	0.0238518	0	0	0	0
chr3	98373929	98375836	4.5825	28.5	3.6746e-05	0.00355456	0	0	0	0
chr3	98378820	98380070	9.6075	33.498	0.000541991	0.0229779	0	0	0	0
chr3	100797139	100798300	8.277	31.4185	0.000554082	0.0232302	0	0	0	0
chr3	101223717	101224896	19.5695	48.077	0.00159417	0.0456651	0	0	0	0
chr3	101551066	101552656	7.025	26.42	0.00129782	0.0402344	2	0	0	0
chr3	101594994	101597017	4.391	37.253	5.17161e-07	0.000145577	0	0	0	0
chr3	101653051	101654197	6.653	26.5015	0.000925771	0.0323189	0	0	0	0
chr3	102213822	102215123	15.595	47.702	0.000198356	0.0116317	0	0	0	0
chr3	103188091	103189581	29.17	8.2195	0.00110095	0.0363602	0	0	0	0
chr3	104226106	104228230	13.0095	36.8365	0.00167477	0.046956	0	0	0	0
chr3	104680723	104681995	3.6125	19.275	0.00127659	0.039897	0	0	0	0
chr3	104741634	104742487	2.91	17.8865	0.0011688	0.0378896	0	0	0	0
chr3	105214547	105215677	4.3615	20.5655	0.00176681	0.0486162	0	0	0	0
chr3	105570372	105571477	17.897	3.0215	0.00164186	0.0463608	0	0	0	0
chr3	105667719	105668861	23.852	4.9145	0.000422842	0.0195447	0	0	0	0
chr3	106481856	106483426	42.719	10.79	5.78609e-05	0.00493597	0	0	0	0
chr3	107792827	107794482	17.354	68.4425	4.98505e-07	0.00014319	0	0	0	0
chr3	107985829	107987167	24.012	62.015	0.000201692	0.0117457	0	0	0	0
chr3	108332441	108333519	3.516	23.62	0.000122311	0.00839069	0	0	0	0
chr3	108432942	108434860	65.8105	27.3	0.000596541	0.0243601	0	0	0	0
chr3	109517064	109518261	45.3215	15.9005	0.000711551	0.0271604	0	0	0	0
chr3	110846867	110848033	31.8855	6.0955	7.05208e-05	0.00572079	0	0	0	0
chr3	111092455	111093635	30.0325	8.279	0.0013299	0.0407777	0	0	0	0
chr3	111406048	111407195	29.374	8	0.0010795	0.0359944	0	0	0	0
chr3	113224505	113225732	27.247	5.8235	0.000523123	0.0224932	0	0	0	0
chr3	115678928	115680047	4.1135	28.814	3.3967e-05	0.00336067	0	0	0	0
chr3	116141796	116142633	3.3705	29.769	5.22669e-06	0.00085374	1	0	0	0
chr3	117376525	117377608	17.294	2.7865	0.000850471	0.03051	0	0	0	0
chr3	118194354	118195506	48.7085	14.0655	9.49087e-05	0.00703057	0	0	0	0
chr3	120879022	120880283	37.8645	11.9175	0.000595162	0.0243391	0	0	0	0
chr3	121439308	121440698	8.872	42.0465	8.22962e-06	0.00117593	0	0	0	0
chr3	121553358	121554794	5.746	43.5455	7.53613e-08	3.34704e-05	3	0	0	0
chr3	121555972	121557020	6.8025	37.4375	5.70905e-06	0.000907265	3	0	0	0
chr3	121617072	121619048	6.5175	48.1475	5.30524e-08	2.59856e-05	0	0	0	0
chr3	122087766	122089232	15.413	67.248	1.18907e-07	4.63466e-05	0	0	0	0
chr3	122313576	122315082	6.712	31.305	9.13235e-05	0.00686129	0	0	0	0
chr3	122391341	122392588	10.3205	48.3045	2.49041e-06	0.000469614	0	0	0	0
chr3	126609012	126610643	9.6315	37.8635	9.58262e-05	0.00707372	0	0	0	0
chr3	126830956	126832362	30.4875	80.1815	4.74451e-05	0.00424067	0	0	0	0
chr3	127929560	127930704	14.0175	52.7145	1.15303e-05	0.00149073	0	0	0	0
chr3	128243775	128244939	4.665	26.5675	0.000100067	0.00729117	1	0	0	0
chr3	129335104	129336039	5.074	35.448	2.51077e-06	0.000472226	0	0	0	0
chr3	129350887	129352007	3.714	51.213	2.7739e-10	3.66016e-07	0	0	0	0
chr3	129588522	129589489	6.4475	26.948	0.000696293	0.0268128	0	0	0	0
chr3	131100682	131103069	46.139	14.544	0.000349621	0.0171856	0	0	0	0
chr3	131285474	131288451	6.561	31.0645	0.000116071	0.00808073	0	0	0	0
chr3	131910450	131911436	5.646	43.689	1.89599e-07	6.69926e-05	0	0	0	0
chr3	131913023	131914191	5.706	44.3255	6.47708e-08	3.01866e-05	0	0	0	0
chr3	133234392	133235802	29.7525	8.2795	0.00161222	0.0459807	0	0	0	0
chr3	133754058	133755606	48.2065	13.419	6.63735e-05	0.00550331	0	0	0	0
chr3	134965617	134966822	3.044	23.0395	7.53824e-05	0.00598036	0	0	0	0
chr3	138059664	138061134	3.49	21.568	0.000332208	0.0165317	0	0	0	0
chr3	138612311	138613776	5.7135	29.196	7.30655e-05	0.00586667	0	0	0	0
chr3	140638247	140639575	20.817	3.2875	0.000281301	0.0147732	0	0	0	0
chr3	141848594	141850515	59.3525	14.281	1.905e-06	0.000391419	0	0	0	0
chr3	141931079	141933736	60.505	22.411	0.000228956	0.0128205	0	0	0	0
chr3	142949915	142951048	6.7375	26.868	0.000852352	0.0305515	0	0	0	0
chr3	143786563	143787661	6.0335	26.605	0.00050825	0.022094	0	0	0	0
chr3	144099055	144100151	4.422	24.05	0.00038533	0.0183429	1	0	0	0
chr3	144505640	144507019	15.895	42.3605	0.0017365	0.0480169	0	0	0	0
chr3	144642872	144644276	8.0785	37.25	4.00059e-05	0.00375797	0	0	0	0
chr3	144662943	144664119	4.7975	35.8645	2.21361e-06	0.000434732	0	0	0	0
chr3	145195143	145196034	8.101	36.6665	6.94222e-05	0.00565339	0	0	0	0
chr3	145775213	145777698	5.1195	23.676	0.000592431	0.0242626	0	0	0	0
chr3	145798603	145799857	4.7125	42.6485	2.80587e-08	1.59027e-05	0	0	0	0
chr3	145815640	145817496	6.4165	29.078	0.000264659	0.0140464	1	0	0	0
chr3	146204060	146206142	2.8985	18.1395	0.00110888	0.0365356	2	0	0	0
chr3	146227085	146228438	8.9505	36.01	0.000130072	0.00876644	3	0	0	0
chr3	146253284	146254674	13.225	49.698	2.46919e-05	0.00261855	0	0	0	0
chr3	146543256	146544226	27.2365	6.078	0.000433253	0.0199047	0	0	0	0
chr3	146600767	146602000	5.0895	37.859	6.63714e-07	0.000179645	0	0	0	0
chr3	147180947	147182838	52.4495	15.878	5.33579e-05	0.00461205	0	0	0	0
chr3	148460212	148461025	3.474	19.769	0.000744153	0.027868	0	0	0	0
chr3	148662630	148663809	18.8705	3.361	0.00103137	0.0348111	0	0	0	0
chr3	149069591	149071145	17.6555	51.765	0.000135002	0.00898394	0	0	0	0
chr3	149110716	149112971	30.2185	64.5285	0.00183131	0.049679	0	0	0	0
chr3	149216387	149217381	34.113	8.7005	0.000213982	0.0122594	0	0	0	0
chr3	149844719	149846065	33.035	5.8295	3.50648e-05	0.0034392	0	0	0	0
chr3	150588056	150589230	39.3395	10.6965	0.00018296	0.0110362	0	0	0	0
chr3	150851785	150852656	20.3885	4.323	0.00129687	0.0402344	0	0	0	0
chr3	151787949	151789018	2.1615	19.776	0.000243279	0.0132716	0	0	0	0
chr3	152308069	152309341	20.037	52.6925	0.00060837	0.0247355	0	0	0	0
chr3	152582079	152583157	3.924	21.3285	0.000336046	0.0166442	0	0	0	0
chr3	153020140	153021417	3.107	18.3625	0.00153843	0.0447219	1	0	0	0
chr3	153050960	153052377	3.063	37.19	3.8515e-08	2.04561e-05	0	0	0	0
chr3	153107787	153109216	4.5975	27.054	0.000137539	0.00906311	0	0	0	0
chr3	153791025	153792766	3.8145	29.722	1.22082e-05	0.00155264	1	0	0	0
chr3	154517313	154518171	2.394	16.281	0.000590042	0.0242001	0	0	0	0
chr3	154663406	154664924	62.5425	23.0745	0.000157889	0.00996671	0	0	0	0
chr3	157516194	157516978	2.2215	19.9435	9.93414e-05	0.0072508	0	0	0	0
chr3	157933924	157935184	14.219	58.399	1.1894e-06	0.000275185	0	0	0	0
chr4	3703319	3704530	8.1185	58.9595	3.318e-09	2.88865e-06	0	0	0	0
chr4	6336994	6337970	7.6835	68.3335	1.22853e-11	2.20737e-08	0	0	0	0
chr4	10031289	10032587	34.122	9.174	0.000415428	0.0193247	0	0	0	0
chr4	10158392	10159357	2.34	16.9125	0.000992477	0.0338774	1	0	0	0
chr4	11384778	11390231	63.1945	25.742	0.000415093	0.019324	2	5	0	0
chr4	13137557	13138611	5.3395	24.758	0.000616323	0.0249327	0	0	0	0
chr4	20282314	20283412	6.5585	35.056	2.19048e-05	0.00239437	0	0	0	0
chr4	21745284	21746573	15.511	41.985	0.00122093	0.0390693	0	0	0	0
chr4	22835301	22836679	6.932	41.0255	1.93407e-06	0.000393885	0	0	0	0
chr4	22988312	22989244	29.2905	7.25	0.000842529	0.0303501	0	0	0	0
chr4	23612621	23613678	20.246	4.035	0.00136044	0.0414598	0	0	0	0
chr4	24435851	24437027	22.3125	5.0305	0.00145069	0.0431213	0	0	0	0
chr4	25817596	25818451	10.8805	32.25	0.00180145	0.0491848	0	0	0	0
chr4	32337424	32339113	5.978	38.61	1.5325e-06	0.000332691	0	0	0	0
chr4	32909028	32910078	3.8195	25.865	6.89626e-05	0.00563771	0	0	0	0
chr4	33580213	33580980	6.009	33.346	3.47597e-05	0.00341324	0	0	0	0
chr4	35053754	35055085	2.8645	18.7615	0.00064973	0.0257475	0	0	0	0
chr4	35145389	35147045	5.067	39	4.39034e-07	0.000130449	1	0	0	0
chr4	35220758	35221954	38.665	11.3625	0.000527154	0.0226205	0	0	0	0
chr4	40843641	40846168	7.7395	29.035	0.000842016	0.0303501	0	0	0	0
chr4	43394072	43395301	5.682	23.3365	0.00155673	0.0449908	0	0	0	0
chr4	43398275	43400457	10.715	41.1545	6.22412e-05	0.00521961	0	0	0	0
chr4	44851599	44852621	41.321	9.1975	2.21245e-05	0.0024077	0	0	0	0
chr4	45267611	45268526	2.6555	15.835	0.00163834	0.0463045	0	0	0	0
chr4	45441811	45443740	4.3535	20.3415	0.00103749	0.0349755	0	0	0	0
chr4	45505743	45508115	9.4075	35.8915	0.000256506	0.0137883	0	0	0	0
chr4	45568048	45569191	4.2935	21.2635	0.00113562	0.0371708	0	0	0	0
chr4	47277970	47279618	3.713	27.148	1.55314e-05	0.0018737	0	0	0	0
chr4	52660211	52661552	71.991	29.7075	0.0002555	0.0137605	0	0	0	0
chr4	53202467	53204417	4.3395	28.4845	1.86242e-05	0.00214861	1	0	0	0
chr4	53218901	53220106	12.6935	39.1975	0.000887115	0.0313978	0	0	0	0
chr4	53452764	53454299	10.3325	35.434	0.000372377	0.0179489	0	0	0	0
chr4	53770894	53772075	19.9865	3.5135	0.000903189	0.0317405	0	0	0	0
chr4	54810864	54811939	6.2095	28.2515	0.000435931	0.0199251	0	0	0	0
chr4	55140628	55143134	11.951	44.5695	4.81383e-05	0.00426567	0	0	0	0
chr4	56191594	56192894	3.4355	28.1625	1.41539e-05	0.00173984	1	0	0	0
chr4	56661142	56662378	7.116	29.043	0.000732868	0.0276291	0	0	0	0
chr4	57322573	57324356	4.371	22.1865	0.000708295	0.027096	1	0	0	0
chr4	57332342	57333470	1.8835	16.9	0.000414913	0.019324	3	0	0	0
chr4	57797842	57799204	25.121	65.3545	0.000133291	0.0088981	0	0	0	0
chr4	57804299	57805451	5.1395	38.239	6.53538e-07	0.00017746	0	0	0	0
chr4	57828915	57829685	3.565	25.5395	4.18464e-05	0.00389619	0	0	0	0
chr4	57832856	57835180	12.4965	53.4175	2.22946e-06	0.000435818	0	0	0	0
chr4	57844608	57845894	42.037	84.275	0.0011396	0.0372209	0	0	0	0
chr4	59117384	59118661	21.743	53.3205	0.000874628	0.0310364	0	0	0	0
chr4	59314879	59316372	7.0755	31.2765	0.000180563	0.0109625	0	0	0	0
chr4	59362701	59363898	3.316	31.351	2.45987e-06	0.000468689	0	0	0	0
chr4	59822949	59824223	6.068	35.282	1.10451e-05	0.00145968	0	0	0	0
chr4	63342159	63343319	10.328	34.131	0.00112415	0.0368945	0	0	0	0
chr4	64175483	64176756	22.5875	4.1665	0.000486403	0.0215056	0	0	0	0
chr4	64207110	64208133	25.547	4.4595	0.000216917	0.01237	0	0	0	0
chr4	66550371	66551449	18.4335	3.237	0.00129272	0.0401666	0	0	0	0
chr4	66585827	66586938	38.985	11.8225	0.000543554	0.0230201	0	0	0	0
chr4	68632229	68633005	8.096	30.025	0.00111141	0.0365768	0	0	0	0
chr4	68813621	68814794	24.894	5.0335	0.000493569	0.0216524	0	0	0	0
chr4	82755161	82756931	31.729	6.9095	0.000172986	0.010646	0	0	0	0
chr4	83413874	83415060	24.8055	6.406	0.00155336	0.0449239	0	0	0	0
chr4	86633961	86635209	11.9305	42.308	8.37247e-05	0.00642851	0	0	0	0
chr4	86673701	86674928	16.0965	50.5615	9.70823e-05	0.00713246	0	0	0	0
chr4	87119436	87120606	26.6425	7.111	0.00161487	0.045994	0	0	0	0
chr4	87805919	87807017	4.3125	22.57	0.0007883	0.0290954	0	0	0	0
chr4	87862243	87863137	4.4815	23.328	0.000628401	0.025234	0	0	0	0
chr4	89636282	89637469	6.5905	27.108	0.000676555	0.0263113	0	0	0	0
chr4	91399147	91401269	42.243	12.958	0.000261896	0.0139537	0	0	0	0
chr4	92111036	92112247	24.331	4.5795	0.000441525	0.0200786	0	0	0	0
chr4	92958562	92959625	27.475	3.611	2.16366e-05	0.00238246	0	0	0	0
chr4	94940831	94942143	57.25	19.725	0.000151255	0.00967633	0	0	0	0
chr4	97601089	97602261	13.281	39.2605	0.00109528	0.0362474	0	0	0	0
chr4	98693174	98694643	7.3005	39.3265	6.64479e-06	0.0010062	1	0	0	0
chr4	98847079	98848341	7.346	33.6025	9.5081e-05	0.00703716	0	0	0	0
chr4	99641500	99642723	27.1665	4.486	0.000106161	0.00758469	0	0	0	0
chr4	100160825	100161817	3.9915	35.806	4.13371e-07	0.000125119	0	0	0	0
chr4	100328315	100329297	2.4935	20.1675	0.000137396	0.00906311	1	0	0	0
chr4	100664384	100665835	6.561	45.9675	1.00735e-07	4.17004e-05	0	0	0	0
chr4	101893264	101894781	8.2235	30.0315	0.000992893	0.0338779	0	0	0	0
chr4	103421196	103422360	4.7915	20.9445	0.0014863	0.0438558	0	0	0	0
chr4	104939194	104940403	2.5385	28.0075	2.19102e-06	0.000431299	0	0	0	0
chr4	105117421	105119457	3.093	33.151	3.69732e-07	0.000116504	1	0	0	0
chr4	105275343	105277110	9.5175	31.6275	0.00102792	0.0347298	0	0	0	0
chr4	106122639	106123924	4.4835	28.2875	3.82809e-05	0.00366672	0	0	0	0
chr4	106234712	106236000	4.7535	25.1605	0.000399957	0.018869	0	0	0	0
chr4	106732833	106734357	2.9245	21.8085	0.000168365	0.0104184	0	0	0	0
chr4	107467991	107469066	6.103	26.904	0.000501305	0.0219008	0	0	0	0
chr4	108638963	108640120	4.412	21.847	0.000962308	0.0332644	1	0	0	0
chr4	109026142	109027227	21.3015	4.157	0.000979321	0.0336459	2	0	0	0
chr4	109130953	109132141	4.3245	24.3665	0.000255359	0.0137605	0	0	0	0
chr4	109217643	109218810	24.4355	5.609	0.00105518	0.0353885	0	0	0	0
chr4	109976842	109979248	56.56	17.2225	3.38712e-05	0.00336067	0	0	0	1
chr4	110151893	110153145	35.833	9.194	0.000229089	0.0128205	0	0	0	1
chr4	110311527	110312901	38.628	5.1005	7.58599e-07	0.000198335	0	0	0	1
chr4	111418945	111420064	4.8825	25.587	0.000282765	0.0148408	0	0	0	0
chr4	111482816	111484128	4.0145	45.481	3.94231e-09	3.29624e-06	2	0	0	0
chr4	115560802	115561947	29.118	7.6015	0.00133195	0.0407777	0	0	0	0
chr4	116175520	116177909	43.313	14.247	0.000580237	0.0239843	0	0	0	0
chr4	116707727	116709281	76.0205	140.061	0.000273205	0.0144108	0	0	0	0
chr4	116781744	116783064	38.015	9.973	0.00020122	0.0117423	0	0	0	0
chr4	117786591	117787800	9.251	29.378	0.00178092	0.0488614	0	0	0	0
chr4	119001240	119002522	10.635	50.2	1.43017e-06	0.000316683	0	0	0	0
chr4	121230627	121232143	46.032	11.4655	2.69941e-05	0.00280394	0	0	0	0
chr4	123422498	123423635	7.138	50.6725	2.11559e-08	1.29738e-05	0	0	0	0
chr4	125931026	125932228	4.1445	20.3025	0.00102268	0.0346842	0	0	0	0
chr4	126802996	126804141	12.1065	50.247	1.2788e-05	0.00160942	0	0	0	0
chr4	127334550	127335896	9.962	31.9165	0.00171776	0.0476332	0	0	0	0
chr4	127347527	127349199	2.291	17.4805	0.000325296	0.0163127	0	0	0	0
chr4	127371213	127373317	4.411	21.229	0.000826392	0.0300031	0	0	0	0
chr4	128752674	128754039	5.4235	32.9525	1.45711e-05	0.00178592	0	0	0	0
chr4	129501914	129504897	10.3565	36.968	0.00035625	0.0173899	0	0	0	0
chr4	129749916	129751370	37.253	9.623	0.000191015	0.0113757	0	0	0	0
chr4	130301824	130303282	12.315	59.728	1.50257e-07	5.58091e-05	1	0	0	0
chr4	130357818	130358686	10.463	33.7965	0.00110218	0.0363866	0	0	0	0
chr4	130914930	130916154	5.1315	23.2235	0.000773588	0.028703	0	0	0	0
chr4	131131420	131132909	12.8025	41.447	0.00022631	0.0127155	0	0	0	0
chr4	132092683	132093858	4.6775	22.088	0.000887094	0.0313978	0	0	0	0
chr4	133405951	133408804	4.6125	29.642	3.26195e-05	0.00327934	0	0	0	0
chr4	133878609	133880089	12.2295	49.772	6.54775e-06	0.000996296	0	0	0	0
chr4	134662733	134663762	7.9935	45.594	2.23972e-06	0.000436812	0	0	0	0
chr4	134776514	134777726	5.7205	28.2745	0.00030055	0.0154657	0	0	0	0
chr4	135312214	135314478	12.975	39.345	0.000471789	0.0210405	0	0	0	0
chr4	135897999	135899112	5.117	26.0545	0.000413594	0.0192861	0	0	0	0
chr4	136030667	136032452	41.5805	13.5735	0.000521846	0.0224497	0	0	0	0
chr4	137096026	137097297	5.9805	30.193	0.000114515	0.00800544	0	0	0	0
chr4	137203301	137204543	2.8395	26.098	1.88217e-05	0.00215666	0	0	0	0
chr4	137213124	137214357	2.8685	22.307	5.79573e-05	0.00493597	0	0	0	0
chr4	137770845	137772157	8.5005	32.451	0.000357442	0.0174312	0	0	0	0
chr4	137954520	137955805	6.631	46.0545	1.0696e-07	4.30122e-05	0	0	0	0
chr4	139179257	139180626	4.208	41.5235	5.5573e-08	2.66649e-05	0	0	0	0
chr4	141568623	141574032	24.926	57.325	0.000995942	0.0339545	0	0	0	0
chr4	141578411	141579520	3.097	20.2145	0.000370993	0.0179129	0	0	0	0
chr4	142221975	142223306	11.9405	35.4435	0.00151413	0.0443055	0	0	0	0
chr4	142225242	142226542	5.744	24.707	0.00075628	0.0281474	0	0	0	0
chr4	143220586	143221721	6.872	30.652	0.000155536	0.00986832	0	0	0	0
chr4	144492144	144493689	3.42	17.521	0.00139848	0.0421179	1	0	0	0
chr4	144806749	144807829	28.1935	6.399	0.00035322	0.0173121	0	0	0	0
chr4	144913245	144914570	10.883	62.0715	1.68966e-08	1.0976e-05	0	0	0	0
chr4	145104481	145105822	49.891	13.5665	3.7961e-05	0.00365118	0	0	0	0
chr4	145136990	145138204	6.762	34.7995	4.69027e-05	0.00420471	0	0	0	0
chr4	145313762	145315894	41.061	14.258	0.00134736	0.041121	0	0	0	0
chr4	148046092	148047217	4.7715	26.243	0.000248168	0.0134428	0	0	0	0
chr4	149179169	149180402	6.203	37.7895	6.45863e-06	0.000986291	0	0	0	0
chr4	149190788	149191842	3.0065	19.106	0.000641958	0.0255476	0	0	0	0
chr4	149527460	149529251	3.426	26.0115	3.359e-05	0.00334506	0	0	0	0
chr4	149538896	149540213	5.451	34.17	8.55812e-06	0.00120856	0	0	0	0
chr4	149704911	149706059	3.469	21.512	0.000197757	0.0116317	0	0	0	0
chr4	149857277	149858507	8.999	31.1025	0.00106056	0.0355231	0	0	0	0
chr4	150571807	150573053	5.444	38.968	7.78859e-07	0.000202379	0	0	0	0
chr4	150747696	150749309	11.439	50.45	3.10971e-06	0.000562377	0	0	0	0
chr4	153233471	153234633	10.216	49.2745	1.39141e-06	0.000311648	1	0	0	0
chr4	154023251	154024844	7.57	33.78	0.000122755	0.00841429	0	0	0	0
chr4	156058720	156060717	67.5795	30.8745	0.00148771	0.0438666	1	2	0	0
chr5	4004541	4005657	7.8945	41.2275	7.96302e-06	0.00114755	0	0	0	0
chr5	5084421	5085450	6.525	25.7605	0.00175392	0.0483878	0	0	0	0
chr5	5303083	5304154	3.5205	19.583	0.000805665	0.0294787	0	0	0	0
chr5	5369964	5371316	6.4655	26.75	0.000696293	0.0268128	0	0	0	0
chr5	8734248	8736180	4.5425	23.2185	0.00041671	0.0193247	0	0	0	0
[truncated: 1,123 more rows]

## Sheet: Sox2_Diff_HiC_Blocks
chrom1	start1	end1	chrom2	start2	end2	PValue	FDR	H3K27Ac_peak	H3K36me_peak	ATAC_peak	hiC_peak
chr13	9600000	9625000	chr13	9600000	9625000	2.7584e-06	0.00638976	0	0	0	0
chr13	21950000	21975000	chr13	21950000	21975000	2.76333e-06	0.00638976	0	2	1	1
chr13	21375000	21400000	chr13	21375000	21400000	3.53245e-06	0.00638976	0	0	0	0
chr13	17875000	17900000	chr13	17875000	17900000	3.67569e-06	0.00638976	0	0	0	1
chr13	21150000	21175000	chr13	21150000	21175000	3.93095e-06	0.00638976	0	0	0	0
chr13	34125000	34150000	chr13	34125000	34150000	3.96967e-06	0.00638976	3	1	0	0
chr13	36425000	36450000	chr13	36425000	36450000	4.36451e-06	0.00638976	0	0	0	0
chr13	8800000	8825000	chr13	8800000	8825000	4.38629e-06	0.00638976	0	0	0	0
chr13	12075000	12100000	chr13	12075000	12100000	4.49116e-06	0.00638976	1	0	0	0
chr13	28750000	28775000	chr13	28750000	28775000	4.49913e-06	0.00638976	0	0	1	0
chr13	12450000	12475000	chr13	12450000	12475000	4.53977e-06	0.00638976	0	0	0	1
chr13	37550000	37575000	chr13	37550000	37575000	4.6143e-06	0.00638976	0	0	0	2
chr13	11875000	11900000	chr13	11875000	11900000	4.78347e-06	0.00638976	0	0	0	1
chr13	12375000	12400000	chr13	12375000	12400000	4.81632e-06	0.00638976	0	0	0	0
chr13	9975000	10000000	chr13	9975000	10000000	4.84846e-06	0.00638976	1	0	1	1
chr13	20275000	20300000	chr13	20275000	20300000	4.93932e-06	0.00638976	2	3	0	4
chr13	25050000	25075000	chr13	25050000	25075000	5.08719e-06	0.00638976	0	0	1	1
chr13	40725000	40750000	chr13	40700000	40725000	5.11046e-06	0.00638976	0	0	1	1
chr13	35600000	35625000	chr13	35600000	35625000	5.12454e-06	0.00638976	0	0	0	0
chr13	28850000	28875000	chr13	28850000	28875000	5.37658e-06	0.00638976	1	0	0	0
chr13	20300000	20325000	chr13	20300000	20325000	5.40094e-06	0.00638976	3	1	0	3
chr13	32450000	32475000	chr13	32450000	32475000	5.40724e-06	0.00638976	0	0	0	0
chr13	36950000	36975000	chr13	36950000	36975000	5.57833e-06	0.00638976	0	0	0	0
chr13	37525000	37550000	chr13	37525000	37550000	5.62279e-06	0.00638976	0	0	0	1
chr13	37425000	37450000	chr13	37425000	37450000	5.68441e-06	0.00638976	0	0	1	0
chr13	16625000	16650000	chr13	16625000	16650000	5.70816e-06	0.00638976	0	0	0	2
chr13	25725000	25750000	chr13	25725000	25750000	5.74489e-06	0.00638976	0	0	0	0
chr13	15650000	15675000	chr13	15650000	15675000	5.89031e-06	0.00638976	0	0	0	1
chr13	29925000	29950000	chr13	29925000	29950000	5.8936e-06	0.00638976	0	1	0	0
chr13	16775000	16800000	chr13	16775000	16800000	5.93267e-06	0.00638976	0	0	0	3
chr13	4225000	4250000	chr13	4225000	4250000	5.97442e-06	0.00638976	0	0	0	1
chr13	37750000	37775000	chr13	37750000	37775000	6.04394e-06	0.00638976	0	0	0	2
chr13	12475000	12500000	chr13	12475000	12500000	6.09105e-06	0.00638976	1	0	0	1
chr13	29275000	29300000	chr13	29275000	29300000	6.11197e-06	0.00638976	1	0	0	0
chr13	25100000	25125000	chr13	25100000	25125000	6.12094e-06	0.00638976	0	0	0	1
chr13	36100000	36125000	chr13	36100000	36125000	6.17742e-06	0.00638976	3	1	0	0
chr13	21000000	21025000	chr13	21000000	21025000	6.37154e-06	0.00638976	0	0	0	1
chr13	28400000	28425000	chr13	28400000	28425000	6.40571e-06	0.00638976	0	0	0	0
chr13	20050000	20075000	chr13	20050000	20075000	6.4913e-06	0.00638976	0	0	0	4
chr13	31650000	31675000	chr13	31650000	31675000	6.51898e-06	0.00638976	0	0	0	0
chr13	23275000	23300000	chr13	23275000	23300000	6.52313e-06	0.00638976	1	0	0	3
chr13	38525000	38550000	chr13	38525000	38550000	6.54995e-06	0.00638976	0	0	0	1
chr13	24500000	24525000	chr13	24500000	24525000	6.56635e-06	0.00638976	0	0	0	1
chr13	23575000	23600000	chr13	23575000	23600000	6.64684e-06	0.00638976	0	0	0	0
chr13	35825000	35850000	chr13	35825000	35850000	6.69198e-06	0.00638976	4	1	0	0
chr13	20900000	20925000	chr13	20900000	20925000	6.77464e-06	0.00638976	0	0	0	1
chr13	15350000	15375000	chr13	15350000	15375000	6.78159e-06	0.00638976	0	0	0	2
chr13	22300000	22325000	chr13	22300000	22325000	6.85034e-06	0.00638976	0	0	0	2
chr13	43075000	43100000	chr13	43075000	43100000	6.90763e-06	0.00638976	0	0	0	0
chr13	9675000	9700000	chr13	9675000	9700000	7.10341e-06	0.00638976	1	0	0	0
chr13	15625000	15650000	chr13	15625000	15650000	7.10968e-06	0.00638976	0	0	0	1
chr13	11325000	11350000	chr13	11325000	11350000	7.11914e-06	0.00638976	0	0	0	2
chr13	23350000	23375000	chr13	23350000	23375000	7.1678e-06	0.00638976	0	0	0	3
chr13	38075000	38100000	chr13	38075000	38100000	7.23985e-06	0.00638976	1	0	0	3
chr13	37375000	37400000	chr13	37375000	37400000	7.26266e-06	0.00638976	0	0	0	0
chr13	31900000	31925000	chr13	31900000	31925000	7.3109e-06	0.00638976	1	0	0	0
chr13	32825000	32850000	chr13	32825000	32850000	7.37957e-06	0.00638976	0	0	0	0
chr13	35900000	35925000	chr13	35900000	35925000	7.42543e-06	0.00638976	0	0	0	0
chr13	24775000	24800000	chr13	24775000	24800000	7.55216e-06	0.00638976	0	0	0	1
chr13	23300000	23325000	chr13	23300000	23325000	7.60792e-06	0.00638976	0	0	0	3
chr13	35750000	35775000	chr13	35750000	35775000	7.67094e-06	0.00638976	0	2	0	0
chr13	30600000	30625000	chr13	30600000	30625000	7.72135e-06	0.00638976	0	0	0	1
chr13	38575000	38600000	chr13	38575000	38600000	7.80197e-06	0.00638976	0	0	0	1
chr13	6400000	6425000	chr13	6400000	6425000	7.83759e-06	0.00638976	0	0	0	1
chr13	22175000	22200000	chr13	22175000	22200000	7.88547e-06	0.00638976	0	0	0	2
chr13	12550000	12575000	chr13	12550000	12575000	7.95318e-06	0.00638976	0	0	1	1
chr13	26375000	26400000	chr13	26375000	26400000	7.95784e-06	0.00638976	0	0	0	1
chr13	40675000	40700000	chr13	40675000	40700000	7.98474e-06	0.00638976	0	0	0	2
chr13	9250000	9275000	chr13	9250000	9275000	7.99076e-06	0.00638976	0	0	0	0
chr13	23400000	23425000	chr13	23400000	23425000	8.13485e-06	0.00638976	0	0	0	3
chr13	13825000	13850000	chr13	13825000	13850000	8.16243e-06	0.00638976	0	0	0	0
chr13	11225000	11250000	chr13	11225000	11250000	8.18178e-06	0.00638976	0	0	0	1
chr13	3750000	3775000	chr13	3750000	3775000	8.31486e-06	0.00638976	0	0	0	0
chr13	29425000	29450000	chr13	29425000	29450000	8.32584e-06	0.00638976	0	0	0	0
chr13	15375000	15400000	chr13	15375000	15400000	8.38506e-06	0.00638976	0	0	0	2
chr13	13625000	13650000	chr13	13625000	13650000	8.52536e-06	0.00638976	0	0	0	0
chr13	11975000	12000000	chr13	11975000	12000000	8.57121e-06	0.00638976	0	0	0	0
chr13	38450000	38475000	chr13	38450000	38475000	8.62146e-06	0.00638976	0	0	0	3
chr13	9075000	9100000	chr13	9075000	9100000	8.63699e-06	0.00638976	0	0	0	0
chr13	40475000	40500000	chr13	40475000	40500000	8.65465e-06	0.00638976	0	0	0	2
chr13	17725000	17750000	chr13	17725000	17750000	8.65988e-06	0.00638976	0	0	0	1
chr13	25600000	25625000	chr13	25600000	25625000	8.72958e-06	0.00638976	0	0	0	0
chr13	31500000	31525000	chr13	31500000	31525000	8.75604e-06	0.00638976	0	0	0	1
chr13	19075000	19100000	chr13	19075000	19100000	8.81494e-06	0.00638976	0	0	0	1
chr13	30400000	30425000	chr13	30400000	30425000	8.82815e-06	0.00638976	0	0	0	1
chr13	43100000	43125000	chr13	43100000	43125000	8.91506e-06	0.00638976	0	0	0	0
chr13	34525000	34550000	chr13	34525000	34550000	8.92226e-06	0.00638976	0	0	0	1
chr13	19825000	19850000	chr13	19825000	19850000	8.93116e-06	0.00638976	0	0	0	4
chr13	39875000	39900000	chr13	39875000	39900000	9.01023e-06	0.00638976	0	0	0	3
chr13	21850000	21875000	chr13	21850000	21875000	9.03013e-06	0.00638976	0	0	0	0
chr13	5925000	5950000	chr13	5925000	5950000	9.10251e-06	0.00638976	0	0	0	1
chr13	17075000	17100000	chr13	17075000	17100000	9.11328e-06	0.00638976	0	0	0	2
chr13	29350000	29375000	chr13	29350000	29375000	9.17965e-06	0.00638976	0	0	0	0
chr13	13675000	13700000	chr13	13675000	13700000	9.20234e-06	0.00638976	1	0	0	0
chr13	34475000	34500000	chr13	34475000	34500000	9.21668e-06	0.00638976	0	0	0	1
chr13	40375000	40400000	chr13	40375000	40400000	9.27582e-06	0.00638976	0	0	0	2
chr13	39275000	39300000	chr13	39275000	39300000	9.28314e-06	0.00638976	0	0	0	0
chr13	16325000	16350000	chr13	16325000	16350000	9.34745e-06	0.00638976	0	0	0	1
chr13	12500000	12525000	chr13	12500000	12525000	9.38653e-06	0.00638976	1	0	0	1
chr13	24875000	24900000	chr13	24875000	24900000	9.42966e-06	0.00638976	0	0	1	1
chr13	36450000	36475000	chr13	36450000	36475000	9.48431e-06	0.00638976	0	0	0	0
chr13	37850000	37875000	chr13	37850000	37875000	9.49008e-06	0.00638976	0	0	0	2
chr13	38800000	38825000	chr13	38800000	38825000	9.50598e-06	0.00638976	0	0	0	0
chr13	25875000	25900000	chr13	25875000	25900000	9.5125e-06	0.00638976	0	0	0	1
chr13	40600000	40625000	chr13	40600000	40625000	9.51754e-06	0.00638976	0	0	0	2
chr13	40650000	40675000	chr13	40650000	40675000	9.51957e-06	0.00638976	0	0	0	2
chr13	8600000	8625000	chr13	8600000	8625000	9.56269e-06	0.00638976	0	0	0	0
chr13	11725000	11750000	chr13	11725000	11750000	9.65147e-06	0.00638976	0	0	0	1
chr13	42675000	42700000	chr13	42675000	42700000	9.66006e-06	0.00638976	0	0	0	0
chr13	22275000	22300000	chr13	22275000	22300000	9.75114e-06	0.00638976	0	0	0	2
chr13	39225000	39250000	chr13	39225000	39250000	9.79555e-06	0.00638976	0	0	0	0
chr13	34500000	34525000	chr13	34500000	34525000	9.80636e-06	0.00638976	1	0	0	1
chr13	23900000	23925000	chr13	23900000	23925000	9.81427e-06	0.00638976	0	0	0	1
chr13	32525000	32550000	chr13	32525000	32550000	9.86746e-06	0.00638976	0	0	0	0
chr13	24050000	24075000	chr13	24050000	24075000	9.89231e-06	0.00638976	0	0	0	1
chr13	36275000	36300000	chr13	36275000	36300000	9.9166e-06	0.00638976	0	0	0	0
chr13	23025000	23050000	chr13	23025000	23050000	9.93062e-06	0.00638976	0	0	0	3
chr13	42950000	42975000	chr13	42950000	42975000	1.00956e-05	0.00638976	0	0	0	0
chr13	40500000	40525000	chr13	40500000	40525000	1.0115e-05	0.00638976	0	0	0	2
chr13	42150000	42175000	chr13	42150000	42175000	1.01203e-05	0.00638976	0	0	0	0
chr13	32625000	32650000	chr13	32625000	32650000	1.01614e-05	0.00638976	0	0	0	0
chr13	21450000	21475000	chr13	21450000	21475000	1.02012e-05	0.00638976	0	0	0	0
chr13	14350000	14375000	chr13	14350000	14375000	1.02407e-05	0.00638976	0	0	0	0
chr13	37900000	37925000	chr13	37900000	37925000	1.03005e-05	0.00638976	0	0	0	2
chr13	42225000	42250000	chr13	42225000	42250000	1.0357e-05	0.00638976	0	0	0	0
chr13	22475000	22500000	chr13	22475000	22500000	1.03662e-05	0.00638976	0	0	0	2
chr13	8975000	9000000	chr13	8975000	9000000	1.03798e-05	0.00638976	0	0	0	0
chr13	41150000	41175000	chr13	41150000	41175000	1.04275e-05	0.00638976	0	0	0	0
chr13	16200000	16225000	chr13	16200000	16225000	1.04342e-05	0.00638976	0	0	0	0
chr13	42850000	42875000	chr13	42850000	42875000	1.04729e-05	0.00638976	1	0	0	0
chr13	28325000	28350000	chr13	28325000	28350000	1.04796e-05	0.00638976	0	0	0	0
chr13	21025000	21050000	chr13	21025000	21050000	1.05788e-05	0.00638976	0	0	0	0
chr13	32350000	32375000	chr13	32350000	32375000	1.05884e-05	0.00638976	0	0	0	0
chr13	20175000	20200000	chr13	20175000	20200000	1.05907e-05	0.00638976	2	3	1	4
chr13	30425000	30450000	chr13	30425000	30450000	1.06723e-05	0.00638976	0	0	0	1
chr13	13950000	13975000	chr13	13950000	13975000	1.07032e-05	0.00638976	1	0	0	0
chr13	24450000	24475000	chr13	24450000	24475000	1.07482e-05	0.00638976	0	0	0	0
chr13	35100000	35125000	chr13	35100000	35125000	1.0867e-05	0.00638976	0	0	0	0
chr13	32975000	33000000	chr13	32975000	33000000	1.09353e-05	0.00638976	0	0	0	0
chr13	7550000	7575000	chr13	7550000	7575000	1.09385e-05	0.00638976	0	0	0	0
chr13	25775000	25800000	chr13	25775000	25800000	1.09469e-05	0.00638976	0	0	0	0
chr13	13575000	13600000	chr13	13575000	13600000	1.09469e-05	0.00638976	0	0	0	0
chr13	30375000	30400000	chr13	30375000	30400000	1.10771e-05	0.00638976	0	0	0	1
chr13	36650000	36675000	chr13	36650000	36675000	1.11701e-05	0.00638976	0	0	0	0
chr13	29375000	29400000	chr13	29375000	29400000	1.12859e-05	0.00638976	0	0	0	0
chr13	37600000	37625000	chr13	37600000	37625000	1.12881e-05	0.00638976	0	0	0	2
chr13	29200000	29225000	chr13	29200000	29225000	1.13194e-05	0.00638976	1	0	1	0
chr13	23325000	23350000	chr13	23325000	23350000	1.15316e-05	0.00638976	0	0	0	3
chr13	10350000	10375000	chr13	10350000	10375000	1.15351e-05	0.00638976	0	0	1	1
chr13	10750000	10775000	chr13	10750000	10775000	1.15937e-05	0.00638976	0	0	0	1
chr13	38475000	38500000	chr13	38475000	38500000	1.16353e-05	0.00638976	0	0	1	2
chr13	38700000	38725000	chr13	38700000	38725000	1.17457e-05	0.00638976	0	0	0	1
chr13	8100000	8125000	chr13	8100000	8125000	1.17565e-05	0.00638976	0	0	0	0
chr13	20450000	20475000	chr13	20450000	20475000	1.17686e-05	0.00638976	0	0	0	3
chr13	11675000	11700000	chr13	11675000	11700000	1.18221e-05	0.00638976	0	0	0	1
chr13	42975000	43000000	chr13	42975000	43000000	1.18259e-05	0.00638976	0	0	0	0
chr13	23775000	23800000	chr13	23775000	23800000	1.18644e-05	0.00638976	0	0	0	0
chr13	20625000	20650000	chr13	20625000	20650000	1.18789e-05	0.00638976	0	0	0	2
chr13	6550000	6575000	chr13	6550000	6575000	1.18992e-05	0.00638976	0	0	0	1
chr13	25250000	25275000	chr13	25250000	25275000	1.19503e-05	0.00638976	0	0	1	0
chr13	30100000	30125000	chr13	30100000	30125000	1.19829e-05	0.00638976	0	0	0	0
chr13	36525000	36550000	chr13	36525000	36550000	1.19907e-05	0.00638976	0	0	0	0
chr13	41875000	41900000	chr13	41875000	41900000	1.21158e-05	0.00638976	0	0	0	0
chr13	14275000	14300000	chr13	14275000	14300000	1.21243e-05	0.00638976	1	0	1	0
chr13	31950000	31975000	chr13	31950000	31975000	1.22608e-05	0.00638976	0	0	0	0
chr13	30800000	30825000	chr13	30800000	30825000	1.23738e-05	0.00638976	0	0	0	1
chr13	17950000	17975000	chr13	17950000	17975000	1.2407e-05	0.00638976	0	0	0	1
chr13	6975000	7000000	chr13	6975000	7000000	1.24202e-05	0.00638976	0	0	0	0
chr13	41025000	41050000	chr13	41025000	41050000	1.24383e-05	0.00638976	0	1	0	0
chr13	14775000	14800000	chr13	14775000	14800000	1.25401e-05	0.00638976	0	0	0	2
chr13	3775000	3800000	chr13	3775000	3800000	1.25545e-05	0.00638976	0	0	0	0
chr13	4725000	4750000	chr13	4725000	4750000	1.26846e-05	0.00638976	0	0	0	2
chr13	25100000	25125000	chr13	25075000	25100000	1.27123e-05	0.00638976	0	0	0	1
chr13	29975000	30000000	chr13	29975000	30000000	1.27366e-05	0.00638976	0	0	0	0
chr13	39600000	39625000	chr13	39600000	39625000	1.27613e-05	0.00638976	0	0	0	2
chr13	18450000	18475000	chr13	18425000	18450000	1.28707e-05	0.00638976	0	0	0	0
chr13	4350000	4375000	chr13	4350000	4375000	1.29313e-05	0.00638976	0	0	0	1
chr13	28525000	28550000	chr13	28525000	28550000	1.29647e-05	0.00638976	1	0	0	0
chr13	13700000	13725000	chr13	13700000	13725000	1.29683e-05	0.00638976	0	0	0	0
chr13	27375000	27400000	chr13	27375000	27400000	1.29883e-05	0.00638976	0	0	0	1
chr13	24700000	24725000	chr13	24700000	24725000	1.31014e-05	0.00638976	0	0	0	1
chr13	15100000	15125000	chr13	15100000	15125000	1.32176e-05	0.00638976	0	0	0	2
chr13	20175000	20200000	chr13	20075000	20100000	1.331e-05	0.00638976	6	3	2	4
chr13	34850000	34875000	chr13	34850000	34875000	1.3324e-05	0.00638976	0	0	0	0
chr13	31625000	31650000	chr13	31625000	31650000	1.33336e-05	0.00638976	0	0	0	0
chr13	34400000	34425000	chr13	34400000	34425000	1.3363e-05	0.00638976	0	0	0	1
chr13	35450000	35475000	chr13	35450000	35475000	1.34043e-05	0.00638976	1	0	0	0
chr13	41400000	41425000	chr13	41400000	41425000	1.34975e-05	0.00638976	0	0	0	1
chr13	31750000	31775000	chr13	31750000	31775000	1.36066e-05	0.00638976	0	0	0	0
chr13	42875000	42900000	chr13	42875000	42900000	1.36597e-05	0.00638976	1	0	0	0
chr13	38200000	38225000	chr13	38200000	38225000	1.36761e-05	0.00638976	0	0	0	3
chr13	22325000	22350000	chr13	22325000	22350000	1.37829e-05	0.00638976	0	0	0	2
chr13	20000000	20025000	chr13	20000000	20025000	1.38026e-05	0.00638976	1	0	0	4
chr13	14450000	14475000	chr13	14450000	14475000	1.3922e-05	0.00638976	0	0	0	1
chr13	10575000	10600000	chr13	10575000	10600000	1.39508e-05	0.00638976	0	0	0	1
chr13	31100000	31125000	chr13	31100000	31125000	1.39827e-05	0.00638976	0	0	0	1
chr13	8725000	8750000	chr13	8725000	8750000	1.39964e-05	0.00638976	0	0	0	0
chr13	29500000	29525000	chr13	29500000	29525000	1.40993e-05	0.00638976	0	0	0	0
chr13	3300000	3325000	chr13	3300000	3325000	1.41485e-05	0.00638976	0	0	0	0
chr13	35000000	35025000	chr13	35000000	35025000	1.42162e-05	0.00638976	0	0	0	0
chr13	22875000	22900000	chr13	22875000	22900000	1.42263e-05	0.00638976	0	0	0	3
chr13	36575000	36600000	chr13	36575000	36600000	1.43211e-05	0.00638976	0	0	0	0
chr13	21200000	21225000	chr13	21200000	21225000	1.4337e-05	0.00638976	1	0	0	0
chr13	19575000	19600000	chr13	19575000	19600000	1.43734e-05	0.00638976	0	0	0	2
chr13	19800000	19825000	chr13	19800000	19825000	1.43829e-05	0.00638976	0	0	0	3
chr13	29600000	29625000	chr13	29600000	29625000	1.44098e-05	0.00638976	0	0	0	0
chr13	18950000	18975000	chr13	18950000	18975000	1.44387e-05	0.00638976	0	0	0	1
chr13	39675000	39700000	chr13	39675000	39700000	1.44817e-05	0.00638976	0	0	0	2
chr13	11450000	11475000	chr13	11450000	11475000	1.46461e-05	0.00638976	0	0	0	1
chr13	9450000	9475000	chr13	9450000	9475000	1.46567e-05	0.00638976	0	0	0	0
chr13	37500000	37525000	chr13	37500000	37525000	1.46738e-05	0.00638976	0	0	0	1
chr13	31875000	31900000	chr13	31875000	31900000	1.47581e-05	0.00638976	0	0	0	0
chr13	33650000	33675000	chr13	33650000	33675000	1.47877e-05	0.00638976	0	0	0	0
chr13	28250000	28275000	chr13	28250000	28275000	1.48816e-05	0.00638976	0	0	0	0
chr13	5725000	5750000	chr13	5725000	5750000	1.49373e-05	0.00638976	0	0	0	2
chr13	9325000	9350000	chr13	9325000	9350000	1.50087e-05	0.00638976	0	0	0	0
chr13	41500000	41525000	chr13	41500000	41525000	1.50217e-05	0.00638976	0	0	0	1
chr13	25550000	25575000	chr13	25550000	25575000	1.51179e-05	0.00638976	0	0	0	0
chr13	38175000	38200000	chr13	38175000	38200000	1.52332e-05	0.00638976	0	0	0	3
chr13	25325000	25350000	chr13	25325000	25350000	1.52813e-05	0.00638976	0	0	0	0
chr13	30775000	30800000	chr13	30775000	30800000	1.53755e-05	0.00638976	0	0	0	1
chr13	26450000	26475000	chr13	26450000	26475000	1.54018e-05	0.00638976	0	0	0	1
chr13	11800000	11825000	chr13	11800000	11825000	1.54186e-05	0.00638976	0	0	0	1
chr13	30475000	30500000	chr13	30475000	30500000	1.54819e-05	0.00638976	0	0	0	1
chr13	28125000	28150000	chr13	28100000	28125000	1.55376e-05	0.00638976	0	0	0	0
chr13	41650000	41675000	chr13	41650000	41675000	1.55616e-05	0.00638976	0	0	0	0
chr13	35500000	35525000	chr13	35500000	35525000	1.56161e-05	0.00638976	0	0	0	0
chr13	28675000	28700000	chr13	28675000	28700000	1.57727e-05	0.00638976	1	0	0	0
chr13	31700000	31725000	chr13	31675000	31700000	1.58699e-05	0.00638976	0	0	0	0
chr13	32600000	32625000	chr13	32600000	32625000	1.58985e-05	0.00638976	0	0	0	0
chr13	37125000	37150000	chr13	37125000	37150000	1.59521e-05	0.00638976	0	0	0	0
chr13	4625000	4650000	chr13	4625000	4650000	1.60624e-05	0.00638976	0	0	0	2
chr13	17425000	17450000	chr13	17425000	17450000	1.60683e-05	0.00638976	0	0	0	2
chr13	6825000	6850000	chr13	6825000	6850000	1.60902e-05	0.00638976	0	0	0	0
chr13	13475000	13500000	chr13	13475000	13500000	1.61547e-05	0.00638976	0	0	0	0
chr13	30050000	30075000	chr13	30050000	30075000	1.6175e-05	0.00638976	2	0	1	0
chr13	38675000	38700000	chr13	38650000	38675000	1.62111e-05	0.00638976	1	0	0	1
chr13	11075000	11100000	chr13	11075000	11100000	1.62358e-05	0.00638976	0	0	0	1
chr13	20550000	20575000	chr13	20550000	20575000	1.62717e-05	0.00638976	0	0	0	2
chr13	23450000	23475000	chr13	23425000	23450000	1.64444e-05	0.00638976	0	0	0	3
chr13	38975000	39000000	chr13	38975000	39000000	1.64542e-05	0.00638976	0	0	0	0
chr13	30025000	30050000	chr13	30025000	30050000	1.65601e-05	0.00638976	0	0	0	0
chr13	26700000	26725000	chr13	26700000	26725000	1.66092e-05	0.00638976	0	0	0	2
chr13	4575000	4600000	chr13	4575000	4600000	1.66363e-05	0.00638976	0	0	0	1
chr13	39325000	39350000	chr13	39325000	39350000	1.66401e-05	0.00638976	0	0	0	0
chr13	29450000	29475000	chr13	29450000	29475000	1.66458e-05	0.00638976	0	0	0	0
chr13	23150000	23175000	chr13	23100000	23125000	1.67569e-05	0.00638976	0	0	0	3
chr13	23450000	23475000	chr13	23400000	23425000	1.68432e-05	0.00638976	0	0	0	3
chr13	24350000	24375000	chr13	24350000	24375000	1.68532e-05	0.00638976	0	0	0	0
chr13	21875000	21900000	chr13	21875000	21900000	1.68839e-05	0.00638976	0	0	0	0
chr13	17650000	17675000	chr13	17650000	17675000	1.69976e-05	0.00638976	0	0	0	1
chr13	35225000	35250000	chr13	35225000	35250000	1.70705e-05	0.00638976	0	0	0	0
chr13	24125000	24150000	chr13	24125000	24150000	1.70975e-05	0.00638976	0	0	0	1
chr13	19075000	19100000	chr13	19050000	19075000	1.72183e-05	0.00638976	0	0	0	1
chr13	15150000	15175000	chr13	15150000	15175000	1.7246e-05	0.00638976	0	0	0	2
chr13	29425000	29450000	chr13	29400000	29425000	1.73133e-05	0.00638976	0	0	0	0
chr13	17850000	17875000	chr13	17850000	17875000	1.73327e-05	0.00638976	0	0	0	1
chr13	7825000	7850000	chr13	7825000	7850000	1.7516e-05	0.00640769	0	0	0	0
chr13	39350000	39375000	chr13	39350000	39375000	1.75418e-05	0.00640769	0	0	0	0
chr13	15700000	15725000	chr13	15700000	15725000	1.76013e-05	0.00640769	0	1	0	1
chr13	17125000	17150000	chr13	17125000	17150000	1.76738e-05	0.00640769	0	0	0	2
chr13	31425000	31450000	chr13	31425000	31450000	1.77977e-05	0.00640769	0	0	0	1
chr13	33975000	34000000	chr13	33975000	34000000	1.78325e-05	0.00640769	2	0	0	0
chr13	35175000	35200000	chr13	35175000	35200000	1.79304e-05	0.00640769	0	0	0	0
chr13	6125000	6150000	chr13	6125000	6150000	1.80338e-05	0.00640769	0	0	1	1
chr13	16850000	16875000	chr13	16850000	16875000	1.81004e-05	0.00640769	0	0	0	3
chr13	10400000	10425000	chr13	10400000	10425000	1.81718e-05	0.00640769	0	0	0	1
chr13	40875000	40900000	chr13	40875000	40900000	1.81768e-05	0.00640769	0	2	0	0
chr13	37275000	37300000	chr13	37275000	37300000	1.82356e-05	0.00640769	0	0	0	0
chr13	28950000	28975000	chr13	28950000	28975000	1.84259e-05	0.00640769	2	1	0	0
chr13	5300000	5325000	chr13	5300000	5325000	1.84476e-05	0.00640769	0	0	0	3
chr13	11350000	11375000	chr13	11350000	11375000	1.85167e-05	0.00640769	0	0	0	2
chr13	28925000	28950000	chr13	28925000	28950000	1.85591e-05	0.00640769	3	1	0	0
chr13	41300000	41325000	chr13	41300000	41325000	1.8561e-05	0.00640769	0	0	0	1
chr13	16950000	16975000	chr13	16950000	16975000	1.85987e-05	0.00640769	0	0	0	3
chr13	18450000	18475000	chr13	18450000	18475000	1.8777e-05	0.00644569	0	0	0	0
chr13	8350000	8375000	chr13	8350000	8375000	1.89684e-05	0.00645895	0	0	0	0
chr13	5025000	5050000	chr13	5025000	5050000	1.8995e-05	0.00645895	0	0	0	3
chr13	29700000	29725000	chr13	29700000	29725000	1.90321e-05	0.00645895	0	1	0	0
chr13	6200000	6225000	chr13	6175000	6200000	1.90883e-05	0.00645895	0	0	0	1
chr13	24975000	25000000	chr13	24950000	24975000	1.92009e-05	0.00646267	1	0	1	1
chr13	8675000	8700000	chr13	8675000	8700000	1.92358e-05	0.00646267	0	0	0	0
chr13	12375000	12400000	chr13	12350000	12375000	1.96229e-05	0.00651799	0	0	0	0
chr13	26075000	26100000	chr13	26075000	26100000	1.98386e-05	0.00651799	0	0	0	1
chr13	25475000	25500000	chr13	25475000	25500000	1.98448e-05	0.00651799	0	0	0	0
chr13	30400000	30425000	chr13	30375000	30400000	1.9857e-05	0.00651799	0	0	0	1
chr13	34925000	34950000	chr13	34925000	34950000	1.98818e-05	0.00651799	0	0	0	0
chr13	12300000	12325000	chr13	12300000	12325000	2.00501e-05	0.00651799	0	0	0	0
chr13	10150000	10175000	chr13	10150000	10175000	2.01007e-05	0.00651799	0	0	0	1
chr13	34350000	34375000	chr13	34350000	34375000	2.01575e-05	0.00651799	0	0	0	1
chr13	31725000	31750000	chr13	31700000	31725000	2.02022e-05	0.00651799	0	0	0	0
chr13	35625000	35650000	chr13	35625000	35650000	2.04914e-05	0.00651799	0	0	0	0
chr13	38600000	38625000	chr13	38600000	38625000	2.06491e-05	0.00651799	0	0	0	1
chr13	11900000	11925000	chr13	11900000	11925000	2.07627e-05	0.00651799	1	0	0	1
chr13	37825000	37850000	chr13	37800000	37825000	2.07649e-05	0.00651799	0	0	1	2
chr13	38625000	38650000	chr13	38625000	38650000	2.07996e-05	0.00651799	0	0	1	1
chr13	33050000	33075000	chr13	33050000	33075000	2.08876e-05	0.00651799	0	0	0	0
chr13	16800000	16825000	chr13	16800000	16825000	2.10194e-05	0.00651799	1	0	1	3
chr13	22375000	22400000	chr13	22375000	22400000	2.10436e-05	0.00651799	0	0	0	2
chr13	10275000	10300000	chr13	10275000	10300000	2.1047e-05	0.00651799	0	0	0	1
chr13	40625000	40650000	chr13	40625000	40650000	2.10646e-05	0.00651799	0	0	0	2
chr13	10025000	10050000	chr13	10025000	10050000	2.10994e-05	0.00651799	0	0	0	1
chr13	34225000	34250000	chr13	34225000	34250000	2.11016e-05	0.00651799	0	0	0	1
chr13	41075000	41100000	chr13	41075000	41100000	2.1113e-05	0.00651799	0	0	0	0
chr13	57900000	57925000	chr13	57775000	57800000	2.1177e-05	0.00651799	4	3	1	1
chr13	7275000	7300000	chr13	7250000	7275000	2.12032e-05	0.00651799	0	0	0	0
chr13	9700000	9725000	chr13	9700000	9725000	2.13194e-05	0.00651799	1	0	0	0
chr13	34200000	34225000	chr13	34175000	34200000	2.13223e-05	0.00651799	0	0	0	1
chr13	39075000	39100000	chr13	39075000	39100000	2.13596e-05	0.00651799	0	0	0	0
chr13	7875000	7900000	chr13	7850000	7875000	2.13749e-05	0.00651799	0	0	0	0
chr13	20725000	20750000	chr13	20700000	20725000	2.13955e-05	0.00651799	0	0	1	2
chr13	16900000	16925000	chr13	16900000	16925000	2.1626e-05	0.00652156	0	0	0	3
chr13	27625000	27650000	chr13	27625000	27650000	2.16442e-05	0.00652156	0	0	0	0
chr13	6100000	6125000	chr13	6100000	6125000	2.17278e-05	0.00652156	0	0	0	1
chr13	15675000	15700000	chr13	15675000	15700000	2.17791e-05	0.00652156	0	0	0	1
chr13	36800000	36825000	chr13	36800000	36825000	2.17938e-05	0.00652156	0	0	0	0
chr13	40250000	40275000	chr13	40250000	40275000	2.18633e-05	0.00652156	0	0	0	2
chr13	18875000	18900000	chr13	18875000	18900000	2.19455e-05	0.00652156	0	0	0	1
chr13	26475000	26500000	chr13	26475000	26500000	2.19579e-05	0.00652156	0	0	0	1
chr13	29050000	29075000	chr13	29050000	29075000	2.20839e-05	0.00653848	1	0	0	0
chr13	24850000	24875000	chr13	24850000	24875000	2.27943e-05	0.00666978	0	0	0	1
chr13	38300000	38325000	chr13	38275000	38300000	2.2846e-05	0.00666978	0	0	0	3
chr13	6250000	6275000	chr13	6250000	6275000	2.2904e-05	0.00666978	0	0	0	1
chr13	41475000	41500000	chr13	41475000	41500000	2.30398e-05	0.00666978	0	0	0	1
chr13	37650000	37675000	chr13	37650000	37675000	2.30938e-05	0.00666978	0	0	0	2
chr13	23375000	23400000	chr13	23375000	23400000	2.3243e-05	0.00666978	0	0	0	3
chr13	15075000	15100000	chr13	15075000	15100000	2.33531e-05	0.00666978	0	0	0	2
chr13	82700000	82725000	chr13	82700000	82725000	2.34301e-05	0.00666978	0	0	0	2
chr13	14475000	14500000	chr13	14475000	14500000	2.34462e-05	0.00666978	0	0	0	1
chr13	26875000	26900000	chr13	26875000	26900000	2.3494e-05	0.00666978	0	0	0	1
chr13	23825000	23850000	chr13	23825000	23850000	2.36004e-05	0.00666978	0	0	0	1
chr13	20250000	20275000	chr13	20225000	20250000	2.36912e-05	0.00666978	0	3	0	4
chr13	25900000	25925000	chr13	25900000	25925000	2.37725e-05	0.00666978	0	0	0	1
chr13	13975000	14000000	chr13	13950000	13975000	2.38241e-05	0.00666978	1	0	0	0
chr13	26850000	26875000	chr13	26850000	26875000	2.40414e-05	0.00666978	0	0	0	1
chr13	38775000	38800000	chr13	38775000	38800000	2.41495e-05	0.00666978	0	0	0	0
chr13	27500000	27525000	chr13	27500000	27525000	2.42078e-05	0.00666978	0	0	0	0
chr13	19400000	19425000	chr13	19400000	19425000	2.42744e-05	0.00666978	0	0	1	2
chr13	16950000	16975000	chr13	16925000	16950000	2.42948e-05	0.00666978	1	0	0	3
chr13	14725000	14750000	chr13	14725000	14750000	2.4452e-05	0.00666978	0	0	0	2
chr13	60500000	60525000	chr13	60500000	60525000	2.44604e-05	0.00666978	0	0	0	0
chr13	13450000	13475000	chr13	13450000	13475000	2.45039e-05	0.00666978	1	0	0	0
chr13	15850000	15875000	chr13	15850000	15875000	2.45575e-05	0.00666978	0	0	0	0
chr13	8450000	8475000	chr13	8450000	8475000	2.4564e-05	0.00666978	0	0	0	0
chr13	6225000	6250000	chr13	6225000	6250000	2.47029e-05	0.00666978	0	0	0	1
chr13	91700000	91725000	chr13	91700000	91725000	2.47706e-05	0.00666978	0	0	0	0
chr13	24925000	24950000	chr13	24900000	24925000	2.47995e-05	0.00666978	0	0	0	1
chr13	30925000	30950000	chr13	30900000	30925000	2.49238e-05	0.00666978	0	0	0	1
chr13	34725000	34750000	chr13	34700000	34725000	2.50369e-05	0.00666978	2	0	0	0
chr13	33100000	33125000	chr13	33100000	33125000	2.50775e-05	0.00666978	0	0	0	0
chr13	32175000	32200000	chr13	32175000	32200000	2.50814e-05	0.00666978	0	0	0	0
chr13	4900000	4925000	chr13	4900000	4925000	2.51093e-05	0.00666978	0	0	0	2
chr13	8475000	8500000	chr13	8475000	8500000	2.51723e-05	0.00666978	0	0	0	0
chr13	37875000	37900000	chr13	37875000	37900000	2.529e-05	0.00666978	0	0	0	2
chr13	42200000	42225000	chr13	42200000	42225000	2.53732e-05	0.00666978	0	0	0	0
chr13	27025000	27050000	chr13	27025000	27050000	2.5383e-05	0.00666978	0	0	0	1
chr13	31675000	31700000	chr13	31675000	31700000	2.54987e-05	0.00666978	0	0	0	0
chr13	39525000	39550000	chr13	39525000	39550000	2.55266e-05	0.00666978	0	0	0	2
chr13	38700000	38725000	chr13	38675000	38700000	2.55744e-05	0.00666978	0	0	0	1
chr13	15125000	15150000	chr13	15125000	15150000	2.57684e-05	0.00666978	0	0	0	2
chr13	26250000	26275000	chr13	26225000	26250000	2.58711e-05	0.00666978	1	0	0	1
chr13	20350000	20375000	chr13	20325000	20350000	2.60504e-05	0.00666978	0	1	0	3
chr13	94625000	94650000	chr13	94625000	94650000	2.61807e-05	0.00666978	0	0	0	0
chr13	24975000	25000000	chr13	24900000	24925000	2.61863e-05	0.00666978	1	0	1	1
chr13	31275000	31300000	chr13	31250000	31275000	2.62037e-05	0.00666978	0	0	1	1
chr13	35400000	35425000	chr13	35400000	35425000	2.6213e-05	0.00666978	0	0	0	0
chr13	34925000	34950000	chr13	34900000	34925000	2.62736e-05	0.00666978	0	0	0	0
chr13	37375000	37400000	chr13	37350000	37375000	2.62872e-05	0.00666978	0	0	0	0
chr13	38475000	38500000	chr13	38450000	38475000	2.63659e-05	0.00666978	0	0	1	3
chr13	34375000	34400000	chr13	34250000	34275000	2.65365e-05	0.00666978	2	1	0	1
chr13	4100000	4125000	chr13	4100000	4125000	2.66693e-05	0.00666978	0	0	0	1
chr13	16100000	16125000	chr13	16100000	16125000	2.67527e-05	0.00666978	0	0	0	0
chr13	24400000	24425000	chr13	24350000	24375000	2.68536e-05	0.00666978	0	0	0	0
chr13	5975000	6000000	chr13	5975000	6000000	2.68627e-05	0.00666978	0	0	0	1
chr13	38525000	38550000	chr13	38475000	38500000	2.68789e-05	0.00666978	0	0	1	2
chr13	36350000	36375000	chr13	36325000	36350000	2.68936e-05	0.00666978	0	0	0	0
chr13	17675000	17700000	chr13	17675000	17700000	2.69512e-05	0.00666978	4	0	0	1
chr13	20350000	20375000	chr13	20350000	20375000	2.69575e-05	0.00666978	0	1	0	3
chr13	26025000	26050000	chr13	26025000	26050000	2.71856e-05	0.00666978	0	0	0	1
chr13	19175000	19200000	chr13	19150000	19175000	2.72134e-05	0.00666978	1	0	0	1
chr13	7725000	7750000	chr13	7725000	7750000	2.73199e-05	0.00666978	0	0	0	0
chr13	33150000	33175000	chr13	33150000	33175000	2.73839e-05	0.00666978	0	0	0	0
chr13	42275000	42300000	chr13	42275000	42300000	2.74405e-05	0.00666978	0	0	0	0
chr13	8700000	8725000	chr13	8700000	8725000	2.7596e-05	0.00666978	0	0	0	0
chr13	3775000	3800000	chr13	3750000	3775000	2.766e-05	0.00666978	0	0	0	0
chr13	20025000	20050000	chr13	20025000	20050000	2.77727e-05	0.00666978	0	0	0	4
chr13	3575000	3600000	chr13	3550000	3575000	2.785e-05	0.00666978	0	0	0	0
chr13	113150000	113175000	chr13	113150000	113175000	2.78788e-05	0.00666978	0	0	0	0
chr13	25575000	25600000	chr13	25575000	25600000	2.79602e-05	0.00666978	0	0	0	0
chr13	20600000	20625000	chr13	20600000	20625000	2.80253e-05	0.00666978	0	1	0	2
chr13	21400000	21425000	chr13	21375000	21400000	2.80877e-05	0.00666978	0	0	0	0
chr13	32400000	32425000	chr13	32400000	32425000	2.82591e-05	0.00666978	0	0	0	0
chr13	48525000	48550000	chr13	48525000	48550000	2.82896e-05	0.00666978	0	0	0	0
chr13	42900000	42925000	chr13	42900000	42925000	2.84214e-05	0.00666978	0	0	0	0
chr13	38325000	38350000	chr13	38300000	38325000	2.84564e-05	0.00666978	0	0	0	3
chr13	25850000	25875000	chr13	25850000	25875000	2.85115e-05	0.00666978	0	0	0	0
chr13	34300000	34325000	chr13	34275000	34300000	2.85888e-05	0.00666978	2	0	0	1
chr13	24500000	24525000	chr13	24475000	24500000	2.86019e-05	0.00666978	0	0	0	1
chr13	5375000	5400000	chr13	5375000	5400000	2.86059e-05	0.00666978	0	0	0	2
chr13	39800000	39825000	chr13	39775000	39800000	2.86182e-05	0.00666978	0	0	0	2
chr13	16850000	16875000	chr13	16825000	16850000	2.8648e-05	0.00666978	1	0	1	3
chr13	40600000	40625000	chr13	40575000	40600000	2.87421e-05	0.00666978	0	0	0	2
chr13	38350000	38375000	chr13	38350000	38375000	2.87455e-05	0.00666978	0	0	0	3
chr13	118250000	118275000	chr13	118250000	118275000	2.87761e-05	0.00666978	0	0	0	1
chr13	17375000	17400000	chr13	17375000	17400000	2.9018e-05	0.00666978	0	0	0	2
chr13	29175000	29200000	chr13	29150000	29175000	2.90677e-05	0.00666978	0	0	0	0
chr13	30725000	30750000	chr13	30725000	30750000	2.91381e-05	0.00666978	0	0	0	1
chr13	37625000	37650000	chr13	37625000	37650000	2.91579e-05	0.00666978	0	0	0	2
chr13	21350000	21375000	chr13	21350000	21375000	2.9183e-05	0.00666978	0	0	0	0
chr13	7375000	7400000	chr13	7375000	7400000	2.93241e-05	0.00666978	0	0	0	0
chr13	11425000	11450000	chr13	11425000	11450000	2.95397e-05	0.00666978	0	0	0	1
chr13	85275000	85300000	chr13	85250000	85275000	2.96492e-05	0.00666978	0	0	0	0
chr13	7525000	7550000	chr13	7525000	7550000	2.96725e-05	0.00666978	0	0	0	0
chr13	18525000	18550000	chr13	18525000	18550000	2.97641e-05	0.00666978	0	0	0	0
chr13	29000000	29025000	chr13	28975000	29000000	2.9837e-05	0.00666978	2	0	0	0
chr13	14650000	14675000	chr13	14650000	14675000	2.98653e-05	0.00666978	0	0	0	2
chr13	14225000	14250000	chr13	14200000	14225000	2.98905e-05	0.00666978	1	0	0	0
chr13	34300000	34325000	chr13	34200000	34225000	2.99041e-05	0.00666978	2	0	0	1
chr13	11625000	11650000	chr13	11625000	11650000	2.99064e-05	0.00666978	0	0	0	1
chr13	37225000	37250000	chr13	37200000	37225000	3.00661e-05	0.00666978	0	0	0	0
chr13	38500000	38525000	chr13	38475000	38500000	3.00671e-05	0.00666978	0	0	1	2
chr13	21050000	21075000	chr13	21025000	21050000	3.00919e-05	0.00666978	0	0	0	0
chr13	24950000	24975000	chr13	24925000	24950000	3.01493e-05	0.00666978	1	0	1	1
chr13	33200000	33225000	chr13	33200000	33225000	3.01603e-05	0.00666978	0	0	0	0
chr13	40775000	40800000	chr13	40775000	40800000	3.02093e-05	0.00666978	0	0	0	1
chr13	20875000	20900000	chr13	20875000	20900000	3.02607e-05	0.00666978	0	0	0	1
chr13	32550000	32575000	chr13	32550000	32575000	3.03299e-05	0.00666978	0	0	0	0
chr13	31250000	31275000	chr13	31250000	31275000	3.03299e-05	0.00666978	0	0	1	1
chr13	3900000	3925000	chr13	3900000	3925000	3.03379e-05	0.00666978	0	0	0	0
chr13	24925000	24950000	chr13	24925000	24950000	3.03515e-05	0.00666978	0	0	0	1
chr13	16775000	16800000	chr13	16750000	16775000	3.04253e-05	0.00666978	0	0	0	3
chr13	114725000	114750000	chr13	114700000	114725000	3.04686e-05	0.00666978	2	0	0	1
chr13	26100000	26125000	chr13	26100000	26125000	3.05519e-05	0.00666978	0	0	0	1
chr13	37875000	37900000	chr13	37850000	37875000	3.05527e-05	0.00666978	0	0	0	2
chr13	13850000	13875000	chr13	13850000	13875000	3.06748e-05	0.00668105	1	1	1	0
chr13	5150000	5175000	chr13	5150000	5175000	3.09127e-05	0.00671742	0	0	0	3
chr13	39950000	39975000	chr13	39950000	39975000	3.10231e-05	0.00671883	0	0	0	3
chr13	31825000	31850000	chr13	31800000	31825000	3.10835e-05	0.00671883	0	0	0	0
chr13	22025000	22050000	chr13	21925000	21950000	3.11729e-05	0.00671883	0	2	1	2
chr13	22275000	22300000	chr13	22250000	22275000	3.12495e-05	0.00671883	0	0	0	2
chr13	36525000	36550000	chr13	36500000	36525000	3.12738e-05	0.00671883	0	0	0	0
chr13	12350000	12375000	chr13	12350000	12375000	3.16482e-05	0.00676952	0	0	0	0
chr13	8700000	8725000	chr13	8675000	8700000	3.16526e-05	0.00676952	0	0	0	0
chr13	20425000	20450000	chr13	20425000	20450000	3.17281e-05	0.00677038	0	0	0	3
chr13	32150000	32175000	chr13	32150000	32175000	3.18467e-05	0.00678042	0	0	0	0
chr13	27800000	27825000	chr13	27800000	27825000	3.19317e-05	0.00678327	0	0	0	0
chr13	34625000	34650000	chr13	34625000	34650000	3.20197e-05	0.00678674	0	0	0	1
chr13	28700000	28725000	chr13	28700000	28725000	3.22781e-05	0.00679735	1	0	0	0
chr13	19775000	19800000	chr13	19775000	19800000	3.2313e-05	0.00679735	0	0	0	3
chr13	19725000	19750000	chr13	19700000	19725000	3.2372e-05	0.00679735	0	0	0	4
chr13	29150000	29175000	chr13	29100000	29125000	3.23791e-05	0.00679735	0	0	0	0
chr13	30625000	30650000	chr13	30625000	30650000	3.27133e-05	0.00679735	0	0	0	1
chr13	37550000	37575000	chr13	37525000	37550000	3.30526e-05	0.00679735	0	0	0	2
chr13	39250000	39275000	chr13	39250000	39275000	3.30624e-05	0.00679735	0	0	0	0
chr13	6950000	6975000	chr13	6950000	6975000	3.30906e-05	0.00679735	0	0	0	0
chr13	30150000	30175000	chr13	30125000	30150000	3.31066e-05	0.00679735	0	0	0	0
chr13	34400000	34425000	chr13	34375000	34400000	3.31349e-05	0.00679735	0	0	0	1
chr13	24625000	24650000	chr13	24600000	24625000	3.31512e-05	0.00679735	0	0	0	1
chr13	4925000	4950000	chr13	4925000	4950000	3.31786e-05	0.00679735	0	0	0	3
chr13	25250000	25275000	chr13	25225000	25250000	3.31886e-05	0.00679735	0	0	1	0
chr13	6575000	6600000	chr13	6575000	6600000	3.32024e-05	0.00679735	0	0	0	1
chr13	106400000	106425000	chr13	106400000	106425000	3.32169e-05	0.00679735	0	0	0	5
chr13	22050000	22075000	chr13	22050000	22075000	3.33752e-05	0.00679735	0	0	0	2
chr13	36950000	36975000	chr13	36925000	36950000	3.34399e-05	0.00679735	0	0	0	0
chr13	20200000	20225000	chr13	20200000	20225000	3.34471e-05	0.00679735	0	6	0	4
chr13	29675000	29700000	chr13	29675000	29700000	3.34546e-05	0.00679735	0	1	0	0
chr13	12025000	12050000	chr13	12025000	12050000	3.3522e-05	0.00679735	0	0	0	0
chr13	30525000	30550000	chr13	30525000	30550000	3.35958e-05	0.00679735	0	0	0	1
chr13	9175000	9200000	chr13	9150000	9175000	3.36481e-05	0.00679735	0	0	0	0
chr13	13800000	13825000	chr13	13800000	13825000	3.37342e-05	0.00680025	0	0	1	0
chr13	10900000	10925000	chr13	10900000	10925000	3.38759e-05	0.00681431	0	0	0	1
chr13	10550000	10575000	chr13	10525000	10550000	3.40385e-05	0.00683251	0	0	0	1
chr13	20125000	20150000	chr13	20125000	20150000	3.41697e-05	0.00684434	1	0	0	4
chr13	21275000	21300000	chr13	21250000	21275000	3.42498e-05	0.00684591	1	0	0	0
chr13	34775000	34800000	chr13	34750000	34775000	3.44355e-05	0.00686109	0	0	0	0
chr13	31225000	31250000	chr13	31225000	31250000	3.44706e-05	0.00686109	0	0	0	1
chr13	100600000	100625000	chr13	100475000	100500000	3.49856e-05	0.00691275	1	1	2	6
chr13	42075000	42100000	chr13	42075000	42100000	3.50338e-05	0.00691275	0	1	0	0
chr13	16975000	17000000	chr13	16950000	16975000	3.52062e-05	0.00691275	0	0	0	3
chr13	9725000	9750000	chr13	9725000	9750000	3.52502e-05	0.00691275	0	0	0	0
chr13	69000000	69025000	chr13	69000000	69025000	3.52553e-05	0.00691275	0	0	0	0
chr13	4675000	4700000	chr13	4675000	4700000	3.5305e-05	0.00691275	0	0	0	2
chr13	117975000	118000000	chr13	117975000	118000000	3.53109e-05	0.00691275	0	0	0	1
chr13	5750000	5775000	chr13	5750000	5775000	3.53793e-05	0.00691275	0	0	0	1
chr13	25075000	25100000	chr13	25075000	25100000	3.53868e-05	0.00691275	0	0	0	1
chr13	6475000	6500000	chr13	6475000	6500000	3.56549e-05	0.00694795	0	0	0	1
chr13	26650000	26675000	chr13	26650000	26675000	3.5724e-05	0.00694795	0	0	0	1
chr13	14625000	14650000	chr13	14625000	14650000	3.5868e-05	0.00694795	0	0	0	2
chr13	19525000	19550000	chr13	19500000	19525000	3.5885e-05	0.00694795	0	0	0	3
chr13	29925000	29950000	chr13	29900000	29925000	3.60683e-05	0.00694795	0	1	0	0
chr13	9775000	9800000	chr13	9750000	9775000	3.61068e-05	0.00694795	0	0	0	0
chr13	3925000	3950000	chr13	3925000	3950000	3.62383e-05	0.00694795	0	0	0	0
chr13	49650000	49675000	chr13	49650000	49675000	3.63439e-05	0.00694795	0	0	0	0
chr13	8525000	8550000	chr13	8525000	8550000	3.63451e-05	0.00694795	0	0	0	0
chr13	19850000	19875000	chr13	19850000	19875000	3.64897e-05	0.00694795	1	0	0	4
chr13	21300000	21325000	chr13	21275000	21300000	3.64957e-05	0.00694795	1	0	0	0
chr13	32575000	32600000	chr13	32575000	32600000	3.65438e-05	0.00694795	0	0	0	0
chr13	41600000	41625000	chr13	41600000	41625000	3.65707e-05	0.00694795	0	0	0	0
chr13	23400000	23425000	chr13	23250000	23275000	3.6773e-05	0.00694795	1	0	0	3
chr13	13750000	13775000	chr13	13750000	13775000	3.68069e-05	0.00694795	0	0	0	0
chr13	13725000	13750000	chr13	13725000	13750000	3.68177e-05	0.00694795	0	0	0	0
chr13	21300000	21325000	chr13	21250000	21275000	3.69264e-05	0.00694795	1	0	0	0
chr13	30225000	30250000	chr13	30200000	30225000	3.69574e-05	0.00694795	0	0	0	1
chr13	6575000	6600000	chr13	6550000	6575000	3.69673e-05	0.00694795	0	0	0	1
chr13	19900000	19925000	chr13	19875000	19900000	3.70337e-05	0.00694795	1	0	0	4
chr13	9625000	9650000	chr13	9600000	9625000	3.76189e-05	0.00695468	2	0	2	0
chr13	26325000	26350000	chr13	26325000	26350000	3.76534e-05	0.00695468	0	0	0	1
chr13	10425000	10450000	chr13	10425000	10450000	3.77236e-05	0.00695468	0	0	0	1
chr13	22525000	22550000	chr13	22500000	22525000	3.77334e-05	0.00695468	0	0	0	2
chr13	20550000	20575000	chr13	20500000	20525000	3.77619e-05	0.00695468	0	0	0	2
chr13	37525000	37550000	chr13	37450000	37475000	3.78943e-05	0.00695468	0	0	0	1
chr13	28200000	28225000	chr13	28200000	28225000	3.79563e-05	0.00695468	0	0	0	0
chr13	31775000	31800000	chr13	31775000	31800000	3.80136e-05	0.00695468	0	0	0	0
chr13	25350000	25375000	chr13	25350000	25375000	3.80171e-05	0.00695468	0	0	0	0
chr13	8500000	8525000	chr13	8500000	8525000	3.80623e-05	0.00695468	0	0	0	0
chr13	18650000	18675000	chr13	18650000	18675000	3.80729e-05	0.00695468	0	0	0	1
chr13	40025000	40050000	chr13	40025000	40050000	3.80812e-05	0.00695468	0	0	0	3
chr13	7450000	7475000	chr13	7450000	7475000	3.80827e-05	0.00695468	0	0	0	0
chr13	18675000	18700000	chr13	18650000	18675000	3.80972e-05	0.00695468	0	0	0	1
chr13	13850000	13875000	chr13	13825000	13850000	3.8177e-05	0.00695586	1	1	1	0
chr13	34100000	34125000	chr13	34100000	34125000	3.84125e-05	0.00697267	0	1	0	0
chr13	60425000	60450000	chr13	60425000	60450000	3.84294e-05	0.00697267	0	0	1	1
chr13	23250000	23275000	chr13	23250000	23275000	3.8557e-05	0.00697267	0	0	0	3
chr13	9675000	9700000	chr13	9650000	9675000	3.85637e-05	0.00697267	1	0	0	0
chr13	36400000	36425000	chr13	36400000	36425000	3.87575e-05	0.00699307	0	0	0	0
chr13	24250000	24275000	chr13	24250000	24275000	3.8889e-05	0.00699307	0	0	0	1
chr13	18825000	18850000	chr13	18800000	18825000	3.89307e-05	0.00699307	0	0	0	1
chr13	21200000	21225000	chr13	21175000	21200000	3.89904e-05	0.00699307	1	0	0	0
chr13	38575000	38600000	chr13	38550000	38575000	3.91227e-05	0.00699307	0	0	0	1
chr13	21925000	21950000	chr13	21925000	21950000	3.92082e-05	0.00699307	0	1	1	1
chr13	13825000	13850000	chr13	13775000	13800000	3.92286e-05	0.00699307	0	0	2	0
chr13	95150000	95175000	chr13	95150000	95175000	3.9267e-05	0.00699307	0	0	0	0
chr13	19825000	19850000	chr13	19800000	19825000	3.95422e-05	0.00700957	0	0	0	4
chr13	9525000	9550000	chr13	9525000	9550000	3.95574e-05	0.00700957	1	0	0	0
chr13	20250000	20275000	chr13	20100000	20125000	3.95816e-05	0.00700957	6	11	1	4
chr13	19350000	19375000	chr13	19350000	19375000	3.96885e-05	0.00701539	0	0	1	2
chr13	29100000	29125000	chr13	29100000	29125000	3.97792e-05	0.00701832	0	0	0	0
chr13	24025000	24050000	chr13	24025000	24050000	4.01227e-05	0.00703986	0	0	0	1
chr13	29725000	29750000	chr13	29725000	29750000	4.01586e-05	0.00703986	0	0	0	0
chr13	34375000	34400000	chr13	34325000	34350000	4.02768e-05	0.00703986	0	1	0	1
chr13	118750000	118775000	chr13	118750000	118775000	4.02825e-05	0.00703986	0	0	0	0
chr13	16425000	16450000	chr13	16425000	16450000	4.03301e-05	0.00703986	0	0	0	1
chr13	20225000	20250000	chr13	20200000	20225000	4.03471e-05	0.00703986	0	9	0	4
chr13	118600000	118625000	chr13	118600000	118625000	4.06089e-05	0.00706117	0	0	1	0
chr13	43075000	43100000	chr13	43050000	43075000	4.0691e-05	0.00706117	0	0	0	0
chr13	34750000	34775000	chr13	34750000	34775000	4.06928e-05	0.00706117	0	0	0	0
chr13	20625000	20650000	chr13	20600000	20625000	4.08985e-05	0.0070819	0	1	0	2
chr13	54075000	54100000	chr13	53775000	53800000	4.09617e-05	0.0070819	0	0	2	0
chr13	36725000	36750000	chr13	36700000	36725000	4.11115e-05	0.00708689	0	0	2	0
chr13	31800000	31825000	chr13	31775000	31800000	4.12063e-05	0.00708689	0	0	0	0
chr13	18050000	18075000	chr13	18050000	18075000	4.12201e-05	0.00708689	0	0	0	1
chr13	40100000	40125000	chr13	40075000	40100000	4.13832e-05	0.00708689	0	0	0	3
chr13	31700000	31725000	chr13	31700000	31725000	4.14936e-05	0.00708689	0	0	0	0
chr13	93950000	93975000	chr13	93950000	93975000	4.15135e-05	0.00708689	0	0	1	0
chr13	27450000	27475000	chr13	27450000	27475000	4.15196e-05	0.00708689	0	0	0	0
chr13	5650000	5675000	chr13	5650000	5675000	4.17544e-05	0.00708689	0	0	0	2
chr13	23550000	23575000	chr13	23550000	23575000	4.18094e-05	0.00708689	0	0	0	0
chr13	3825000	3850000	chr13	3825000	3850000	4.19409e-05	0.00708689	0	0	0	0
chr13	34275000	34300000	chr13	34275000	34300000	4.2034e-05	0.00708689	2	0	0	1
chr13	28900000	28925000	chr13	28775000	28800000	4.22809e-05	0.00708689	5	0	1	0
chr13	117275000	117300000	chr13	117200000	117225000	4.23424e-05	0.00708689	0	0	0	0
chr13	8050000	8075000	chr13	8050000	8075000	4.26798e-05	0.00708689	0	0	0	0
chr13	21775000	21800000	chr13	21775000	21800000	4.27181e-05	0.00708689	0	0	0	0
chr13	21750000	21775000	chr13	21750000	21775000	4.27338e-05	0.00708689	0	0	0	0
chr13	34725000	34750000	chr13	34725000	34750000	4.27857e-05	0.00708689	2	0	0	0
chr13	12325000	12350000	chr13	12300000	12325000	4.27938e-05	0.00708689	0	0	0	0
chr13	37350000	37375000	chr13	37350000	37375000	4.27952e-05	0.00708689	0	0	0	0
chr13	31175000	31200000	chr13	31175000	31200000	4.28386e-05	0.00708689	0	0	0	1
chr13	16400000	16425000	chr13	16400000	16425000	4.28888e-05	0.00708689	0	0	0	1
chr13	40075000	40100000	chr13	40050000	40075000	4.29226e-05	0.00708689	0	0	0	3
chr13	111025000	111050000	chr13	111025000	111050000	4.29539e-05	0.00708689	0	0	0	1
chr13	26450000	26475000	chr13	26400000	26425000	4.29695e-05	0.00708689	1	0	0	1
chr13	23150000	23175000	chr13	23150000	23175000	4.30133e-05	0.00708689	0	0	0	3
chr13	53500000	53525000	chr13	53500000	53525000	4.31066e-05	0.00708689	0	0	0	0
chr13	4125000	4150000	chr13	4125000	4150000	4.32472e-05	0.00708689	1	0	0	1
chr13	42825000	42850000	chr13	42825000	42850000	4.33892e-05	0.00708689	0	0	0	0
chr13	38225000	38250000	chr13	38225000	38250000	4.34585e-05	0.00708689	0	0	0	3
chr13	118425000	118450000	chr13	118425000	118450000	4.34934e-05	0.00708689	0	0	0	0
chr13	31400000	31425000	chr13	31250000	31275000	4.35165e-05	0.00708689	0	0	2	1
chr13	40925000	40950000	chr13	40925000	40950000	4.36732e-05	0.00708689	1	0	0	0
chr13	14150000	14175000	chr13	14125000	14150000	4.37367e-05	0.00708689	0	0	0	0
chr13	21975000	22000000	chr13	21900000	21925000	4.37556e-05	0.00708689	0	2	1	2
chr13	32650000	32675000	chr13	32625000	32650000	4.38521e-05	0.00708689	0	0	0	0
chr13	43050000	43075000	chr13	43025000	43050000	4.39461e-05	0.00708689	0	0	1	0
chr13	28900000	28925000	chr13	28875000	28900000	4.40745e-05	0.00708689	1	0	0	0
chr13	86600000	86625000	chr13	86600000	86625000	4.41519e-05	0.00708689	0	0	0	4
chr13	19850000	19875000	chr13	19825000	19850000	4.43535e-05	0.00708689	1	0	0	4
chr13	35675000	35700000	chr13	35650000	35675000	4.44021e-05	0.00708689	0	0	0	0
chr13	15550000	15575000	chr13	15525000	15550000	4.44036e-05	0.00708689	0	0	0	2
chr13	38750000	38775000	chr13	38750000	38775000	4.45579e-05	0.00708689	0	0	0	0
[truncated: 57,841 more rows]

## Sheet: Sox2_Diff_HiC_Peaks
chrom1	start1	end1	chrom2	start2	end2	PValue	FDR	H3K27Ac_peak	H3K36me_peak	ATAC_peak	hiC_block
[truncated: 687 more rows]
