# Supplementary material for: Agnostic detection of genomic alterations by holistic DNA structural interrogation
Source: PLoS One. 2018 Nov 29;13(11):e0208054. doi: 10.1371/journal.pone.0208054 (PMC6264503; doi:10.1371/journal.pone.0208054)
Supplement: S6 Table — (XLS) [file pone.0208054.s012.xls]

## Sheet: SE15_H3K27Ac_Peaks
chr	start	stop	meanSE15	meanF123	pval	padj	H3K36me_peak	ATAC_peak	hiC_block	hiC_peak
chr10	100190198	100191385	213.342	479.77	1.71e-05	0.000241	0	0	0	0
chr10	100483776	100484644	27.397	135.705	1.25e-08	4.99e-07	0	0	0	0
chr10	100485896	100486097	0.898	36.821	5.41e-08	1.78e-06	0	0	0	0
chr10	100567261	100568169	75.907	256.776	2.97e-09	1.43e-07	0	0	0	0
chr10	103343466	103344128	25.153	113.339	1.59e-07	4.55e-06	0	0	0	0
chr10	103344170	103348630	455.915	1385.83	2.59e-12	2.92e-10	0	0	0	0
chr10	10556510	10556901	6.738	65.654	2.48e-08	9.08e-07	0	0	0	0
chr10	108185243	108186441	40.875	197.404	3.18e-11	2.65e-09	0	0	0	0
chr10	108187081	108187376	7.187	45.565	3.04e-05	0.000388	0	0	0	0
chr10	108282167	108282960	71.414	178.339	4.76e-05	0.000562	0	0	0	0
chr10	108283034	108284973	420.434	883.241	9.1e-06	0.000142	0	0	0	0
chr10	108285061	108288387	2449.77	4300.57	5.28e-05	0.000614	0	0	0	0
chr10	108353849	108355251	93.427	330.356	6.46e-11	4.94e-09	0	0	0	0
chr10	108355451	108357849	233.57	550.105	3.89e-07	9.83e-06	0	0	0	0
chr10	108359543	108361229	122.17	513.416	6.3e-16	1.78e-13	0	0	0	0
chr10	108361345	108361846	27.4	90.14	9.08e-05	0.000963	0	0	0	0
chr10	108361891	108363274	75.461	229.408	1.51e-07	4.35e-06	0	0	0	0
chr10	108384029	108386094	140.143	353.762	1.13e-06	2.45e-05	0	0	0	0
chr10	108402047	108409336	1309.79	3603.09	1.01e-12	1.25e-10	0	0	0	0
chr10	108420701	108420916	0.898	24.609	1.58e-05	0.000226	0	0	0	0
chr10	108422464	108423032	29.646	97.418	5.6e-05	0.000644	0	0	0	0
chr10	108435975	108438377	349.462	909.504	2.01e-08	7.56e-07	0	0	0	0
chr10	108523918	108524724	62.432	157.142	6.88e-05	0.000764	0	0	0	0
chr10	108534951	108535435	55.697	146.066	5.58e-05	0.000642	0	0	0	0
chr10	108536139	108537078	87.588	215.422	2.88e-05	0.000371	0	0	0	0
chr10	109044158	109044860	24.257	122.145	3.48e-08	1.22e-06	0	0	0	0
chr10	109314834	109315040	1.796	26.315	7.8e-05	0.000851	0	0	0	0
chr10	109559908	109561401	103.755	373.898	1e-11	9.56e-10	0	0	0	0
chr10	109660712	109660916	6.288	49.039	3.48e-06	6.36e-05	0	0	0	0
chr10	109985590	109986170	9.434	69.492	1.69e-06	3.45e-05	0	0	0	0
chr10	110024724	110025990	58.39	208.486	7.58e-09	3.23e-07	0	0	0	0
chr10	110911327	110912423	57.491	213.102	6.06e-09	2.66e-07	0	0	0	0
chr10	111367825	111370588	543.497	177.913	2.32e-10	1.52e-08	0	0	0	0
chr10	111376765	111378044	349.908	118.698	4.11e-08	1.41e-06	0	0	0	0
chr10	111378133	111379531	382.692	133.73	1.15e-08	4.65e-07	0	0	0	0
chr10	111472639	111474558	1925.65	919.593	6.62e-06	0.000109	2	0	0	0
chr10	11158737	11159462	23.355	89.458	2.3e-05	0.000308	0	0	0	0
chr10	111767574	111768652	74.112	246.421	9.69e-09	4e-07	0	0	0	0
chr10	111874940	111876018	68.723	270.13	5.36e-11	4.18e-09	0	0	0	0
chr10	111995815	111996050	3.144	44.815	2.26e-07	6.15e-06	0	0	0	0
chr10	111996255	111997108	32.341	121.876	1.4e-06	2.94e-05	0	0	0	0
chr10	112962036	112963216	36.83	186.506	2.31e-11	2e-09	0	0	0	0
chr10	114143140	114143686	17.518	73.325	8.94e-05	0.00095	0	0	0	0
chr10	11470650	11471432	35.934	116.937	9.92e-06	0.000153	0	0	0	0
chr10	115011390	115011848	15.272	64.547	4.87e-05	0.000573	0	0	0	0
chr10	115174990	115175430	8.983	60.832	1.05e-06	2.3e-05	0	0	0	0
chr10	115195369	115196472	83.992	324.577	4e-12	4.26e-10	0	0	0	0
chr10	115199449	115201751	314.401	774.024	2.95e-08	1.05e-06	0	0	0	0
chr10	115202060	115202681	33.235	136.118	5.09e-07	1.24e-05	0	0	0	0
chr10	115202725	115203937	50.307	185.941	1.23e-08	4.93e-07	0	0	0	0
chr10	115204906	115207446	147.768	505.379	5.95e-12	6.05e-10	0	0	0	0
chr10	115219938	115220375	15.72	69.486	1.63e-05	0.000232	0	0	0	0
chr10	115220769	115221558	23.805	165.103	2.41e-13	3.56e-11	0	0	0	0
chr10	115221932	115222241	11.229	55.836	4.51e-05	0.000538	0	0	0	0
chr10	115222526	115222846	6.736	48.262	1.66e-05	0.000235	0	0	0	0
chr10	115222890	115224318	43.12	323.399	7.76e-20	5.4e-17	0	0	0	0
chr10	115293549	115294199	17.518	70.298	7.86e-05	0.000856	0	0	0	0
chr10	115332032	115332460	20.661	101.664	1.5e-07	4.33e-06	0	0	0	0
chr10	115332568	115333544	41.777	161.119	2.9e-06	5.44e-05	0	0	0	0
chr10	115348595	115350141	132.505	492.846	3.1e-13	4.45e-11	1	0	0	0
chr10	115354604	115354945	11.678	58.678	2.15e-05	0.000291	1	0	0	0
chr10	115475327	115475823	18.864	99.751	7.39e-08	2.34e-06	0	0	0	0
chr10	115557079	115557466	21.111	84.367	1.33e-05	0.000196	0	0	0	0
chr10	116238715	116239033	5.39	38.052	6.05e-05	0.000687	0	0	0	0
chr10	116514007	116514602	29.644	107.683	4.16e-06	7.38e-05	0	0	0	0
chr10	116532638	116533515	57.491	159.503	1.67e-05	0.000237	0	0	0	0
chr10	116535049	116535976	115.886	267.02	2.78e-05	0.000361	0	0	0	0
chr10	116559078	116559849	65.574	185.975	5.58e-06	9.45e-05	0	0	0	0
chr10	116559900	116565935	1895.89	4472.82	1.06e-10	7.65e-09	0	0	0	0
chr10	116567430	116568415	23.804	117.961	1.38e-07	4.02e-06	0	0	0	0
chr10	116571102	116572165	54.795	146.967	6.6e-05	0.000739	0	0	0	0
chr10	116577942	116578401	16.619	64.994	8.76e-05	0.000935	0	0	0	0
chr10	117090558	117092042	130.262	397.964	3.36e-09	1.6e-07	0	0	0	0
chr10	117093790	117095454	154.068	352.929	1.21e-05	0.00018	0	0	0	0
chr10	117177081	117177602	50.306	143.974	1.87e-05	0.000259	0	0	0	0
chr10	117340120	117340670	23.356	82.655	5.31e-05	0.000616	0	0	0	0
chr10	117340803	117344053	569.105	1290.86	1.13e-07	3.38e-06	0	0	0	0
chr10	117368656	117369898	33.687	207.764	1.47e-14	3e-12	1	0	0	0
chr10	117692626	117693904	70.07	174.3	5.44e-05	0.000629	2	0	0	0
chr10	117697263	117698388	48.956	270.358	3.49e-14	6.45e-12	2	0	0	0
chr10	117698687	117699186	14.821	70.415	1.26e-05	0.000187	2	0	0	0
chr10	117702996	117703207	4.491	36.223	5.84e-05	0.000666	1	0	0	0
chr10	117706467	117708702	154.956	492.515	1.26e-10	8.87e-09	1	0	0	0
chr10	117760462	117762495	208.858	462.229	2.47e-06	4.76e-05	0	0	0	0
chr10	117762561	117763451	102.86	308.287	3.22e-08	1.14e-06	0	0	0	0
chr10	117824647	117825248	22.009	88.791	6.55e-06	0.000108	0	0	0	0
chr10	117848520	117849000	75.46	184.957	4.43e-05	0.00053	0	0	0	0
chr10	117849043	117849664	47.61	128.405	8.95e-05	0.000952	0	0	0	0
chr10	117914212	117915709	313.063	130.049	2.82e-06	5.31e-05	0	0	0	0
chr10	118043925	118044341	22.01	101.037	7.38e-07	1.7e-05	0	0	0	0
chr10	118044650	118046639	261.858	1158.18	5.74e-22	6.33e-19	0	0	0	0
chr10	119452443	119453622	99.718	384.039	3.43e-12	3.71e-10	0	0	0	0
chr10	119499400	119500684	48.961	193.399	1.03e-08	4.23e-07	0	0	0	0
chr10	119507247	119507542	11.228	55.624	6.05e-05	0.000686	0	0	0	0
chr10	120090889	120092771	168.433	560.425	9.03e-13	1.14e-10	0	0	0	0
chr10	120162276	120164649	433.452	1330.42	2.02e-13	3.05e-11	0	0	0	0
chr10	120165621	120166929	89.382	275.847	1.34e-08	5.31e-07	0	0	0	0
chr10	120339334	120339706	14.374	67.629	1.58e-05	0.000225	0	0	0	0
chr10	120421848	120423379	140.594	348.835	2.82e-06	5.31e-05	0	0	0	0
chr10	120475006	120478000	2858.64	1242.42	8.32e-07	1.88e-05	0	0	0	0
chr10	120593653	120595762	362.92	118.547	5.44e-09	2.43e-07	0	0	0	0
chr10	120616077	120616595	35.485	111.074	5.47e-05	0.000631	0	0	0	0
chr10	120616810	120617404	33.238	115.622	4.96e-06	8.57e-05	0	0	0	0
chr10	120625884	120626799	37.729	140.851	2.78e-07	7.36e-06	0	0	0	0
chr10	120627261	120628350	89.829	268.636	1.43e-07	4.13e-06	0	0	0	0
chr10	120628478	120629179	38.629	140.493	5.6e-07	1.34e-05	0	0	0	0
chr10	120632298	120633619	77.259	187.743	9.11e-05	0.000966	0	0	0	0
chr10	120702116	120702515	12.128	54.846	8.31e-05	0.000896	0	0	0	0
chr10	120945901	120946579	24.703	126.19	7.87e-09	3.34e-07	0	0	0	0
chr10	120950102	120951038	32.338	117.356	3.42e-06	6.26e-05	0	0	0	0
chr10	120954986	120955586	16.618	109.748	1.16e-09	6.3e-08	0	0	0	0
chr10	120956747	120957885	99.709	380.365	8.94e-12	8.65e-10	0	0	0	0
chr10	121350796	121351454	118.588	35.624	4.95e-05	0.000581	0	0	0	0
chr10	121610106	121610608	20.662	80.081	2.06e-05	0.000282	0	0	0	0
chr10	121750164	121751079	220.991	71.254	3.34e-07	8.59e-06	0	0	0	0
chr10	121891740	121894089	106	457.839	8.38e-16	2.31e-13	0	0	0	0
chr10	121902277	121902866	18.863	113.256	3.68e-09	1.73e-07	0	0	0	0
chr10	121903078	121904193	88.036	328.305	3.07e-11	2.56e-09	0	0	0	0
chr10	121904616	121905324	19.763	79.31	3.56e-05	0.000444	0	0	0	0
chr10	121961157	121961633	10.331	56.077	2.65e-05	0.000346	0	0	0	0
chr10	122810220	122811061	34.585	133.635	4.3e-07	1.07e-05	0	0	0	0
chr10	122843309	122845404	118.127	865.297	1.48e-32	1.06e-28	0	0	0	0
chr10	122887288	122888991	78.606	310.749	1.08e-11	1.03e-09	0	0	0	0
chr10	122890693	122891514	44.469	211.843	3.29e-11	2.73e-09	0	0	0	0
chr10	122891794	122892840	41.773	229.85	4.88e-13	6.68e-11	0	0	0	0
chr10	122931306	122932810	171.13	363	2.92e-05	0.000375	0	0	0	0
chr10	124207814	124208059	217.405	84.21	4.5e-05	0.000537	0	0	0	0
chr10	12490000	12490581	21.108	107.711	4.19e-07	1.05e-05	0	0	0	0
chr10	125211180	125211566	15.72	83.253	5.17e-07	1.25e-05	0	0	0	0
chr10	12546223	12546964	24.253	111.577	1.9e-07	5.29e-06	0	0	0	0
chr10	12547277	12547492	13.472	75.382	1.78e-05	0.000249	0	0	0	0
chr10	12547808	12555702	614.925	2824.61	3.66e-23	5.61e-20	0	0	0	0
chr10	12560605	12561270	20.211	101.099	1.42e-07	4.13e-06	0	0	0	0
chr10	12570623	12573966	432.987	1053.35	1.78e-09	9.2e-08	0	0	0	0
chr10	12574319	12575400	90.285	239.164	4.04e-06	7.21e-05	0	0	0	0
chr10	125785102	125785872	20.213	109.032	1.16e-08	4.68e-07	0	0	0	0
chr10	125785969	125786868	32.789	192.705	2.89e-13	4.18e-11	0	0	0	0
chr10	125787522	125788095	18.865	92.383	5.14e-07	1.25e-05	0	0	0	0
chr10	125834016	125834372	10.331	57.962	1.19e-05	0.000179	0	0	0	0
chr10	125840099	125840644	13.924	99.717	1.61e-09	8.41e-08	0	0	0	0
chr10	125965680	125967886	334.189	897.754	2.07e-08	7.74e-07	0	0	0	0
chr10	125967932	125968137	2.695	31.675	1.85e-05	0.000257	0	0	0	0
chr10	125968249	125968766	13.026	85.978	2.62e-08	9.51e-07	0	0	0	0
chr10	125968970	125969470	14.372	77.894	1.9e-06	3.81e-05	0	0	0	0
chr10	125970056	125970762	23.805	87.567	1.76e-05	0.000248	1	0	0	0
chr10	126013271	126014066	24.256	116.097	5.3e-08	1.75e-06	1	0	0	0
chr10	12603702	12605469	46.713	225.499	1.2e-11	1.12e-09	0	0	0	0
chr10	12607178	12607831	25.603	159.262	5.8e-12	5.91e-10	0	0	0	0
chr10	12607869	12611135	387.626	1126.72	5.03e-13	6.86e-11	0	0	0	0
chr10	12613593	12615501	342.723	783.993	5.67e-07	1.35e-05	0	0	0	0
chr10	126267487	126267819	5.839	48.681	3.39e-06	6.21e-05	0	0	0	0
chr10	127131430	127132226	43.119	140.191	4.07e-06	7.26e-05	0	0	0	0
chr10	12726092	12727171	106.006	293.976	5.94e-07	1.41e-05	0	0	0	0
chr10	127273066	127274944	400.212	779.272	2.19e-05	0.000295	0	0	0	0
chr10	127332271	127332752	183.718	71.371	8.24e-05	0.00089	1	0	0	0
chr10	127430918	127431315	13.923	84.546	1.26e-07	3.7e-06	0	0	0	0
chr10	127499983	127501423	92.079	282.699	1.14e-08	4.61e-07	0	0	0	0
chr10	127609455	127611106	338.223	682.351	1.11e-05	0.000168	4	0	0	0
chr10	127813168	127814048	39.976	142.413	4.39e-07	1.09e-05	0	0	0	0
chr10	127904532	127905551	48.51	137.809	4.68e-05	0.000554	0	0	0	0
chr10	127938923	127940036	250.634	108.344	2.45e-05	0.000325	0	0	0	0
chr10	128102860	128103827	71.869	247.063	3.76e-08	1.3e-06	0	0	0	0
chr10	128104035	128106257	233.561	864.226	5.99e-17	2.14e-14	0	0	0	0
chr10	128108628	128109748	67.374	195.127	1.62e-06	3.32e-05	0	0	0	0
chr10	12812536	12815306	320.244	763.235	4.19e-08	1.43e-06	0	0	0	0
chr10	128185172	128188485	1533.01	2721.78	3.02e-05	0.000387	0	0	0	0
chr10	128268940	128271128	264.111	539.963	1.87e-05	0.000259	4	0	0	0
chr10	128285988	128287388	89.835	337.684	3.3e-11	2.73e-09	3	0	0	0
chr10	128347037	128348241	74.562	279.858	7.96e-11	5.95e-09	0	0	0	0
chr10	128350688	128351628	89.83	254.842	1.33e-06	2.81e-05	0	0	0	0
chr10	128352278	128354134	131.609	411.91	6.59e-10	3.82e-08	0	0	0	0
chr10	128380445	128384254	379.993	922.03	5.92e-09	2.61e-07	1	0	0	0
chr10	128419486	128419927	24.705	88.702	3.76e-05	0.000464	0	0	0	0
chr10	128420091	128421637	135.645	436.191	3.03e-09	1.46e-07	0	0	0	0
chr10	128559336	128560985	118.58	315.75	1.91e-07	5.31e-06	1	0	0	0
chr10	128686238	128686608	7.188	56.401	1.83e-06	3.68e-05	0	0	0	0
chr10	128702658	128703457	59.287	161.366	2.27e-05	0.000304	0	0	0	0
chr10	128741148	128742848	146.433	473.479	3.73e-10	2.3e-08	0	0	0	0
chr10	128752080	128752921	28.745	132.231	2.8e-08	1.01e-06	0	0	0	0
chr10	128752972	128753625	26.502	99.93	6.11e-06	0.000102	0	0	0	0
chr10	128755630	128756519	58.842	153.427	5.85e-05	0.000668	0	0	0	0
chr10	128771692	128772059	426.211	1065.02	7.06e-06	0.000115	1	0	0	0
chr10	128790988	128791317	9.432	48.709	6.77e-05	0.000753	0	0	0	0
chr10	128839194	128839830	33.238	124.147	8.82e-07	1.98e-05	0	0	0	0
chr10	128839973	128841527	70.517	302.486	3.92e-13	5.51e-11	0	0	0	0
chr10	128899700	128903097	770.743	416.871	9.11e-05	0.000966	0	0	0	0
chr10	129818183	129819021	180.117	49.308	4.87e-08	1.63e-06	0	0	0	0
chr10	129846575	129847508	50.305	199.81	3.39e-09	1.61e-07	0	0	0	0
chr10	129847630	129849748	138.789	556.621	5.39e-16	1.55e-13	0	0	0	0
chr10	130420859	130422110	178.764	398.109	4.23e-06	7.49e-05	0	0	0	0
chr10	13106133	13106469	4.941	55.204	5.3e-08	1.75e-06	0	0	0	0
chr10	13106584	13108196	66.031	395.902	2.91e-16	8.86e-14	0	0	0	0
chr10	13108247	13109408	27.397	227.317	5.04e-18	2.32e-15	0	0	0	0
chr10	13109792	13110223	14.374	67.863	2.56e-05	0.000337	0	0	0	0
chr10	13115078	13115430	11.678	58.046	3.62e-05	0.00045	0	0	0	0
chr10	13663836	13664442	15.27	87.925	4.42e-07	1.1e-05	0	0	0	0
chr10	13666651	13667025	4.491	44.34	1.11e-05	0.000169	0	0	0	0
chr10	13667438	13668086	27.398	117.804	1.34e-07	3.91e-06	0	0	0	0
chr10	13774744	13776114	48.962	180.169	2.35e-07	6.36e-06	0	0	0	0
chr10	13832014	13832841	36.833	149.003	1.19e-07	3.53e-06	0	0	0	0
chr10	13832934	13834009	68.725	229.421	1.2e-07	3.56e-06	0	0	0	0
chr10	13838358	13839058	17.067	78.141	8.57e-06	0.000136	0	0	0	0
chr10	13990057	13991195	83.549	263.561	2.33e-07	6.32e-06	0	0	0	0
chr10	14016298	14020041	387.18	991.295	4.44e-10	2.7e-08	0	0	0	0
chr10	14385280	14385535	3.593	38.08	5.85e-06	9.84e-05	0	0	0	0
chr10	14969227	14970628	62.883	228.39	1.65e-09	8.6e-08	0	0	0	0
chr10	14984650	14986904	265.9	536.159	1.95e-05	0.000268	0	0	0	0
chr10	14986998	14987703	73.66	181.242	5.23e-05	0.000608	0	0	0	0
chr10	17229760	17231381	92.08	339.884	2.08e-11	1.82e-09	0	0	0	0
chr10	17317060	17318244	183.264	380.358	5.99e-05	0.000681	0	0	0	0
chr10	17704772	17705396	12.577	86.28	1.68e-08	6.47e-07	0	0	0	0
chr10	17794112	17794555	10.329	63.198	9.65e-06	0.000149	0	0	0	0
chr10	17794672	17798683	402.898	1253.94	1.6e-14	3.25e-12	0	0	0	0
chr10	17807429	17808679	48.057	167.565	4.87e-07	1.19e-05	0	0	0	0
chr10	17808866	17809453	31.44	99.6	5.1e-05	0.000596	0	0	0	0
chr10	17869785	17870143	11.229	67.993	1.89e-06	3.79e-05	0	0	0	0
chr10	18091136	18092274	145.075	332.868	9.78e-06	0.000151	0	0	0	0
chr10	18203916	18205781	205.268	422.36	2.51e-05	0.000331	0	0	0	0
chr10	18318512	18319721	1288.73	493.842	1.75e-07	4.94e-06	0	0	0	0
chr10	18445178	18445730	19.313	87.925	1.63e-06	3.34e-05	0	0	0	0
chr10	18505179	18506520	80.844	294.251	1.75e-09	9.06e-08	1	0	0	0
chr10	18590991	18592252	275.356	113.222	8.77e-05	0.000936	0	0	0	0
chr10	18846636	18847519	30.991	126.933	1.42e-07	4.13e-06	0	0	0	0
chr10	19014218	19014562	17.069	85.715	1.41e-06	2.97e-05	0	0	0	0
chr10	19126040	19126507	8.983	57.99	2.59e-06	4.95e-05	0	0	0	0
chr10	19126723	19127048	8.983	55.059	1.07e-05	0.000163	0	0	0	0
chr10	19127375	19127854	16.619	75.169	9.29e-06	0.000145	0	0	0	0
chr10	19160362	19160901	14.374	86.789	8.85e-08	2.72e-06	0	0	0	0
chr10	19168002	19168769	46.713	143.017	8.89e-06	0.00014	0	0	0	0
chr10	19182143	19183954	121.274	371.593	1.9e-09	9.73e-08	0	0	0	0
chr10	19464663	19465012	1.796	60.446	4.28e-11	3.43e-09	0	0	0	0
chr10	19900270	19900859	36.831	118.01	1.28e-05	0.00019	0	0	0	0
chr10	20073467	20074362	50.756	179.474	4.71e-08	1.58e-06	0	0	0	0
chr10	20148887	20150411	1058.7	534.557	1.29e-05	0.00019	0	0	0	0
chr10	20169457	20170698	126.227	341.612	2.26e-05	0.000303	0	0	0	0
chr10	20775912	20776156	0.898	42.091	3.96e-09	1.85e-07	0	0	0	0
chr10	21052782	21057189	1160.22	2153.42	2.71e-05	0.000353	0	0	0	0
chr10	21087384	21087886	5.391	49.101	5.93e-06	9.95e-05	0	0	0	0
chr10	21298041	21298981	59.739	174.177	2.38e-06	4.62e-05	0	0	0	0
chr10	21300126	21302124	131.606	363	4.88e-08	1.63e-06	0	0	0	0
chr10	21302471	21302774	4.491	37.034	3.99e-05	0.000487	0	0	0	0
chr10	21399340	21399931	22.458	90.146	7.72e-06	0.000124	0	0	0	0
chr10	21744433	21747563	588.87	1223.06	2.71e-06	5.14e-05	0	0	0	0
chr10	21790691	21791219	34.585	111.42	4.11e-05	0.000499	0	0	0	0
chr10	21820992	21821802	80.401	197.981	2.9e-05	0.000374	0	0	0	0
chr10	21978380	21989986	2651.42	5842.38	2.5e-09	1.24e-07	0	0	0	0
chr10	22057661	22059339	956.291	483.948	1.91e-05	0.000264	0	0	0	0
chr10	22410262	22411659	133.407	318.749	1.12e-05	0.000169	0	0	0	0
chr10	23177205	23177752	6.289	87.422	2.01e-11	1.77e-09	0	0	0	0
chr10	24213435	24213777	17.069	67.478	7.26e-05	0.0008	0	0	0	0
chr10	24326554	24328354	225.481	445.152	8.47e-05	0.00091	0	0	0	0
chr10	24590851	24592758	384.481	734.642	2.51e-05	0.00033	0	0	0	0
chr10	24856256	24857839	142.835	387.597	2.87e-08	1.03e-06	0	0	0	0
chr10	25117528	25118382	33.684	106.816	6.99e-05	0.000775	0	0	0	0
chr10	25296285	25296892	248.411	77.625	7.56e-06	0.000122	0	0	0	0
chr10	25297001	25297511	400.232	139	7.64e-07	1.75e-05	0	0	0	0
chr10	25808973	25810862	169.78	497.977	2.58e-10	1.67e-08	0	0	0	0
chr10	25888209	25889386	100.613	256.412	2.3e-06	4.48e-05	0	0	0	0
chr10	26479854	26481227	78.151	264.619	3.68e-09	1.73e-07	0	0	0	0
chr10	26491908	26492456	17.965	86.968	1.04e-06	2.27e-05	0	0	0	0
chr10	26634172	26634856	43.122	131.783	2.4e-05	0.000319	0	0	0	0
chr10	26926312	26926862	19.761	86.252	1.54e-05	0.000221	0	0	0	0
chr10	26927026	26928572	208.862	461.19	2.94e-06	5.5e-05	0	0	0	0
chr10	27365435	27366461	27.846	126.754	6.18e-08	2e-06	0	0	0	0
chr10	28008154	28009168	56.594	162.749	1.34e-05	0.000196	0	0	0	0
chr10	28061421	28062393	38.626	128.282	4.02e-06	7.18e-05	0	0	0	0
chr10	28085381	28090776	639.603	1626.38	7.64e-11	5.73e-09	0	0	0	0
chr10	28184807	28185251	25.153	86.095	8.6e-05	0.000921	0	0	0	0
chr10	28635079	28637231	207.06	593.439	7.74e-10	4.39e-08	0	0	0	0
chr10	29595260	29595603	2.695	41.912	2.68e-07	7.14e-06	0	0	0	0
chr10	29855564	29855833	1.796	34.936	9.83e-07	2.17e-05	0	0	0	0
chr10	30628196	30631603	971.539	516.174	2.18e-05	0.000294	0	0	0	0
chr10	31312919	31314086	1072.18	518.476	1.4e-05	0.000205	0	0	0	0
chr10	3171158	3171813	108.256	285.816	8.22e-06	0.000131	0	0	0	0
chr10	3171860	3175568	886.239	2106.01	1.04e-07	3.14e-06	0	0	0	0
chr10	31867430	31868520	23.355	139.426	3.62e-10	2.25e-08	0	0	0	0
chr10	3190744	3192600	148.675	405.257	2.19e-08	8.13e-07	0	0	0	0
chr10	3252089	3252978	38.628	187.194	4.43e-11	3.54e-09	0	0	0	0
chr10	32639138	32639510	14.373	63.226	3.9e-05	0.000478	0	0	0	0
chr10	32640743	32641478	29.643	145.02	2.28e-09	1.14e-07	0	0	0	0
chr10	32957091	32959352	724.944	318.404	3.2e-06	5.92e-05	0	0	0	0
chr10	33195713	33196999	70.512	209.443	5.05e-06	8.7e-05	0	0	0	0
chr10	33374241	33375244	91.173	238.93	1.44e-05	0.00021	0	0	0	0
chr10	33940052	33940419	7.636	65.503	4.58e-08	1.54e-06	0	0	0	0
chr10	33940608	33942260	124.869	316.253	1.16e-06	2.51e-05	0	0	0	0
chr10	34176042	34176597	14.82	74.694	1.02e-05	0.000156	0	0	0	0
chr10	34231662	34235065	1146.69	2149.73	5.19e-06	8.89e-05	0	0	0	0
chr10	34315875	34317147	79.051	213.984	4.49e-06	7.89e-05	0	0	0	0
chr10	34386640	34387994	70.971	249.821	1.2e-08	4.82e-07	0	0	0	0
chr10	35057563	35057941	10.78	65.173	1.39e-06	2.93e-05	0	0	0	0
chr10	35131375	35132711	278.039	92.148	7.77e-08	2.44e-06	0	0	0	0
chr10	36547131	36547875	52.551	143.823	3.21e-05	0.000406	0	0	0	0
chr10	36548025	36548982	43.571	207.709	7.29e-11	5.5e-09	0	0	0	0
chr10	37140139	37140942	55.248	147.827	4.2e-05	0.000507	0	0	0	0
chr10	38240133	38240987	51.656	200.375	5.98e-09	2.63e-07	0	0	0	0
chr10	38319104	38320555	57.494	261.709	1.29e-12	1.55e-10	0	0	0	0
chr10	3834364	3835586	59.741	274.986	5.27e-12	5.43e-10	0	0	0	0
chr10	3835677	3836592	48.061	163.844	3.37e-07	8.66e-06	0	0	0	0
chr10	39221644	39223190	132.057	296.5	2.5e-05	0.00033	0	0	0	0
chr10	39261558	39261783	3.145	35.059	1.62e-05	0.00023	0	0	0	0
chr10	3931268	3931613	11.23	63.377	4.15e-06	7.37e-05	0	0	0	0
chr10	3933063	3934696	145.98	458.157	9.1e-11	6.69e-09	1	0	0	0
chr10	3934757	3935209	11.678	77.838	6.2e-08	2e-06	1	0	0	0
chr10	39454916	39457638	412.342	949.747	1.3e-07	3.81e-06	0	0	0	0
chr10	39591794	39596294	1004.8	480.329	3.02e-06	5.64e-05	0	0	0	0
chr10	39610656	39611911	93.876	345.259	2.27e-11	1.96e-09	1	0	0	0
chr10	39631034	39635037	631.521	1673.96	5.32e-12	5.48e-10	0	0	0	0
chr10	39635101	39635575	20.212	77.15	3.26e-05	0.000412	0	0	0	0
chr10	39640236	39642140	108.696	410.645	4.47e-13	6.17e-11	0	0	0	0
chr10	39752321	39753510	111.846	272.126	1.65e-05	0.000235	0	0	0	0
chr10	40512886	40513605	48.957	129.871	9.34e-05	0.000985	0	0	0	0
chr10	40808696	40809378	60.638	158.435	6.32e-05	0.000713	0	0	0	0
chr10	40849842	40850481	24.704	90.593	1.65e-05	0.000235	0	0	0	0
chr10	41759427	41760359	44.918	149.713	2.24e-06	4.38e-05	0	0	0	0
chr10	41760547	41761404	97.921	304.31	2.45e-08	8.99e-07	0	0	0	0
chr10	42247006	42248930	191.338	439.215	1.6e-06	3.29e-05	0	0	0	0
chr10	42251032	42251966	51.204	173.985	7.6e-07	1.74e-05	0	0	0	0
chr10	42260488	42262212	138.789	424.226	1.85e-09	9.49e-08	0	0	0	0
chr10	42474305	42474557	40.877	129.685	3.17e-05	0.000403	0	0	0	0
chr10	42474623	42475320	284.325	835.988	1.89e-11	1.67e-09	0	0	0	0
chr10	42475562	42477072	437.489	1081.09	1.77e-09	9.13e-08	0	0	0	0
chr10	42544823	42547647	640.967	273.397	5.29e-07	1.28e-05	0	0	0	0
chr10	42651663	42652145	14.374	75.987	3.32e-06	6.1e-05	0	0	0	0
chr10	4278742	4279117	49.858	140.672	2.73e-05	0.000355	0	0	0	0
chr10	4281103	4288141	1853.71	3686.24	1.53e-06	3.16e-05	0	0	0	0
chr10	43243685	43244414	27.845	124.064	4.81e-07	1.18e-05	0	0	0	0
chr10	43285211	43285647	9.881	59.098	5.77e-06	9.72e-05	0	0	0	0
chr10	43437881	43439290	203.027	552.267	2.09e-08	7.81e-07	0	0	0	0
chr10	43439476	43441493	295.11	636.406	5.26e-06	8.99e-05	0	0	0	0
chr10	43476161	43476787	76.355	217.706	8.04e-07	1.83e-05	0	0	0	0
chr10	43888832	43890277	189.551	596.605	3.06e-11	2.55e-09	0	0	0	0
chr10	43890423	43890710	4.491	37.963	4.64e-05	0.000552	0	0	0	0
chr10	43891702	43894075	384.95	1052.31	3.54e-09	1.67e-07	0	0	0	0
chr10	43908605	43909361	38.628	156.516	1.85e-08	7.02e-07	0	0	0	0
chr10	43915450	43915997	29.193	111.907	4.59e-06	8.04e-05	0	0	0	0
chr10	43920509	43921473	45.363	206.691	7.53e-11	5.65e-09	0	0	0	0
chr10	43938031	43940074	214.704	528.337	1.22e-07	3.61e-06	0	0	0	0
chr10	44325340	44326455	89.835	325.21	6.78e-11	5.16e-09	0	0	0	0
chr10	44408209	44410885	226.835	770.309	6.03e-13	7.99e-11	0	0	0	0
chr10	44434144	44435005	48.512	165.735	4.21e-07	1.05e-05	0	0	0	0
chr10	44435200	44435507	15.273	67.78	4.43e-05	0.00053	1	0	0	0
chr10	44508283	44508566	9.883	58.08	1.02e-05	0.000157	0	0	0	0
chr10	44508708	44509136	19.764	91.275	1.44e-06	3.01e-05	0	0	0	0
chr10	44536184	44536651	18.865	73.408	3.83e-05	0.00047	0	0	0	0
chr10	44538296	44539403	77.708	233.895	3.49e-07	8.94e-06	0	0	0	0
chr10	4490888	4491804	80.851	192.236	9.49e-05	0.000998	0	0	0	0
chr10	45070475	45071938	107.8	308.444	4.16e-08	1.42e-06	1	0	0	0
chr10	45071945	45072451	13.476	90.862	1.5e-08	5.84e-07	1	0	0	0
chr10	45072590	45074517	114.981	496.959	4.05e-16	1.2e-13	1	0	0	0
chr10	45075637	45076774	102.858	237.761	2.79e-05	0.000362	1	0	0	0
chr10	45445915	45446968	73.664	230.393	1.23e-07	3.64e-06	0	0	0	0
chr10	45468910	45470474	101.064	248.541	8.6e-06	0.000136	0	0	0	0
chr10	45472992	45473525	18.415	78.465	9.68e-06	0.00015	0	0	0	0
chr10	4550802	4551326	318.453	121.518	3.82e-07	9.68e-06	0	0	0	0
chr10	45591127	45591395	3.593	33.773	5.05e-05	0.000591	0	0	0	0
chr10	45638907	45639294	7.634	47.45	8.75e-05	0.000935	0	0	0	0
chr10	45799124	45799464	4.941	55.176	5.7e-08	1.86e-06	0	0	0	0
chr10	45799640	45799997	4.042	54.124	2.88e-08	1.03e-06	0	0	0	0
chr10	45816564	45818249	133.846	421.28	2.06e-10	1.37e-08	0	0	0	0
chr10	4657271	4657899	21.112	95.768	2.21e-06	4.33e-05	0	0	0	0
chr10	46734359	46734858	13.027	64.161	3.02e-05	0.000386	0	0	0	0
chr10	46785246	46787474	278.038	606.086	2.66e-06	5.07e-05	0	0	0	0
chr10	46816633	46817367	26.052	109.541	4.66e-07	1.15e-05	0	0	0	0
chr10	46922651	46923019	9.433	50.684	4.47e-05	0.000534	0	0	0	0
chr10	47629467	47630537	61.535	165.948	1.81e-05	0.000253	0	0	0	0
chr10	47631391	47632641	121.27	281.632	2.49e-05	0.000329	0	0	0	0
chr10	47633165	47633582	10.78	52.149	7.47e-05	0.00082	0	0	0	0
chr10	4872803	4873143	314.438	59.249	1.02e-11	9.75e-10	0	0	0	0
chr10	49048411	49049044	69.622	185.584	1.04e-05	0.000159	0	0	0	0
chr10	49416289	49417451	235.355	465.256	5.05e-05	0.000591	0	0	0	0
chr10	49417530	49419121	181.903	570.002	4.64e-11	3.68e-09	0	0	0	0
chr10	49902778	49903489	73.214	242.762	8.91e-09	3.73e-07	0	0	0	0
chr10	49904845	49905356	8.534	55.445	3.54e-06	6.46e-05	0	0	0	0
chr10	49907640	49909619	393.47	889.576	1.27e-07	3.74e-06	0	0	0	0
chr10	5031874	5032222	8.536	56.043	5.03e-05	0.000589	0	0	0	0
chr10	50482971	50485002	456.347	152.891	3.63e-10	2.25e-08	0	0	0	0
chr10	50737956	50738659	20.661	106.19	3.43e-08	1.2e-06	0	0	0	0
chr10	5085397	5085910	9.432	69.246	9.76e-08	2.96e-06	0	0	0	0
chr10	5085967	5086406	16.17	98.912	7.9e-09	3.36e-07	0	0	0	0
chr10	5110583	5111264	34.584	167.799	3.63e-10	2.26e-08	0	0	0	0
chr10	51640796	51641444	26.949	97.776	1.07e-05	0.000163	0	0	0	0
chr10	51815603	51816323	79.054	203.099	1.28e-05	0.000189	0	0	0	0
chr10	5204661	5205345	29.194	98.437	2.88e-05	0.000372	0	0	0	0
chr10	5213478	5213875	11.229	56.256	4.17e-05	0.000505	0	0	0	0
chr10	5215784	5217695	72.316	417.035	6.4e-20	4.54e-17	0	0	0	0
chr10	52269162	52282831	3716.94	7514.58	1.6e-06	3.29e-05	0	0	0	0
chr10	52289076	52289884	47.162	150.111	2.26e-06	4.41e-05	0	0	0	0
chr10	52291867	52292299	20.663	86.968	6.09e-06	0.000102	0	0	0	0
chr10	52293188	52294301	68.725	275.952	4.19e-10	2.56e-08	0	0	0	0
chr10	52295351	52296081	47.161	127.593	7.23e-05	0.000798	0	0	0	0
chr10	52296495	52296784	7.186	50.801	6.31e-06	0.000105	0	0	0	0
chr10	52297139	52298579	145.976	384.659	7.29e-08	2.31e-06	0	0	0	0
chr10	5288981	5290031	60.638	191.171	8.67e-07	1.95e-05	0	0	0	0
chr10	5384067	5384824	34.137	124.993	1.19e-06	2.56e-05	0	0	0	0
chr10	55332611	55333346	35.032	112.142	5.98e-05	0.00068	0	0	0	0
chr10	55333453	55334261	33.237	153.008	1.91e-09	9.76e-08	0	0	0	0
chr10	55336510	55336833	8.983	60.171	1.72e-06	3.5e-05	0	0	0	0
chr10	56783064	56783773	26.051	100.081	3.52e-06	6.42e-05	0	0	0	0
chr10	56921038	56921596	11.678	78.203	1.84e-07	5.16e-06	0	0	0	0
chr10	5771986	5774101	279.376	834.094	7.6e-11	5.7e-09	0	0	0	0
chr10	5801712	5804209	214.692	521.265	1.98e-07	5.5e-06	1	0	0	0
chr10	58310630	58311130	21.559	77.749	5.64e-05	0.000648	0	0	0	0
chr10	58325655	58326442	39.075	151.838	1.04e-07	3.14e-06	0	0	0	0
chr10	58345198	58347018	99.715	366.036	8.52e-12	8.29e-10	0	0	0	0
chr10	58350092	58350744	13.923	87.388	3.48e-08	1.22e-06	0	0	0	0
chr10	58353479	58354265	37.73	139.062	3.42e-07	8.77e-06	0	0	0	0
chr10	58370187	58372060	176.08	411.724	8.01e-06	0.000128	0	0	0	0
chr10	58533435	58534081	81.301	229.319	1.03e-06	2.25e-05	0	0	0	0
chr10	58932657	58932875	2.695	32.989	1.31e-05	0.000193	0	0	0	0
chr10	59292513	59292802	17.07	71.853	8.22e-05	0.000888	0	0	0	0
chr10	59353861	59355629	65.578	324.226	1.67e-15	4.27e-13	0	0	0	0
chr10	59576068	59576879	34.139	130.91	1.95e-06	3.9e-05	0	0	0	0
chr10	59577574	59579325	276.683	599.875	1.73e-06	3.51e-05	0	0	0	0
chr10	59793926	59796526	401.549	844.143	8.23e-07	1.87e-05	0	0	0	0
chr10	59817789	59818512	29.646	129.713	1.33e-07	3.9e-06	0	0	0	0
chr10	59838311	59838654	74.563	12.604	8.07e-07	1.84e-05	0	0	0	0
chr10	59924344	59925984	484.659	145.261	6.96e-11	5.28e-09	0	0	0	0
chr10	59947173	59949814	499.923	985.806	5.76e-06	9.7e-05	1	0	0	0
chr10	59955296	59956042	49.408	148.79	4.93e-06	8.52e-05	1	0	0	0
chr10	59956255	59957962	283.44	671.712	4.55e-06	7.98e-05	1	0	0	0
chr10	59958171	59959385	129.362	362.485	4.05e-08	1.39e-06	0	0	0	0
chr10	59977496	59979886	569.086	302.252	8.23e-05	0.000889	0	0	0	0
chr10	60079603	60081244	173.831	397.717	4.96e-06	8.56e-05	0	0	0	0
chr10	60161150	60162295	335.091	89.726	1.16e-09	6.32e-08	0	0	0	0
chr10	60162376	60164501	512.502	183.726	2.52e-09	1.24e-07	0	0	0	0
chr10	60277370	60278536	1934.21	950.787	3.75e-05	0.000463	0	0	0	0
chr10	60767995	60769297	221.891	84.305	6.21e-06	0.000103	2	0	0	0
chr10	60805448	60807251	339.125	639.399	9.4e-05	0.00099	1	0	0	0
chr10	60826049	60828854	460.858	913.802	2.72e-05	0.000354	0	0	0	0
chr10	61162036	61162978	87.135	283.924	3.08e-09	1.48e-07	0	0	0	0
chr10	61234858	61238730	1753.12	690.357	2.23e-10	1.47e-08	0	0	0	0
chr10	61239731	61243975	1915.74	922.91	1.48e-06	3.08e-05	0	0	0	0
chr10	61278165	61279216	52.106	176.901	5.07e-07	1.23e-05	0	0	0	0
chr10	61335757	61338214	401.11	1040.34	1.09e-09	5.95e-08	0	0	0	0
chr10	61382271	61384441	3591.65	1922.26	7.08e-05	0.000783	0	0	0	0
chr10	61404116	61405147	114.537	271.981	7.29e-06	0.000118	0	0	0	0
chr10	61587573	61589999	325.642	1335.87	9.49e-22	9.8e-19	0	0	0	0
chr10	61799613	61800377	130.709	40.116	6e-06	0.000101	0	0	0	0
chr10	61925839	61930801	1508.33	784.4	2.6e-05	0.00034	0	0	0	0
chr10	62009510	62011990	404.247	140.176	6.63e-08	2.13e-06	0	0	0	0
chr10	62012411	62013477	225.04	77.447	1.93e-06	3.86e-05	0	0	0	0
chr10	62136456	62137182	45.818	199.378	2.44e-09	1.21e-07	0	0	0	0
chr10	62137365	62138006	21.112	98.471	1.21e-06	2.6e-05	0	0	0	0
chr10	62280766	62285215	1566.22	872.254	2.93e-05	0.000377	0	0	0	0
chr10	62427884	62430373	246.151	782.595	9.33e-12	8.98e-10	0	0	0	0
chr10	62437255	62438215	41.773	182.412	7.95e-10	4.51e-08	0	0	0	0
chr10	62475481	62475771	8.533	53.883	1.89e-05	0.000262	0	0	0	0
chr10	62475841	62476809	78.154	194.321	2.28e-05	0.000305	0	0	0	0
chr10	62477157	62477696	64.68	203.01	2.06e-07	5.69e-06	0	0	0	0
chr10	62477942	62478751	34.587	116.551	1.43e-05	0.000207	0	0	0	0
chr10	62593126	62593701	25.602	86.252	6.4e-05	0.00072	1	0	0	0
chr10	62596824	62597341	17.518	71.282	3.31e-05	0.000417	1	0	0	0
chr10	62646211	62646410	1.797	27.065	3.74e-05	0.000462	0	0	0	0
chr10	62662973	62663644	24.254	110.229	1.7e-07	4.82e-06	0	0	0	0
chr10	62663851	62665076	75.016	283.924	6.96e-09	3e-07	0	0	0	0
chr10	62747417	62747898	18.417	89.418	4.04e-06	7.2e-05	0	0	0	0
chr10	62748348	62749814	44.017	286.167	3.59e-18	1.7e-15	0	0	0	0
chr10	62850001	62852708	776.165	1511.91	5.31e-06	9.05e-05	0	0	0	0
chr10	62856584	62857450	105.551	251.293	1.26e-05	0.000187	0	0	0	0
chr10	62860109	62861968	173.825	387.68	6.97e-06	0.000114	0	0	0	0
chr10	62864409	62864670	1.347	43.887	9.23e-09	3.84e-07	0	0	0	0
chr10	62866364	62869258	320.253	879.745	3.76e-11	3.07e-09	0	0	0	0
chr10	62869334	62871426	143.732	568.759	1.53e-14	3.12e-12	0	0	0	0
chr10	62953060	62955232	441.544	958.605	3.68e-06	6.67e-05	0	0	0	0
chr10	62980221	62981372	758.225	351.306	2.08e-05	0.000284	0	0	0	0
chr10	63010183	63012493	236.262	780.408	5.77e-14	1e-11	0	0	0	0
chr10	63177397	63180990	845.336	354.904	3.31e-08	1.17e-06	0	0	0	0
chr10	63338091	63340051	1315.65	568.068	1.79e-07	5.03e-06	1	0	0	0
chr10	63350714	63351511	132.511	40.268	2.1e-05	0.000286	0	0	0	0
chr10	64744477	64745703	112.743	402.277	1.61e-11	1.45e-09	0	0	0	0
chr10	6577528	6578487	77.708	210.399	4.87e-06	8.43e-05	0	0	0	0
chr10	66038407	66038779	7.187	56.491	6.96e-07	1.62e-05	0	0	0	0
chr10	66410669	66411459	48.063	150.277	1.88e-05	0.000261	0	0	0	0
chr10	66915816	66916407	246.591	108.075	3.52e-05	0.00044	0	0	0	0
chr10	66967953	66970539	567.739	1050.01	2.71e-05	0.000353	0	0	0	0
chr10	67009750	67011031	196.289	488.696	1.78e-07	5.02e-06	0	0	0	0
chr10	67061197	67062405	128.458	293.68	1.48e-05	0.000214	0	0	0	0
chr10	67144010	67144822	9.881	115.739	6.1e-14	1.05e-11	0	0	0	0
chr10	67184314	67185042	57.044	181.091	3.35e-07	8.62e-06	0	0	0	0
chr10	67185181	67190033	514.307	2273.11	9.9e-23	1.32e-19	0	0	0	0
chr10	67190116	67190576	16.17	77.447	2.79e-06	5.26e-05	0	0	0	0
chr10	67298133	67299795	171.583	500.618	6.7e-10	3.88e-08	0	0	0	0
chr10	67911562	67913067	245.703	637.899	6.98e-08	2.22e-06	2	0	0	0
chr10	67913226	67913810	28.744	139.984	9.98e-09	4.11e-07	1	0	0	0
chr10	68102808	68103157	12.128	58.527	3.35e-05	0.000422	2	0	0	0
chr10	68103569	68104674	40.874	169.663	9.21e-09	3.84e-07	2	0	0	0
chr10	68105152	68105651	22.905	90.621	2.39e-05	0.000318	2	0	0	0
chr10	68114416	68115169	49.41	148.068	8.95e-06	0.000141	0	0	0	0
chr10	68115208	68116022	45.371	159.777	8.87e-06	0.000139	0	0	0	0
chr10	68117149	68117942	76.806	210.606	2.2e-06	4.32e-05	0	0	0	0
chr10	68126916	68128010	43.12	177.018	2.67e-09	1.31e-07	2	0	0	0
chr10	68128752	68129291	10.779	82.028	1.67e-08	6.42e-07	2	0	0	0
chr10	68129944	68130984	51.655	144.69	2.33e-05	0.000311	2	0	0	0
chr10	68165759	68166460	24.704	95.265	6.86e-06	0.000112	0	0	0	0
chr10	6820261	6821645	87.59	247.356	3.27e-06	6.04e-05	0	0	0	0
chr10	68248605	68249196	30.541	109.211	7.86e-06	0.000126	0	0	0	0
chr10	68446230	68447094	39.077	176.262	1.78e-09	9.2e-08	0	0	0	0
chr10	69341542	69343548	164.395	451.566	1.03e-08	4.22e-07	0	0	0	0
chr10	69343634	69344076	16.618	108.612	9.13e-10	5.11e-08	0	0	0	0
chr10	69346850	69347629	85.789	231.389	1.46e-06	3.04e-05	0	0	0	0
chr10	69398422	69399346	81.3	190.551	8.53e-05	0.000915	0	0	0	0
chr10	69422518	69423362	48.513	167.269	2.5e-06	4.8e-05	0	0	0	0
chr10	69571392	69575042	203.029	958.395	1.44e-20	1.17e-17	0	0	0	0
chr10	69739773	69740090	14.375	66.638	3.97e-05	0.000485	0	0	0	0
chr10	69743736	69744258	15.272	75.321	2.75e-06	5.21e-05	0	0	0	0
chr10	69744568	69745177	39.529	126.693	2.37e-05	0.000316	0	0	0	0
chr10	69871719	69873503	113.187	438.879	4.44e-14	7.94e-12	0	0	0	0
chr10	69924152	69928425	1214.13	2399.46	8.87e-06	0.000139	0	0	0	0
chr10	69962256	69962940	43.571	155.671	5.36e-07	1.29e-05	0	0	0	0
chr10	70027179	70028563	53.001	253.762	2.58e-12	2.91e-10	0	0	0	0
chr10	7005855	7006111	3.593	40.329	4.24e-06	7.5e-05	0	0	0	0
chr10	70292818	70293228	17.069	83.639	4.12e-06	7.33e-05	0	0	0	0
chr10	70293377	70294874	91.63	261.709	1.89e-07	5.27e-06	0	0	0	0
chr10	70323961	70325680	274.441	582.563	4.39e-06	7.73e-05	0	0	0	0
chr10	7101844	7102837	211.559	52.328	1.65e-09	8.61e-08	0	0	0	0
chr10	71338916	71339967	81.298	207.875	2.17e-05	0.000293	0	0	0	0
chr10	71340150	71340654	43.119	124.835	3.96e-05	0.000484	0	0	0	0
chr10	7148516	7149964	119.925	361.038	5.66e-08	1.85e-06	0	0	0	0
chr10	7179649	7180522	48.96	148.784	8.82e-06	0.000139	0	0	0	0
chr10	7204785	7205973	96.121	260.491	6.19e-07	1.46e-05	0	0	0	0
chr10	72988859	72989783	43.57	127.627	3.85e-05	0.000473	0	0	0	0
chr10	74011817	74012039	6.287	68.317	1.36e-08	5.36e-07	0	0	0	0
chr10	74412436	74412663	4.491	38.527	2.12e-05	0.000288	0	0	0	0
chr10	74513635	74515117	60.638	288.753	1.17e-13	1.88e-11	0	0	0	0
chr10	7474438	7475624	168.43	343.324	9.5e-05	0.000999	0	0	0	0
chr10	74921040	74921522	22.458	95.768	1.46e-06	3.05e-05	0	0	0	0
chr10	74921586	74921842	8.085	46.046	6.37e-05	0.000717	0	0	0	0
chr10	74922068	74923042	61.537	168.762	1.7e-05	0.000241	0	0	0	0
chr10	74925424	74926764	114.095	305.038	5.88e-06	9.88e-05	0	0	0	0
chr10	74934105	74937154	302.737	793.296	3.59e-08	1.25e-06	0	0	0	0
chr10	74937385	74939833	164.396	509.396	1.01e-10	7.33e-09	0	0	0	0
chr10	75184517	75185493	90.728	224.537	1.51e-05	0.000218	2	0	0	0
chr10	75222132	75223159	57.49	183.967	4.13e-07	1.04e-05	0	0	0	0
chr10	75253739	75254249	16.168	86.817	1.54e-06	3.18e-05	0	0	0	0
chr10	75254798	75255136	9.431	51.461	6.17e-05	0.000698	0	0	0	0
chr10	75397551	75398445	29.643	120.59	4.54e-07	1.12e-05	0	0	0	0
chr10	75525714	75526849	66.929	223.003	9.63e-08	2.93e-06	0	0	0	0
chr10	75644125	75653165	5416.14	3000.41	3.1e-05	0.000394	2	0	0	0
chr10	75666979	75668407	420.44	160.651	3.22e-06	5.95e-05	0	0	0	0
chr10	75935407	75936669	1118.01	587.814	8.91e-05	0.000948	1	0	0	0
chr10	76050976	76052317	232.215	102.33	8.51e-05	0.000912	0	0	0	0
chr10	7609325	7619729	2301.97	5342.88	2.34e-10	1.53e-08	0	0	0	0
chr10	76095731	76097204	253.328	101.636	5.02e-06	8.64e-05	0	0	0	0
chr10	76376267	76379055	142.377	591.674	3.54e-15	8.39e-13	0	0	0	0
chr10	76446418	76448548	275.794	641.022	5.09e-07	1.23e-05	0	0	0	0
chr10	76459269	76461017	192.703	508.007	5.52e-07	1.32e-05	0	0	0	0
chr10	76473319	76473899	26.501	98.76	7.79e-06	0.000125	0	0	0	0
chr10	76478668	76482924	795.49	2661.58	4.42e-16	1.3e-13	0	0	0	0
chr10	76530918	76531346	50.305	150.462	6.13e-06	0.000102	0	0	0	0
chr10	76648694	76651093	192.243	480.35	7.35e-08	2.33e-06	0	0	0	0
chr10	76668086	76668874	39.53	162.35	2.25e-07	6.14e-06	0	0	0	0
chr10	76725082	76726008	57.046	164.18	1.19e-05	0.000178	1	0	0	0
chr10	76784943	76787539	171.138	686.01	5.9e-15	1.33e-12	0	0	0	0
chr10	76924416	76924818	7.636	66.012	5.87e-08	1.91e-06	0	0	0	0
chr10	76925283	76925825	37.283	119.605	5.46e-05	0.000631	0	0	0	0
chr10	76926134	76928386	174.281	677.109	1.1e-14	2.33e-12	0	0	0	0
chr10	77007977	77008492	107.8	34.516	4.74e-05	0.00056	0	0	0	0
chr10	7712644	7712872	2.695	31.434	1.99e-05	0.000273	0	0	0	0
chr10	7713496	7713695	2.695	37.867	2.9e-06	5.44e-05	0	0	0	0
chr10	7713795	7715918	108.694	678.269	2.35e-26	7.06e-23	0	0	0	0
chr10	7717739	7718002	5.39	38.83	4.41e-05	0.000528	0	0	0	0
chr10	77329151	77330222	92.081	238.655	5.81e-06	9.77e-05	0	0	0	0
chr10	77554140	77555051	41.322	119.152	4.95e-05	0.000581	1	0	0	0
chr10	77571551	77573813	346.319	703.782	4.76e-05	0.000562	0	0	0	0
chr10	77917551	77918638	81.299	224.379	1.12e-06	2.42e-05	0	0	0	0
chr10	78019474	78020186	158.106	55.355	9.88e-06	0.000152	0	0	0	0
chr10	78216976	78219316	246.592	830.499	9.81e-15	2.1e-12	0	0	0	0
chr10	78329401	78330449	56.592	153.606	3.43e-05	0.00043	2	0	0	0
chr10	78365149	78366414	238.063	538.966	1.68e-06	3.44e-05	0	0	0	0
chr10	78369614	78370587	64.233	175.223	1.36e-05	0.000199	0	0	0	0
chr10	7918579	7920621	234.012	703.967	6.92e-12	6.95e-10	0	0	0	0
chr10	79222091	79222882	25.603	162.597	4.72e-12	4.93e-10	0	0	0	0
chr10	79532922	79535263	823.348	316.836	4.63e-08	1.56e-06	0	0	0	0
chr10	7955710	7956016	340.927	145.02	1.36e-05	0.0002	0	0	0	0
chr10	7956149	7957136	1381.26	687.825	8.71e-05	0.000931	0	0	0	0
chr10	79675288	79676917	565.088	240.072	2.54e-05	0.000334	1	0	0	0
chr10	79800459	79801288	123.521	39.91	4.4e-05	0.000528	1	0	0	0
chr10	79801508	79804241	694.435	318.839	9.15e-06	0.000143	2	0	0	0
chr10	80118139	80118898	135.195	317.774	8.99e-06	0.000141	0	0	0	0
chr10	80266973	80269462	345.406	804.529	4.05e-08	1.39e-06	0	0	0	0
chr10	80334990	80337532	343.174	838	1.09e-07	3.28e-06	1	0	0	0
chr10	80644644	80645751	153.617	317.787	9.25e-05	0.000977	2	0	0	0
chr10	80690429	80692654	255.573	567.34	8.33e-07	1.89e-05	4	0	0	0
chr10	80935799	80942674	9876.17	4180.88	2.03e-08	7.6e-07	0	0	0	0
chr10	80942769	80945839	1206.93	491.05	1.11e-08	4.5e-07	0	0	0	0
chr10	80945899	80954016	4483.69	1982.92	4.05e-08	1.39e-06	0	0	0	0
chr10	81094910	81096892	566.854	213.929	1.29e-08	5.11e-07	0	0	0	0
chr10	81189740	81193852	2740.49	1358.37	2.59e-05	0.00034	0	0	0	0
chr10	81352465	81353320	191.34	420.709	4.48e-06	7.86e-05	1	0	0	0
chr10	81430986	81432087	97.471	262.274	1.5e-06	3.11e-05	0	0	0	0
chr10	81485570	81489569	1322.36	2817.14	1.1e-07	3.31e-06	1	0	0	0
chr10	81525391	81525736	27.402	113.49	7.09e-06	0.000116	2	0	0	0
chr10	81525775	81525974	5.389	41.637	7.18e-05	0.000792	2	0	0	0
chr10	81526130	81527185	93.873	303.634	2.94e-09	1.42e-07	2	0	0	0
chr10	81558526	81559416	201.237	73.704	3.13e-05	0.000397	1	0	0	0
chr10	81559585	81561901	902.845	390.611	6.04e-07	1.43e-05	1	0	0	0
chr10	81597887	81598497	194.053	56.793	2.3e-06	4.48e-05	0	0	0	0
chr10	81599548	81602001	570.909	280.086	8.44e-05	0.000907	0	0	0	0
chr10	81651563	81654260	389.421	868.53	1.57e-07	4.51e-06	0	0	0	0
chr10	82099736	82100927	129.809	307.756	4.22e-06	7.47e-05	0	0	0	0
chr10	82505283	82505932	17.068	115.264	3.81e-10	2.35e-08	0	0	0	0
chr10	82775518	82780216	2014.51	1098.42	1.69e-05	0.000239	0	0	0	0
chr10	8277784	8278287	13.475	60.838	7.68e-05	0.000839	0	0	0	0
chr10	82811227	82815460	4535.8	1245.87	8.05e-17	2.78e-14	0	0	0	0
chr10	82842579	82845229	533.163	1054.58	5.18e-06	8.88e-05	0	0	0	0
chr10	8287424	8288363	233.58	65.352	1.33e-07	3.88e-06	0	0	0	0
chr10	82991909	82993797	106.457	357.847	1.81e-09	9.31e-08	0	0	0	0
chr10	83055456	83057304	163.952	470.017	1.63e-08	6.3e-07	0	0	0	0
chr10	8323451	8324129	20.212	144.051	7.36e-12	7.32e-10	0	0	0	0
chr10	83358904	83361111	2936.72	1255.55	1.73e-08	6.63e-07	1	0	0	0
chr10	83733103	83734701	226.828	41.458	4.85e-11	3.84e-09	0	0	0	0
chr10	84639966	84641252	148.224	378.529	1.53e-07	4.41e-06	0	0	0	0
chr10	84663580	84664508	65.577	181.869	4.58e-06	8.01e-05	0	0	0	0
chr10	84997584	84998547	42.672	131.37	2.04e-05	0.000279	0	0	0	0
chr10	85034679	85035707	196.737	80.865	9e-05	0.000956	0	0	0	0
chr10	85046137	85046986	107.797	33.979	3.22e-05	0.000407	0	0	0	0
chr10	85047194	85048572	254.674	114.866	6.55e-05	0.000734	0	0	0	0
chr10	85200578	85201624	117.679	35.954	1.07e-05	0.000162	0	0	0	0
chr10	85209543	85211743	344.96	158.333	3.25e-05	0.00041	0	0	0	0
chr10	85512169	85516419	1035.76	553.622	2.58e-05	0.000338	0	0	0	0
chr10	85570895	85572183	88.936	236.351	2.8e-06	5.28e-05	0	0	0	0
chr10	85648930	85649837	229.078	41.795	1.1e-12	1.35e-10	0	0	0	0
chr10	85905644	85906490	40.87	144.387	3.45e-06	6.31e-05	0	0	0	0
chr10	86185426	86186839	99.268	350.912	5.08e-10	3.04e-08	0	0	0	0
chr10	86309819	86310159	8.983	50.863	2.49e-05	0.000329	0	0	0	0
chr10	86675849	86677203	252.442	542.089	3.61e-05	0.00045	0	0	0	0
chr10	8743076	8744584	76.358	303.057	4.38e-12	4.62e-10	2	0	0	0
chr10	8761224	8762755	247.941	534.172	3.81e-06	6.88e-05	0	0	0	0
chr10	8767131	8767765	32.788	103.83	7.51e-05	0.000824	1	0	0	0
chr10	8768043	8770040	101.508	334.531	9.73e-10	5.41e-08	1	0	0	0
chr10	8771909	8772688	47.163	143.101	5.97e-06	0.0001	1	0	0	0
chr10	8817897	8819068	103.752	270.102	2.81e-06	5.3e-05	1	0	0	0
chr10	8819454	8820561	91.18	314.278	1.96e-10	1.31e-08	0	0	0	0
chr10	8830309	8831360	68.271	198.959	1.27e-06	2.71e-05	0	0	0	0
chr10	8831414	8835743	746.511	2764.55	2.74e-21	2.62e-18	0	0	0	0
chr10	8848883	8849816	48.512	146.748	1.55e-05	0.000222	0	0	0	0
chr10	8850796	8852880	276.241	1055.81	6.78e-17	2.39e-14	0	0	0	0
chr10	8852923	8853745	31.89	167.05	3.32e-11	2.75e-09	0	0	0	0
chr10	8860392	8861699	80.398	417.772	2.16e-18	1.08e-15	0	0	0	0
chr10	8861863	8862690	42.218	194.59	3.61e-10	2.24e-08	0	0	0	0
chr10	88624542	88626014	206.622	451.381	2.62e-05	0.000343	0	0	0	0
chr10	88797476	88800691	166.636	889.316	1.51e-25	3.61e-22	0	0	0	0
chr10	8880122	8883972	888.447	2002.53	1.66e-08	6.39e-07	0	0	0	0
chr10	8884091	8884918	122.623	326.759	3.04e-07	7.92e-06	0	0	0	0
chr10	8944996	8945303	7.187	42.242	9.08e-05	0.000963	0	0	0	0
chr10	89986990	89988154	82.645	276.708	1.65e-09	8.58e-08	0	0	0	0
chr10	9085739	9086527	19.315	123.576	9.08e-10	5.09e-08	0	0	0	0
chr10	91120469	91120801	9.433	52.899	2.28e-05	0.000305	0	0	0	0
chr10	91168146	91168752	31.444	107.739	4.54e-05	0.000541	1	0	0	0
chr10	91404740	91405469	37.28	135.828	4.92e-07	1.2e-05	0	0	0	0
chr10	91418402	91419531	38.63	292.406	4.69e-19	2.72e-16	0	0	0	0
chr10	91424624	91425692	65.578	196.99	5.01e-07	1.22e-05	0	0	0	0
chr10	91425934	91426877	78.61	224.771	1.36e-05	0.000199	0	0	0	0
chr10	91738940	91739367	14.824	68.014	6.65e-05	0.000743	0	0	0	0
chr10	93138021	93138778	32.339	110.476	1.69e-05	0.000239	0	0	0	0
chr10	93167367	93168554	110.494	255.4	2.02e-05	0.000276	0	0	0	0
chr10	93306214	93307750	63.785	359.803	2.39e-15	5.9e-13	0	0	0	0
chr10	93317403	93317773	19.314	74.158	4.54e-05	0.000541	0	0	0	0
chr10	93757332	93758202	46.71	167.235	2.16e-07	5.92e-06	0	0	0	0
chr10	93800513	93800813	4.043	44.457	8.37e-07	1.89e-05	0	0	0	0
chr10	93808463	93809079	22.908	88.193	1.62e-05	0.00023	0	0	0	0
chr10	93843514	93843787	6.738	41.671	6.86e-05	0.000762	0	0	0	0
chr10	93844361	93845050	41.324	141.058	2.47e-06	4.75e-05	0	0	0	0
chr10	93864684	93865339	30.992	106.693	1.24e-05	0.000184	0	0	0	0
chr10	95321996	95323147	281.182	643.947	5.31e-07	1.28e-05	0	0	0	0
chr10	95437301	95437974	22.007	84.821	8.79e-05	0.000938	0	0	0	0
chr10	95562890	95564252	1229.9	538.334	2.04e-05	0.000279	1	0	0	0
chr10	95594551	95594870	71.868	17.303	4.06e-05	0.000494	0	0	0	0
chr10	95605006	95606229	199.882	52.597	2.76e-08	9.95e-07	0	0	0	0
chr10	95715806	95721372	2942.51	1009.23	5.59e-14	9.75e-12	0	0	0	0
chr10	96014554	96015255	19.763	85.145	4.13e-06	7.34e-05	0	0	0	0
chr10	96015423	96015814	10.779	57.901	1.73e-05	0.000244	0	0	0	0
chr10	96016057	96017213	49.86	182.054	1.63e-07	4.66e-06	0	0	0	0
chr10	9630690	9631441	20.662	122.296	5.37e-10	3.19e-08	0	0	0	0
chr10	96308739	96309238	37.284	120.528	6.21e-05	0.000702	0	0	0	0
chr10	96309809	96310342	26.5	96.07	1.04e-05	0.000159	0	0	0	0
chr10	96618895	96619597	13.924	87.388	2.71e-08	9.79e-07	1	0	0	0
chr10	96619811	96621372	58.392	307.089	2.86e-15	6.94e-13	1	0	0	0
chr10	96621410	96622695	54.349	365.224	3.15e-20	2.35e-17	1	0	0	0
chr10	96630188	96630884	52.101	153.807	3.08e-05	0.000393	0	0	0	0
chr10	96658597	96659024	7.187	56.731	7.08e-07	1.64e-05	0	0	0	0
chr10	96661220	96661544	8.085	58.258	1.09e-06	2.37e-05	0	0	0	0
chr10	96661745	96662238	18.863	90.917	1.04e-06	2.27e-05	0	0	0	0
chr10	96690539	96691071	15.723	104.808	1.39e-08	5.47e-07	0	0	0	0
chr10	96720117	96723850	750.568	1719.82	2.2e-08	8.16e-07	0	0	0	0
chr10	97279302	97279778	29.646	104.326	2.48e-05	0.000328	0	0	0	0
chr10	97313114	97313964	93.429	261.916	8.77e-07	1.97e-05	0	0	0	0
chr10	97561693	97562983	153.621	408.642	3.62e-07	9.22e-06	0	0	0	0
chr10	98333761	98334014	4.492	43.109	3.9e-06	7.01e-05	0	0	0	0
chr10	9889448	9890027	13.474	100.433	2.85e-09	1.39e-07	0	0	0	0
chr10	98915139	98915397	240.748	86.996	8.82e-07	1.98e-05	0	0	0	0
chr10	99459485	99462126	310.819	769.097	4.57e-09	2.08e-07	0	0	0	0
chr10	99853923	99854504	8.983	70.113	4.95e-08	1.65e-06	0	0	0	0
chr10	99854600	99854881	3.144	35.445	8.24e-06	0.000131	0	0	0	0
chr10	99936470	99938436	94.328	379.664	1.19e-12	1.45e-10	0	0	0	0
chr11	100136143	100136572	11.679	56.105	5.09e-05	0.000595	1	0	0	0
chr11	100139235	100140050	51.201	164.029	3.28e-06	6.05e-05	1	0	0	0
chr11	100197581	100200021	580.318	285.726	1.16e-05	0.000174	0	0	0	0
chr11	100254505	100256077	248.84	79.785	7.84e-08	2.45e-06	0	0	0	0
chr11	100420184	100422854	230.878	613.235	1.43e-08	5.61e-07	1	0	0	0
chr11	100422941	100424964	202.119	535.06	9.22e-09	3.84e-07	2	0	0	0
chr11	100434219	100436363	262.758	713.412	2.14e-10	1.42e-08	1	0	0	0
chr11	100454924	100455145	2.694	35.238	8.16e-06	0.00013	0	0	0	0
chr11	100460649	100460945	1.797	38.561	4.18e-07	1.05e-05	0	0	0	0
chr11	10051276	10051699	12.127	74.426	2.75e-07	7.3e-06	0	0	0	0
chr11	100514651	100517281	326.546	773.543	5.57e-08	1.83e-06	0	0	0	0
chr11	10051819	10052210	12.577	70.415	2.48e-06	4.77e-05	0	0	0	0
chr11	100589403	100593023	292.849	1053.09	1.45e-16	4.7e-14	0	0	0	0
chr11	100596465	100598820	182.364	405.492	1.06e-05	0.000162	0	0	0	0
chr11	100708126	100711520	459.052	999.079	6.25e-07	1.48e-05	1	0	0	0
chr11	100718856	100723119	682.744	1343.48	1e-05	0.000154	0	0	0	0
chr11	100910858	100911457	27.4	99.93	8.3e-06	0.000132	0	0	0	0
chr11	101143201	101144301	104.652	255.03	1.08e-05	0.000165	0	0	0	0
chr11	101233789	101234224	23.806	87.326	2.36e-05	0.000314	0	0	0	0
chr11	101461940	101466973	4825.1	2379.33	3.42e-06	6.26e-05	0	0	0	0
chr11	101547669	101550269	231.322	567.926	1.48e-07	4.27e-06	0	0	0	0
chr11	101616742	101619107	542.6	228.865	6.77e-07	1.58e-05	0	0	0	0
chr11	101619427	101621333	888.012	266.415	7.36e-14	1.23e-11	0	0	0	0
chr11	101680392	101682051	372.376	830.753	7.89e-06	0.000126	0	0	0	0
chr11	101682167	101683130	62.88	184.861	1.98e-06	3.95e-05	0	0	0	0
chr11	101752420	101753428	55.243	213.241	5.76e-09	2.55e-07	0	0	0	0
chr11	101768286	101774373	2553.54	1160.7	3.82e-08	1.32e-06	0	0	0	0
chr11	101774454	101779372	740.663	362.574	3.56e-06	6.48e-05	0	0	0	0
chr11	101896177	101898778	614.476	251.898	4.01e-07	1.01e-05	0	0	0	0
chr11	101924708	101926295	315.328	105.24	3.96e-06	7.09e-05	0	0	0	0
chr11	101926359	101928794	792.795	296.541	1.07e-08	4.37e-07	0	0	0	0
chr11	101942216	101943504	207.514	54.605	2.94e-09	1.42e-07	0	0	0	0
chr11	102087602	102088715	70.968	175.284	4.65e-05	0.000552	0	0	0	0
chr11	102281230	102282276	96.117	280.836	1.19e-07	3.52e-06	0	0	0	0
chr11	102283574	102286506	817.487	1558.74	7.68e-06	0.000124	0	0	0	0
chr11	102341047	102341793	35.933	132.114	4.72e-07	1.16e-05	0	0	0	0
chr11	102437328	102439039	596.071	219.523	2.6e-07	6.95e-06	1	0	0	0
chr11	102543582	102544328	36.382	153.847	7.55e-09	3.22e-07	0	0	0	0
chr11	102544899	102546214	91.185	222.824	6.21e-05	0.000702	0	0	0	0
chr11	102602066	102604676	507.558	1045.9	2.47e-06	4.75e-05	1	0	0	0
chr11	102815243	102815584	3.145	36.855	1.12e-05	0.000169	0	0	0	0
chr11	102820085	102821123	259.62	516.539	3.46e-05	0.000433	0	0	0	0
chr11	102858774	102859697	76.811	192.168	7.52e-05	0.000824	0	0	0	0
chr11	103041793	103046626	972.912	2878.1	3.49e-13	4.96e-11	0	0	0	0
chr11	103047772	103052921	894.291	1775.77	1.24e-06	2.66e-05	0	0	0	0
chr11	103080074	103080901	196.742	66.515	1.93e-05	0.000266	3	0	0	0
chr11	103235400	103237948	238.063	654.699	1.99e-09	1.01e-07	3	0	0	0
chr11	103298507	103299414	50.756	208.095	3.21e-10	2.02e-08	0	0	0	0
chr11	10338318	10338678	6.288	41.492	4.51e-05	0.000538	0	0	0	0
chr11	103772609	103774059	133.401	312.745	9.6e-06	0.000149	0	0	0	0
chr11	103886223	103887048	70.967	222.494	6.52e-08	2.1e-06	0	0	0	0
chr11	103936026	103937145	79.5	213.509	3.27e-06	6.04e-05	0	0	0	0
chr11	103948970	103949827	36.827	171.989	1.35e-08	5.33e-07	0	0	0	0
chr11	103989092	103990199	178.771	380.8	2.76e-05	0.000358	0	0	0	0
chr11	104277595	104279306	361.133	127.146	3.2e-08	1.13e-06	0	0	0	0
chr11	104437277	104437483	5.39	40.295	2.57e-05	0.000337	0	0	0	0
chr11	104443724	104443923	15.269	75.086	1.78e-05	0.00025	0	0	0	0
chr11	105102876	105103193	241.643	565.124	2.49e-07	6.7e-06	0	0	0	0
chr11	105149970	105155092	1399.63	567.895	6.98e-09	3.01e-07	0	0	0	0
chr11	105155983	105160460	1239.71	646.073	1.1e-05	0.000167	0	0	0	0
chr11	105271601	105272339	56.142	157.534	1.92e-05	0.000265	0	0	0	0
chr11	105489179	105489721	13.924	65.475	1.65e-05	0.000234	0	0	0	0
chr11	105508335	105508924	32.791	108.887	4.03e-05	0.000491	0	0	0	0
chr11	105510082	105511014	65.581	198.002	1.98e-06	3.95e-05	0	0	0	0
chr11	106269736	106270976	103.312	288.238	5.8e-07	1.38e-05	0	0	0	0
chr11	106632703	106633812	221.893	86.644	3.76e-05	0.000464	0	0	0	0
chr11	106674364	106676484	334.178	696.88	2.48e-06	4.76e-05	2	0	0	0
chr11	106709596	106710147	273.543	116.181	3.42e-05	0.000429	0	0	0	0
chr11	106710377	106711196	384.487	131.274	4.88e-09	2.21e-07	0	0	0	0
chr11	106732529	106733396	120.379	33.257	8.76e-06	0.000138	0	0	0	0
chr11	106782293	106784342	63.782	342.954	1.84e-16	5.87e-14	1	0	0	0
chr11	106841522	106842280	22.008	119.152	5.62e-09	2.49e-07	0	0	0	0
chr11	107028131	107028997	274.452	114.363	4.37e-05	0.000524	0	0	0	0
chr11	107096757	107097620	41.324	173.393	4.13e-09	1.92e-07	0	0	0	0
chr11	107112706	107116214	1288.24	3087.01	8.17e-09	3.46e-07	0	0	0	0
chr11	107200238	107201334	105.996	309.669	1.24e-07	3.65e-06	0	0	0	0
chr11	107482545	107486093	398.411	999.224	4.13e-09	1.92e-07	0	0	0	0
chr11	107524934	107526642	253.327	680.968	1.42e-09	7.54e-08	0	0	0	0
chr11	107616331	107618826	185.962	788.738	2.42e-16	7.5e-14	0	0	0	0
chr11	107682737	107683623	57.493	189.835	1.01e-07	3.05e-06	0	0	0	0
chr11	107993576	107994777	116.338	346.117	5.88e-08	1.91e-06	0	0	0	0
chr11	108216765	108217162	11.677	55.266	6.7e-05	0.000747	0	0	0	0
chr11	108423237	108423933	26.054	102.957	1.19e-05	0.000179	0	0	0	0
chr11	108424513	108425490	77.263	222.935	1.87e-05	0.00026	0	0	0	0
chr11	108503680	108504017	7.187	63.707	5.22e-08	1.73e-06	0	0	0	0
chr11	108504184	108504911	11.229	129.485	1.3e-14	2.7e-12	0	0	0	0
chr11	108644160	108644753	29.197	152.354	5.03e-10	3.01e-08	0	0	0	0
chr11	108923167	108923719	23.807	86.666	5.91e-05	0.000674	1	0	0	0
chr11	109357928	109362761	1759.87	3374.32	7.6e-06	0.000122	0	0	0	0
chr11	109472051	109474806	2966.89	978.536	1.21e-10	8.6e-09	0	0	0	0
chr11	109648705	109649861	36.384	175.828	3.18e-10	2.01e-08	0	0	0	0
chr11	109669883	109670496	25.154	114.928	9.02e-08	2.77e-06	0	0	0	0
chr11	109670571	109671177	39.528	125.199	1.41e-05	0.000205	0	0	0	0
chr11	109817105	109817522	11.679	62.958	7.53e-06	0.000122	0	0	0	0
chr11	109894032	109895277	94.768	383.586	9.87e-13	1.23e-10	0	0	0	0
chr11	109913227	109914404	52.556	186.244	6.58e-07	1.54e-05	0	0	0	0
chr11	110416122	110416509	8.984	58.499	2.58e-06	4.93e-05	0	0	0	0
chr11	112199717	112200210	11.677	73.676	1.02e-06	2.24e-05	0	0	0	0
chr11	112840183	112841104	94.329	237.816	3.08e-05	0.000393	0	0	0	0
chr11	113326479	113327155	96.57	263.49	1.04e-06	2.28e-05	0	0	0	0
chr11	113381002	113382755	126.223	316.617	1.15e-05	0.000173	0	0	0	0
chr11	113489546	113489831	7.187	44.939	4.29e-05	0.000517	0	0	0	0
chr11	113542017	113542740	41.776	164.325	2.03e-07	5.61e-06	0	0	0	0
chr11	113784941	113786473	162.146	430.394	5.58e-08	1.83e-06	0	0	0	0
chr11	113892849	113893827	26.501	133.406	4.09e-09	1.9e-07	0	0	0	0
chr11	114327810	114328457	25.6	111.701	7.91e-07	1.8e-05	0	0	0	0
chr11	114587918	114589419	271.743	124.483	6.84e-05	0.000761	0	0	0	0
chr11	114789192	114790181	214.264	43.35	3.61e-10	2.25e-08	0	0	0	0
chr11	114790781	114792515	379.553	93.228	2.93e-12	3.24e-10	0	0	0	0
chr11	114802289	114803461	323.851	65.923	9.46e-15	2.03e-12	0	0	0	0
chr11	114803689	114804546	150.477	37.124	2.15e-07	5.88e-06	0	0	0	0
chr11	114805188	114807911	849.394	152.98	6e-23	8.47e-20	0	0	0	0
chr11	114808043	114812754	1588.26	360.559	2e-22	2.47e-19	0	0	0	0
chr11	114816712	114822206	3113.21	1673.08	1.8e-05	0.000252	0	0	0	0
chr11	114822308	114825967	1852.39	646.594	1.45e-12	1.72e-10	0	0	0	0
chr11	114846571	114847515	171.128	69.782	7.43e-05	0.000816	0	0	0	0
chr11	114850724	114853858	2633.14	1339.62	5.14e-05	0.0006	0	0	0	0
chr11	114973381	114973587	15.271	71.248	9.87e-06	0.000152	0	0	0	0
chr11	115088923	115089865	44.017	161.993	6.94e-08	2.21e-06	0	0	0	0
chr11	115208661	115210462	150.023	488.366	1.86e-11	1.65e-09	2	0	0	0
chr11	115461950	115463919	267.697	98.643	4.86e-07	1.19e-05	0	0	0	0
chr11	115484688	115485772	126.669	327.934	1.17e-06	2.52e-05	1	0	0	0
chr11	115629529	115630996	246.137	531.648	3.71e-06	6.71e-05	1	0	0	0
chr11	115663906	115664668	75.012	201.951	7.77e-06	0.000125	0	0	0	0
chr11	115664832	115665740	88.031	219.054	2.35e-05	0.000314	0	0	0	0
chr11	115674140	115676355	145.079	497.255	9.81e-13	1.22e-10	0	0	0	0
chr11	115683172	115685508	208.411	456.602	3.38e-06	6.2e-05	0	0	0	0
chr11	115775774	115778359	461.301	1101.33	1.86e-08	7.07e-07	0	0	0	0
chr11	115932542	115935268	547.981	1353.31	5.09e-10	3.04e-08	1	0	0	0
chr11	115935314	115936442	66.027	304.097	9.95e-14	1.62e-11	0	0	0	0
chr11	115942763	115947275	606.388	1411.42	9.39e-08	2.86e-06	0	0	0	0
chr11	115956476	115959578	568.199	1264.37	1.73e-07	4.9e-06	0	0	0	0
chr11	115959755	115962478	394.822	958.602	1.18e-08	4.75e-07	0	0	0	0
chr11	115965639	115967202	218.739	523.357	1.77e-07	5e-06	0	0	0	0
chr11	115969116	115972119	1141.36	2785.16	2.13e-09	1.07e-07	0	0	0	0
chr11	116139004	116147414	5963.64	2938.29	2.93e-07	7.69e-06	1	0	0	0
chr11	116241179	116242685	139.689	309.036	2.42e-05	0.000321	0	0	0	0
chr11	116325405	116328422	715.077	1587.24	4.36e-08	1.48e-06	0	0	0	0
chr11	116328583	116332634	1252.32	2743.19	8.79e-07	1.97e-05	0	0	0	0
chr11	116361445	116362410	73.664	188.783	1.79e-05	0.00025	2	0	0	0
chr11	116412031	116412829	196.291	61.038	1.57e-06	3.23e-05	0	0	0	0
chr11	116585454	116587500	639.176	319.493	3.24e-05	0.000409	0	0	0	0
chr11	116614306	116616109	463.559	141.848	3.51e-09	1.66e-07	1	0	0	0
chr11	116620068	116625912	1616.62	3228.35	1.63e-05	0.000232	0	0	0	0
chr11	116693690	116695813	808.526	246.946	3.32e-11	2.74e-09	0	0	0	0
chr11	116696289	116697742	426.72	102.771	8.73e-13	1.1e-10	0	0	0	0
chr11	116697784	116698970	313.536	105.502	9.69e-07	2.14e-05	0	0	0	0
chr11	116704425	116707424	664.329	295.599	1.22e-06	2.62e-05	0	0	0	0
chr11	116834079	116835093	196.737	426.001	1.4e-05	0.000204	0	0	0	0
chr11	116847052	116847980	67.374	166.781	5.6e-05	0.000644	0	0	0	0
chr11	116962883	116964872	319.82	679.611	2.17e-05	0.000293	0	0	0	0
chr11	116968881	116972440	1922.92	823.042	2.49e-08	9.11e-07	0	0	0	0
chr11	116972511	116976474	3902.02	1396.26	4.45e-11	3.55e-09	0	0	0	0
chr11	116977500	116979110	286.565	130.944	3.8e-05	0.000468	0	0	0	0
chr11	116999284	117001486	1062.75	577.315	8.4e-05	0.000904	0	0	0	0
chr11	117090536	117091443	180.57	397.208	1.75e-05	0.000246	0	0	0	0
chr11	117172906	117173958	88.937	259.803	2.93e-07	7.68e-06	0	0	0	0
chr11	117469926	117471592	287.924	647.621	3.4e-06	6.24e-05	0	0	0	0
chr11	117482345	117483098	133.41	322.087	3.98e-05	0.000486	0	0	0	0
chr11	117610347	117610944	236.71	107.387	9.14e-05	0.000968	0	0	0	0
chr11	117653518	117655153	1406.85	625.653	2.24e-06	4.37e-05	0	0	0	0
chr11	117682410	117682943	26.949	96.882	1.63e-05	0.000232	0	0	0	0
chr11	117684277	117686653	225.482	1021.51	4.66e-22	5.25e-19	0	0	0	0
chr11	117706425	117709371	291.058	933.101	7.99e-14	1.32e-11	0	0	0	0
chr11	117731783	117732878	189.553	408.793	2.42e-05	0.000321	0	0	0	0
chr11	117735896	117737045	92.975	224.62	1.55e-05	0.000222	0	0	0	0
chr11	117779666	117782313	1647.14	649.547	3.39e-09	1.61e-07	2	0	0	0
chr11	117783336	117785427	396.177	962.387	8.97e-08	2.75e-06	2	0	0	0
chr11	117887563	117890440	383.601	891.794	5.72e-07	1.37e-05	0	0	0	0
chr11	117971818	117980325	7476.04	3304.05	7.71e-09	3.28e-07	0	0	0	0
chr11	117982307	117984753	511.602	205.231	5.39e-07	1.3e-05	0	0	0	0
chr11	117997353	118002807	2052.26	1111.93	1.8e-05	0.000252	0	0	0	0
chr11	118051265	118052316	127.107	36.704	4.25e-06	7.51e-05	0	0	0	0
chr11	118052465	118052990	108.701	33.56	3.15e-05	0.000399	0	0	0	0
chr11	118074171	118076167	174.282	378.282	4.48e-05	0.000536	0	0	0	0
chr11	11830500	11831455	154.522	376.045	1.28e-05	0.000189	0	0	0	0
chr11	11831496	11833466	327.439	661.361	1.24e-05	0.000184	0	0	0	0
chr11	118372096	118372675	21.112	87.869	8.13e-06	0.00013	0	0	0	0
chr11	118400150	118402956	288.808	1014.55	1.03e-16	3.48e-14	3	0	0	0
chr11	118403059	118405921	274.447	845.14	9.22e-12	8.89e-10	2	0	0	0
chr11	118485000	118486340	74.569	216.598	3.04e-05	0.000389	2	0	0	0
chr11	118539277	118540668	305.435	137.322	2.4e-05	0.000319	0	0	0	0
chr11	118952384	118953746	99.269	288.21	1.84e-07	5.15e-06	0	0	0	0
chr11	119023047	119023998	513.874	230.991	5.12e-05	0.000597	0	0	0	0
chr11	119052608	119053553	264.57	114.061	8.18e-05	0.000885	0	0	0	0
chr11	119053806	119054546	146.429	56.821	8.22e-05	0.000889	0	0	0	0
chr11	119112938	119113425	501.746	192.27	6.35e-06	0.000105	0	0	0	0
chr11	119285100	119287533	211.115	501.21	1.56e-06	3.21e-05	1	0	0	0
chr11	119392812	119393759	176.077	366.888	7.16e-05	0.000791	2	0	0	0
chr11	11941576	11943307	102.854	324.874	6.14e-09	2.69e-07	0	0	0	0
chr11	119620744	119622806	160.799	461.618	4.55e-09	2.07e-07	0	0	0	0
chr11	119630398	119631786	114.535	265.452	1.52e-05	0.000219	0	0	0	0
chr11	119636653	119637213	29.645	105.144	8.69e-06	0.000137	0	0	0	0
chr11	119694010	119696609	280.737	599.93	1.73e-05	0.000244	0	0	0	0
chr11	119804244	119806138	186.408	527.773	3.47e-09	1.64e-07	0	0	0	0
chr11	119835185	119836302	71.423	237.788	5.96e-07	1.42e-05	0	0	0	0
chr11	119836351	119837551	52.106	283.258	7.54e-14	1.26e-11	0	0	0	0
chr11	119837955	119838731	30.544	138.216	2.76e-08	9.95e-07	0	0	0	0
chr11	119935773	119939748	991.339	2037.82	5.46e-06	9.27e-05	0	0	0	0
chr11	120005472	120006842	159.909	363.722	3.44e-05	0.000431	3	0	0	0
chr11	120103531	120105531	190.892	585.269	1.45e-11	1.32e-09	0	0	0	0
chr11	120107059	120108598	207.066	440.792	1.19e-05	0.000179	0	0	0	0
chr11	120144578	120146908	363.817	746.712	4.74e-06	8.25e-05	0	0	0	0
chr11	120310612	120312481	914.539	320.869	2.27e-09	1.14e-07	0	0	0	0
chr11	120353488	120354160	318.925	97.659	1.02e-07	3.07e-06	1	0	0	0
chr11	120423475	120424293	52.101	177.04	5.48e-07	1.32e-05	0	0	0	0
chr11	120424470	120424932	15.721	110.676	2.33e-10	1.52e-08	0	0	0	0
chr11	120425450	120425885	6.288	61.939	3.06e-08	1.09e-06	0	0	0	0
chr11	120660250	120661647	441.109	141.752	7.95e-08	2.49e-06	0	0	0	0
chr11	120707674	120709384	648.608	1364.52	5.59e-06	9.46e-05	0	0	0	0
chr11	120725333	120727414	340.489	1114.14	1.56e-10	1.07e-08	2	0	0	0
chr11	120763110	120764285	1276.15	604.065	3.08e-05	0.000393	1	0	0	0
chr11	120790184	120793381	413.238	907.557	9.72e-07	2.15e-05	0	0	0	0
chr11	120948485	120948914	289.724	86.693	9.86e-08	2.99e-06	0	0	0	0
chr11	120977201	120977727	25.153	84.065	7.22e-05	0.000797	0	0	0	0
chr11	121045360	121045977	14.373	78.409	7.83e-07	1.79e-05	0	0	0	0
chr11	121144571	121147734	1185.82	621.044	2.18e-05	0.000294	0	0	0	0
chr11	121160312	121162077	427.148	122.061	7.19e-11	5.44e-09	0	0	0	0
chr11	121308518	121309751	89.387	336.755	1.1e-10	7.9e-09	0	0	0	0
chr11	121331776	121332215	9.433	80.384	4.42e-09	2.03e-07	0	0	0	0
chr11	121488211	121488820	17.515	78.705	3.17e-05	0.000402	0	0	0	0
chr11	121515830	121516657	31.439	135.498	1.48e-07	4.27e-06	0	0	0	0
chr11	121519018	121522675	726.318	1924.15	1.28e-10	8.99e-09	0	0	0	0
chr11	121672297	121674170	1638.61	831.839	4.65e-05	0.000552	0	0	0	0
chr11	121711565	121713127	316.662	104.505	6.09e-08	1.97e-06	0	0	0	0
chr11	121713284	121716158	410.08	197.018	2.13e-05	0.000288	0	0	0	0
chr11	121948928	121949774	53.902	190.4	6.6e-08	2.12e-06	0	0	0	0
chr11	121950190	121950746	52.101	142.027	4.71e-05	0.000558	0	0	0	0
chr11	12457947	12459447	85.794	300.456	1.65e-09	8.58e-08	0	0	0	0
chr11	12465011	12468297	263.663	826.784	6.67e-13	8.67e-11	0	0	0	0
chr11	12468644	12469620	30.992	201.091	8.43e-15	1.84e-12	0	0	0	0
chr11	12912598	12913569	76.352	221.331	3.61e-06	6.56e-05	0	0	0	0
chr11	13659238	13660281	69.625	190.317	2.63e-05	0.000344	0	0	0	0
chr11	13977684	13978612	76.804	327.728	2.87e-13	4.15e-11	0	0	0	0
chr11	13978919	13979643	26.948	145.199	5.33e-10	3.16e-08	0	0	0	0
chr11	15169760	15170321	54.795	152.891	1.94e-05	0.000268	0	0	0	0
chr11	15170711	15171676	41.77	133.345	8.28e-06	0.000132	0	0	0	0
chr11	16606068	16609168	295.543	711.119	4.54e-08	1.53e-06	0	0	0	0
chr11	16803329	16803544	2.246	27.423	7.12e-05	0.000787	0	0	0	0
chr11	16803742	16804664	17.966	137.92	9.65e-13	1.2e-10	0	0	0	0
chr11	16840908	16841971	27.847	178.222	2.58e-13	3.78e-11	0	0	0	0
chr11	17182525	17184436	238.063	744.124	5.84e-12	5.94e-10	0	0	0	0
chr11	17882612	17883419	28.746	175.436	6.25e-13	8.21e-11	0	0	0	0
chr11	17937031	17938740	350.35	167.806	8.41e-05	0.000904	0	0	0	0
chr11	18957646	18958765	316.675	124.628	6.32e-06	0.000105	0	0	0	0
chr11	19836347	19837382	205.277	472.239	7.45e-06	0.00012	0	0	0	0
chr11	19837933	19838476	73.217	184.001	8.31e-05	0.000896	0	0	0	0
chr11	19850367	19851493	228.172	461.211	2.68e-05	0.00035	0	0	0	0
chr11	19919188	19921971	3202.68	1317.88	5.08e-08	1.69e-06	0	0	0	0
chr11	19954308	19956992	236.263	777.125	1.26e-13	2e-11	0	0	0	0
chr11	19957343	19958320	61.986	191.831	1.01e-06	2.22e-05	0	0	0	0
chr11	19958849	19962526	465.331	1262.08	1.59e-10	1.09e-08	0	0	0	0
chr11	20037292	20038019	282.085	118.615	2.8e-05	0.000363	0	0	0	0
chr11	20059878	20062247	299.596	618.298	7.47e-06	0.000121	0	0	0	0
chr11	20063422	20064240	122.173	338.702	8.63e-08	2.66e-06	0	0	0	0
chr11	20096794	20097335	22.008	95.114	1.66e-06	3.4e-05	0	0	0	0
chr11	20125434	20129423	1170.08	545.276	2.08e-07	5.72e-06	0	0	0	0
chr11	20162776	20169604	2665.36	4980.29	5.09e-06	8.74e-05	0	0	0	0
chr11	20357224	20358822	296.896	97.474	1.6e-08	6.18e-07	0	0	0	0
chr11	20369664	20371335	154.066	348.292	1.01e-05	0.000155	0	0	0	0
chr11	20689812	20690635	48.959	191.143	7.09e-09	3.05e-07	0	0	0	0
chr11	20882236	20882848	17.968	71.584	9.41e-05	0.000991	0	0	0	0
chr11	20911798	20912480	61.985	181.93	1.55e-06	3.19e-05	0	0	0	0
chr11	21874703	21875256	19.765	89.066	4.3e-06	7.6e-05	0	0	0	0
chr11	22525418	22526140	136.546	46.549	3.72e-05	0.00046	0	0	0	0
chr11	22594828	22596308	216.935	65.083	9.32e-08	2.84e-06	0	0	0	0
chr11	22605046	22612986	3169.77	1723.01	9.02e-06	0.000141	0	0	0	0
chr11	22617141	22617901	378.654	167.139	9.46e-06	0.000147	0	0	0	0
chr11	22858172	22861163	3341.06	1574.05	5.45e-06	9.26e-05	1	0	0	0
chr11	22913424	22914117	35.032	145.921	9.64e-08	2.93e-06	0	0	0	0
chr11	22993193	22995370	79.052	647.498	3.5e-31	2.04e-27	1	0	0	0
chr11	22995470	22996877	35.036	256.193	8.6e-17	2.96e-14	1	0	0	0
chr11	23047263	23048961	230.877	592.418	6.63e-08	2.13e-06	0	0	0	0
chr11	23078571	23082784	1664.64	3030.41	2.99e-05	0.000383	0	0	0	0
chr11	23184931	23186797	309.478	647.427	4.54e-06	7.96e-05	1	0	0	0
chr11	23258898	23259795	59.739	154.48	5.1e-05	0.000596	1	0	0	0
chr11	23260027	23261787	132.957	309.339	1.78e-05	0.000249	1	0	0	0
chr11	23309486	23310326	29.194	123.252	1.78e-07	5.02e-06	0	0	0	0
chr11	23379373	23379863	25.154	89.183	2.67e-05	0.000348	0	0	0	0
chr11	23400209	23400692	6.288	99.208	2.48e-13	3.65e-11	0	0	0	0
chr11	23400887	23402849	105.105	573.421	2.77e-22	3.27e-19	0	0	0	0
chr11	23402903	23403148	3.593	33.918	3.11e-05	0.000396	0	0	0	0
chr11	23725334	23726996	75.459	353.802	1.3e-15	3.41e-13	0	0	0	0
chr11	23727082	23727505	12.576	78.431	4.34e-07	1.08e-05	0	0	0	0
chr11	24106113	24107240	55.253	291.499	2.36e-11	2.04e-09	0	0	0	0
chr11	24111745	24112672	66.02	214.321	1.46e-06	3.04e-05	0	0	0	0
chr11	24127460	24128676	86.248	274.761	1.77e-06	3.59e-05	0	0	0	0
chr11	26051173	26051715	18.863	75.595	6.53e-05	0.000732	0	0	0	0
chr11	26375163	26376032	72.767	184.001	5.91e-05	0.000673	0	0	0	0
chr11	27281275	27281949	27.399	102.805	3.58e-06	6.52e-05	0	0	0	0
chr11	28076094	28076707	14.821	88.076	2.33e-07	6.32e-06	0	0	0	0
chr11	29046672	29048102	107.8	373.5	2.35e-11	2.03e-09	0	0	0	0
chr11	29048168	29049721	89.835	470.505	1.87e-18	9.48e-16	0	0	0	0
chr11	29173726	29174623	65.579	180.823	6.06e-06	0.000101	0	0	0	0
chr11	29409193	29409572	275.772	611.291	1.41e-05	0.000205	1	0	0	0
chr11	29539133	29539766	34.587	127.229	1.8e-06	3.64e-05	1	0	0	0
chr11	29539962	29540403	13.025	66.907	7.22e-06	0.000117	1	0	0	0
chr11	29540493	29541793	81.295	417.003	6.24e-15	1.4e-12	1	0	0	0
chr11	29542722	29542983	11.678	57.956	3.19e-05	0.000404	1	0	0	0
chr11	29635485	29640596	1536.15	524.051	2.1e-13	3.15e-11	0	0	0	0
chr11	29703480	29704098	17.967	74.605	1.98e-05	0.000271	2	0	0	0
chr11	29709656	29710007	4.043	36.917	3.89e-05	0.000477	1	0	0	0
chr11	29710726	29715595	460.375	1397.83	2.27e-13	3.39e-11	1	0	0	0
chr11	29718282	29718856	21.109	102.95	3.42e-07	8.77e-06	0	0	0	0
chr11	30187412	30187729	11.679	55.624	5.11e-05	0.000597	0	0	0	0
chr11	30318137	30320918	300.039	627.172	4.39e-06	7.74e-05	0	0	0	0
chr11	30754606	30755937	741.148	311.511	1.34e-06	2.83e-05	0	0	0	0
chr11	30792229	30793669	57.942	262.851	5.92e-13	7.87e-11	0	0	0	0
chr11	3100862	3104836	2741.15	5376.85	2.4e-06	4.64e-05	0	0	0	0
chr11	31132505	31136785	663.859	291.959	5.31e-07	1.28e-05	0	0	0	0
chr11	31137552	31137941	83.1	19.848	1.78e-05	0.00025	0	0	0	0
chr11	31662579	31663984	101.966	319.733	5.18e-08	1.72e-06	0	0	0	0
chr11	31922596	31922852	86.235	329.166	2.95e-11	2.47e-09	1	0	0	0
chr11	31978010	31985997	2235.06	5102.88	1.23e-09	6.64e-08	0	0	0	0
chr11	31986173	31988341	216.489	727.919	7.49e-13	9.62e-11	0	0	0	0
chr11	31989195	31990670	61.083	325.485	8.56e-16	2.35e-13	0	0	0	0
chr11	32112566	32112950	11.68	77.24	7.36e-07	1.7e-05	0	0	0	0
chr11	32113387	32114167	28.298	174.109	2.38e-12	2.71e-10	0	0	0	0
chr11	32220221	32222268	1917.57	847.805	1.28e-06	2.73e-05	0	0	0	0
chr11	32261592	32262203	26.501	90.89	3.15e-05	0.0004	0	0	0	0
chr11	32262285	32264012	159.002	352.152	8.75e-06	0.000138	0	0	0	0
chr11	32350356	32351225	66.03	167.29	8.76e-05	0.000935	2	0	0	0
chr11	32355689	32356449	35.038	117.625	2.33e-05	0.000311	2	0	0	0
chr11	32374214	32375412	80.85	193.963	4.34e-05	0.000522	2	0	0	0
chr11	3243710	3244364	45.814	141.759	6.33e-06	0.000105	0	0	0	0
chr11	32496254	32497082	22.457	145.014	2.22e-11	1.93e-09	0	0	0	0
chr11	3252088	3252718	32.34	119.537	1.49e-06	3.1e-05	0	0	0	0
chr11	3252870	3253388	33.689	110.257	2.73e-05	0.000355	0	0	0	0
chr11	3254299	3255737	100.609	578.601	4.12e-23	6.23e-20	0	0	0	0
chr11	32613784	32615074	313.073	146.692	6.44e-05	0.000723	1	0	0	0
chr11	32667844	32668818	91.182	230.192	9.36e-06	0.000146	0	0	0	0
chr11	32677843	32678839	64.678	174.886	2.13e-05	0.000288	0	0	0	0
chr11	3268688	3270013	102.404	285.239	4.68e-07	1.15e-05	0	0	0	0
chr11	32986348	32987092	22.908	99.063	9.63e-07	2.13e-05	0	0	0	0
chr11	3301955	3303642	159.454	582.84	3.18e-14	5.95e-12	0	0	0	0
chr11	33512611	33514441	3204.55	1211.01	6.37e-08	2.05e-06	0	0	0	0
chr11	3354333	3354547	18.865	79.724	7.83e-06	0.000126	3	0	0	0
chr11	34009922	34010714	44.465	133.792	1.36e-05	0.000199	0	0	0	0
chr11	3438098	3438606	14.822	79.634	5.54e-07	1.33e-05	0	0	0	0
chr11	34544305	34545031	75.456	259.763	4.36e-09	2.01e-07	0	0	0	0
chr11	34681668	34682438	113.185	455.549	3.27e-14	6.09e-12	0	0	0	0
chr11	34683035	34683339	11.229	58.018	1.81e-05	0.000253	0	0	0	0
chr11	35155299	35156135	33.24	191.156	4.49e-12	4.71e-10	0	0	0	0
chr11	35157290	35157719	10.33	70.89	2.97e-07	7.77e-06	0	0	0	0
chr11	35383865	35385161	174.277	578.759	1.32e-12	1.58e-10	0	0	0	0
chr11	3541236	3543964	994.019	410.679	1.62e-08	6.26e-07	0	0	0	0
chr11	35416146	35417324	56.15	186.781	1.39e-06	2.93e-05	0	0	0	0
chr11	35417661	35419250	63.332	335.929	4.84e-17	1.78e-14	0	0	0	0
chr11	3544175	3551734	2937.58	1402.36	1.91e-07	5.32e-06	0	0	0	0
chr11	35600103	35600377	7.187	43.769	5.63e-05	0.000646	0	0	0	0
chr11	35731908	35732150	173.389	32.748	9.44e-09	3.91e-07	0	0	0	0
chr11	35832191	35833075	48.063	139.262	6.51e-05	0.00073	0	0	0	0
chr11	35877795	35879361	241.206	581.149	8.86e-07	1.98e-05	0	0	0	0
chr11	4007002	4007739	30.094	103.762	1.08e-05	0.000164	0	0	0	0
chr11	4053028	4053775	48.055	142.385	7.52e-05	0.000824	0	0	0	0
chr11	40573989	40575008	56.146	174.417	9.34e-07	2.08e-05	0	0	0	0
chr11	40727292	40728047	36.384	123.404	5.92e-06	9.93e-05	0	0	0	0
chr11	40753051	40757088	2069.38	4919.67	1.79e-08	6.83e-07	0	0	0	0
chr11	4164152	4165553	91.183	229.828	9.88e-06	0.000152	0	0	0	0
chr11	4180835	4182374	124.867	369.772	1.3e-08	5.17e-07	0	0	0	0
chr11	41808399	41810007	59.735	237.341	6.97e-10	4.01e-08	0	0	0	0
chr11	4182592	4182954	10.33	55.981	1.75e-05	0.000246	0	0	0	0
chr11	4197735	4198563	69.169	176.269	3.33e-05	0.000419	0	0	0	0
chr11	42108521	42111117	227.277	815.983	6.24e-16	1.77e-13	0	0	0	0
chr11	4244567	4245114	37.281	121.781	1.18e-05	0.000177	0	0	0	0
chr11	4245268	4247958	531.829	1525.67	3.35e-11	2.76e-09	0	0	0	0
chr11	4335395	4335931	20.661	85.089	1.85e-05	0.000257	0	0	0	0
chr11	43384900	43386036	113.634	282.19	3.01e-06	5.62e-05	0	0	0	0
chr11	43440618	43441967	115.884	381.997	7.54e-11	5.66e-09	0	0	0	0
chr11	43504005	43504486	467.139	200.733	1.47e-06	3.06e-05	0	0	0	0
chr11	43540376	43541534	152.728	379.356	3.57e-05	0.000445	0	0	0	0
chr11	43545941	43547170	61.987	216.385	2.01e-08	7.55e-07	0	0	0	0
chr11	43682380	43682919	487.817	202.55	7.14e-06	0.000116	0	0	0	0
chr11	43683355	43683916	19.765	76.043	7.44e-05	0.000816	0	0	0	0
chr11	43695605	43696823	62.434	191.458	1.02e-06	2.25e-05	0	0	0	0
chr11	43699882	43702782	217.838	838.817	2.86e-17	1.1e-14	0	0	0	0
chr11	43951322	43952333	195.383	64.216	5.62e-07	1.34e-05	0	0	0	0
chr11	4406479	4407138	24.706	91.186	7.09e-05	0.000784	0	0	0	0
chr11	44425049	44425877	38.182	135.023	7.5e-06	0.000121	0	0	0	0
chr11	44759541	44763331	477.902	1415.31	1.05e-13	1.7e-11	0	0	0	0
chr11	44763370	44764083	23.357	105.86	2.18e-07	5.96e-06	0	0	0	0
chr11	44764130	44765877	79.05	367.446	3.36e-15	8.01e-13	0	0	0	0
chr11	44766877	44768606	48.955	361.584	1.55e-20	1.24e-17	0	0	0	0
chr11	44953214	44954307	43.118	161.875	9.03e-08	2.77e-06	0	0	0	0
chr11	4497281	4499232	155.857	394.792	1.84e-07	5.15e-06	0	0	0	0
chr11	4499935	4500210	4.042	35.865	4.11e-05	0.000498	0	0	0	0
chr11	4507455	4507657	1.347	24.162	9.3e-05	0.000981	0	0	0	0
chr11	45089412	45089995	21.111	97.391	7.74e-07	1.77e-05	0	0	0	0
chr11	4519078	4519296	4.492	43.735	7.58e-06	0.000122	0	0	0	0
chr11	45827745	45828778	79.052	233.666	2e-07	5.55e-06	0	0	0	0
chr11	45898562	45898852	9.88	52.479	5.29e-05	0.000614	0	0	0	0
chr11	46080578	46082351	96.571	250.047	4.82e-06	8.36e-05	0	0	0	0
chr11	46113240	46116875	480.613	1076.38	1.74e-07	4.93e-06	0	0	0	0
chr11	46846494	46847147	23.357	107.869	2.56e-07	6.86e-06	0	0	0	0
chr11	47085618	47086310	36.378	131.129	6.43e-06	0.000106	0	0	0	0
chr11	4729374	4730592	109.145	272.456	2.74e-06	5.2e-05	0	0	0	0
chr11	4734173	4738123	696.225	1510.35	5.24e-07	1.27e-05	0	0	0	0
chr11	4750453	4750674	4.042	39.579	8.5e-06	0.000135	0	0	0	0
chr11	4798936	4800273	70.967	184.214	2.91e-05	0.000374	0	0	0	0
chr11	48003080	48004435	84.893	284.674	1.29e-09	6.92e-08	0	0	0	0
chr11	4802274	4807645	1150.77	2555.38	1.7e-08	6.53e-07	0	0	0	0
chr11	4807790	4809205	106.451	307.583	3.43e-08	1.2e-06	0	0	0	0
chr11	4825998	4826828	48.508	157.081	1.04e-06	2.28e-05	0	0	0	0
chr11	48523586	48524103	67.822	16.615	5.79e-05	0.000662	0	0	0	0
chr11	48699341	48700581	81.747	241.022	1.56e-07	4.47e-06	0	0	0	0
chr11	48818777	48822227	219.655	537.294	5.33e-06	9.08e-05	1	0	0	0
chr11	48839263	48839628	25.152	97.597	5.6e-06	9.47e-05	1	0	0	0
chr11	48869189	48873407	742.935	2339.92	9.3e-15	2e-12	4	0	0	0
chr11	49086310	49086857	16.619	68.888	3.49e-05	0.000436	0	0	0	0
chr11	49155805	49156167	6.287	55.114	6.51e-07	1.53e-05	0	0	0	0
chr11	49805021	49806639	154.515	355.86	6.4e-06	0.000106	0	0	0	0
chr11	49812358	49812873	24.702	105.104	3.47e-06	6.35e-05	0	0	0	0
chr11	49812955	49813762	35.486	128.103	2.06e-06	4.07e-05	0	0	0	0
chr11	49829169	49829891	32.338	107.504	2.2e-05	0.000296	1	0	0	0
chr11	49886707	49887772	65.128	224.296	9.35e-09	3.88e-07	0	0	0	0
chr11	50215282	50219304	1322.84	626.548	6.08e-06	0.000102	0	0	0	0
chr11	50257553	50260636	473.427	886.268	4.9e-05	0.000577	0	0	0	0
chr11	50290236	50291031	67.371	186.892	1.25e-05	0.000185	1	0	0	0
chr11	50295172	50295526	4.941	38.08	4.94e-05	0.000581	1	0	0	0
chr11	50302248	50302514	8.535	51.668	5.08e-05	0.000594	1	0	0	0
chr11	50302634	50306266	278.473	1709.42	1.41e-32	1.04e-28	2	0	0	0
chr11	50309298	50309695	5.389	60.026	4.54e-08	1.53e-06	2	0	0	0
chr11	50312001	50315571	142.833	971.409	8.13e-31	4.3e-27	1	0	0	0
chr11	50422202	50422779	47.612	141.388	1.65e-05	0.000235	0	0	0	0
chr11	50440655	50441471	33.69	112.96	3.85e-05	0.000472	0	0	0	0
chr11	50603268	50603846	26.051	99.303	4.07e-06	7.26e-05	0	0	0	0
chr11	5070285	5073737	350.353	1065.2	3.3e-12	3.59e-10	1	0	0	0
chr11	50719286	50720221	41.326	142.805	2.5e-06	4.8e-05	0	0	0	0
chr11	50776921	50780340	334.191	1317.91	9.58e-17	3.26e-14	1	0	0	0
chr11	5078199	5079001	28.297	112.747	7.43e-07	1.71e-05	1	0	0	0
chr11	51275197	51275416	3.593	33.381	5.05e-05	0.000591	2	0	0	0
chr11	51631543	51639110	5299.82	2805.3	1.3e-05	0.000192	0	0	0	0
chr11	51855722	51859517	4115.91	1714.68	2.82e-07	7.45e-06	0	0	0	0
chr11	5195053	5197425	246.588	524.209	4.08e-06	7.27e-05	2	0	0	0
chr11	51987811	51988850	58.837	201.415	7.17e-08	2.28e-06	0	0	0	0
chr11	51995397	51996880	79.95	256.776	9.64e-09	3.98e-07	0	0	0	0
chr11	52111041	52111859	34.583	127.408	2.76e-06	5.23e-05	0	0	0	0
chr11	5262943	5263681	145.987	333.735	6.03e-05	0.000685	0	0	0	0
chr11	53241069	53242042	58.847	183.272	2.79e-05	0.000362	0	0	0	0
chr11	53256865	53259009	366.529	1093.7	1.27e-11	1.18e-09	3	0	0	0
chr11	53259047	53259683	103.311	249.738	1.96e-05	0.00027	2	0	0	0
chr11	53260126	53261798	161.254	538.176	7.96e-12	7.83e-10	1	0	0	0
chr11	53264317	53266131	103.764	408.614	8.37e-11	6.21e-09	1	0	0	0
chr11	53294154	53296075	118.577	372.062	3.9e-10	2.4e-08	1	0	0	0
chr11	53673316	53673896	13.475	73.112	2.16e-06	4.25e-05	0	0	0	0
chr11	53757341	53765199	6800.59	3669.78	4.48e-05	0.000536	0	0	0	0
chr11	53785493	53788108	832.307	292.07	2.65e-11	2.26e-09	0	0	0	0
chr11	53788210	53790681	777.972	279.632	7.22e-09	3.1e-07	0	0	0	0
chr11	53790795	53791669	128.47	39.91	8.46e-05	0.000908	0	0	0	0
chr11	53793545	53806730	8318.74	3327.4	2.33e-10	1.53e-08	0	0	0	0
chr11	5410962	5411777	44.916	198.662	9.94e-11	7.25e-09	0	0	0	0
chr11	5411921	5414249	108.699	537.599	1.8e-18	9.2e-16	0	0	0	0
chr11	5414289	5414595	12.574	69.335	1.52e-05	0.000219	0	0	0	0
chr11	5414805	5416862	130.255	354.876	4.04e-08	1.39e-06	0	0	0	0
chr11	54214065	54214632	48.509	134.715	4.3e-05	0.000517	0	0	0	0
chr11	5444320	5444571	246.599	90.168	3.79e-06	6.84e-05	0	0	0	0
chr11	54847543	54848963	144.188	396.1	1.24e-07	3.65e-06	0	0	0	0
chr11	54866022	54868790	3173.92	1647.7	2.81e-05	0.000364	0	0	0	0
chr11	54983988	54986301	232.668	919.787	2.19e-18	1.1e-15	1	0	0	0
chr11	5501956	5503199	218.298	90.112	3.11e-05	0.000396	0	0	0	0
chr11	55022091	55024664	318.465	705.954	1.17e-06	2.52e-05	0	0	0	0
chr11	5509148	5510587	225.478	76.283	5.06e-07	1.23e-05	0	0	0	0
chr11	5511533	5514518	1080.25	400.978	1.09e-10	7.88e-09	0	0	0	0
chr11	55130741	55131807	187.297	74.364	2.68e-05	0.00035	0	0	0	0
chr11	5524832	5527739	206.172	748.619	1.88e-13	2.87e-11	0	0	0	0
chr11	55452271	55457832	745.61	1617.59	4.84e-08	1.62e-06	0	0	0	0
chr11	55493303	55496977	249.735	1335.06	5.32e-28	2e-24	2	0	0	0
chr11	55497748	55498295	19.316	78.705	3.63e-05	0.000451	2	0	0	0
chr11	55500874	55501816	62.881	200.285	1.71e-07	4.85e-06	2	0	0	0
chr11	55503452	55504795	96.568	325.67	6.64e-10	3.84e-08	1	0	0	0
chr11	55870415	55870942	10.78	63.528	2.29e-06	4.46e-05	0	0	0	0
chr11	56267210	56267409	0	28.022	1.3e-07	3.81e-06	0	0	0	0
chr11	56595492	56596342	64.679	231.858	3.72e-09	1.75e-07	0	0	0	0
chr11	5715516	5717601	428.058	201.063	1.75e-05	0.000246	0	0	0	0
chr11	57538723	57539470	34.588	139.771	7.3e-07	1.69e-05	0	0	0	0
chr11	57732552	57734419	199.433	544.745	4.72e-09	2.14e-07	0	0	0	0
chr11	57801809	57802713	325.662	134.783	3.89e-05	0.000477	0	0	0	0
chr11	57957928	57959451	417.282	194.534	1.97e-05	0.000271	0	0	0	0
chr11	57980257	57982319	427.622	179.687	6.16e-06	0.000103	0	0	0	0
chr11	58019885	58022626	424.45	939.127	1.5e-07	4.33e-06	0	0	0	0
chr11	58025216	58028177	285.214	599.53	3.19e-06	5.92e-05	0	0	0	0
chr11	58028369	58031921	358.889	807.997	4.77e-07	1.17e-05	0	0	0	0
chr11	58034707	58036163	95.672	224.978	2.89e-05	0.000372	0	0	0	0
chr11	58041300	58044302	330.148	713.914	6.71e-06	0.00011	0	0	0	0
chr11	58044723	58045530	48.06	132.919	4.74e-05	0.00056	0	0	0	0
chr11	58092053	58093503	392.582	158.009	1.44e-06	3.01e-05	0	0	0	0
chr11	58109018	58111726	446.474	1271.9	3.32e-12	3.61e-10	0	0	0	0
chr11	58137269	58139658	144.621	443.288	5.37e-09	2.4e-07	0	0	0	0
chr11	58199138	58200569	228.182	608.548	1.48e-08	5.77e-07	3	0	0	0
chr11	58213865	58215672	171.132	493.167	7.93e-10	4.5e-08	3	0	0	0
chr11	5839087	5842389	1187.63	469.301	1.59e-08	6.16e-07	0	0	0	0
chr11	5855446	5857682	684.52	301.625	2.75e-07	7.29e-06	0	0	0	0
chr11	58628509	58628928	462.656	179.558	7.85e-07	1.79e-05	0	0	0	0
chr11	59054899	59057259	228.176	550.675	1.04e-07	3.14e-06	0	0	0	0
chr11	59167821	59169845	229.074	733.988	5.57e-13	7.45e-11	0	0	0	0
chr11	59185179	59186153	165.745	350.982	4.52e-05	0.000539	0	0	0	0
chr11	59277962	59279141	49.407	251.327	6.95e-14	1.17e-11	0	0	0	0
chr11	59280000	59280902	55.249	163.548	6.14e-06	0.000102	0	0	0	0
chr11	59324864	59325921	83.546	215.305	1.02e-05	0.000157	1	0	0	0
chr11	59663140	59663621	49.858	151.24	5.31e-06	9.05e-05	0	0	0	0
chr11	59731163	59733459	273.094	588.592	2.68e-06	5.09e-05	1	0	0	0
chr11	59787034	59787829	388.556	166.451	8.94e-05	0.00095	0	0	0	0
chr11	59794207	59796557	313.064	781.139	7.16e-09	3.07e-07	0	0	0	0
chr11	59800417	59802505	388.53	954.834	6.68e-09	2.9e-07	0	0	0	0
chr11	59815537	59817214	344.509	640.272	7.52e-05	0.000824	0	0	0	0
chr11	59821935	59822284	8.535	51.674	3.41e-05	0.000428	0	0	0	0
chr11	60138856	60140976	1142.27	547.843	1.15e-05	0.000173	0	0	0	0
chr11	60287571	60288636	42.22	162.233	3.7e-08	1.29e-06	0	0	0	0
chr11	60335021	60338377	1043.41	452.433	5.36e-08	1.77e-06	0	0	0	0
chr11	60366153	60367292	297.8	582.757	4.27e-05	0.000514	0	0	0	0
chr11	6036822	6039149	229.526	484.892	1.14e-05	0.000172	0	0	0	0
chr11	6064858	6065596	262.769	87.801	7.53e-07	1.73e-05	0	0	0	0
chr11	60790177	60790797	29.644	97.653	3.85e-05	0.000472	1	0	0	0
chr11	60863308	60866512	405.602	1082.02	9.37e-10	5.23e-08	0	0	0	0
chr11	60866570	60867939	152.263	353.46	6.15e-06	0.000102	0	0	0	0
chr11	60976955	60978120	339.566	151.694	9.23e-06	0.000144	0	0	0	0
chr11	61298551	61300916	587.521	262.638	2.28e-06	4.44e-05	0	0	0	0
chr11	61361100	61363592	907.778	400.481	3.47e-07	8.9e-06	0	0	0	0
chr11	61363658	61364132	99.264	20.536	2.97e-07	7.77e-06	0	0	0	0
chr11	61528139	61531652	697.996	369.859	8.33e-05	0.000897	0	0	0	0
chr11	6159615	6161690	162.142	573.587	6.04e-13	8e-11	0	0	0	0
chr11	61619576	61621325	503.523	143.28	2.6e-12	2.92e-10	0	0	0	0
chr11	61674828	61676855	276.694	600.754	5.9e-06	9.9e-05	0	0	0	0
chr11	61682958	61685404	1675.45	694.39	4.7e-08	1.58e-06	0	0	0	0
chr11	6193936	6196053	205.264	471.001	8.6e-07	1.94e-05	0	0	0	0
chr11	62049819	62050917	262.32	109.038	4.96e-05	0.000582	0	0	0	0
chr11	62076060	62077820	1102.3	524.931	1.19e-05	0.000179	0	0	0	0
chr11	62146191	62146784	47.61	134.239	3.04e-05	0.000388	0	0	0	0
chr11	62148317	62149004	25.601	109.933	3.63e-07	9.24e-06	0	0	0	0
chr11	62266783	62270564	352.593	866.7	4.45e-09	2.04e-07	0	0	0	0
chr11	62284972	62285334	14.822	70.436	2.17e-05	0.000294	0	0	0	0
chr11	62354366	62356753	268.598	560.53	1.2e-05	0.000179	0	0	0	0
chr11	62369760	62370362	7.637	87.78	1.01e-10	7.35e-09	0	0	0	0
chr11	62385954	62386385	7.187	53.738	1.65e-06	3.37e-05	1	0	0	0
chr11	62387354	62388067	39.522	132.857	1.75e-05	0.000246	1	0	0	0
chr11	62423667	62429505	431.632	1390.3	1.04e-14	2.21e-12	0	0	0	0
chr11	62429781	62433432	564.159	1426.5	6.72e-10	3.89e-08	0	0	0	0
chr11	62433520	62437459	262.309	1271.17	1.44e-24	2.98e-21	0	0	0	0
chr11	62441055	62441797	39.973	152.079	1.82e-07	5.11e-06	0	0	0	0
chr11	62446940	62447542	28.297	92.204	6.68e-05	0.000745	1	0	0	0
chr11	62538086	62539792	1887.48	462.387	7.58e-17	2.64e-14	0	0	0	0
chr11	6256301	6258956	398.396	867.052	4.3e-07	1.07e-05	0	0	0	0
chr11	62642931	62648401	1289.57	656.875	7.34e-06	0.000119	0	0	0	0
chr11	62954780	62955750	315.315	99.152	2.67e-09	1.31e-07	0	0	0	0
chr11	6376218	6377568	171.131	459.017	2.34e-08	8.62e-07	0	0	0	0
chr11	6377748	6378319	48.061	154.378	5.17e-06	8.86e-05	0	0	0	0
chr11	63897542	63899838	214.699	553.119	8.89e-09	3.72e-07	0	0	0	0
chr11	63909917	63910874	54.346	151.666	2.15e-05	0.000291	0	0	0	0
chr11	63920521	63922297	419.105	131.811	3.53e-07	9.02e-06	0	0	0	0
chr11	63958852	63960710	349.899	103.287	2.29e-10	1.5e-08	0	0	0	0
chr11	63960914	63961870	233.12	88.372	5.46e-06	9.27e-05	0	0	0	0
chr11	63964049	63965064	159.455	53.856	6.9e-06	0.000113	0	0	0	0
chr11	64125990	64126952	35.032	137.72	6.95e-07	1.61e-05	0	0	0	0
chr11	64619879	64620335	1255.44	605.642	2.82e-05	0.000365	0	0	0	0
chr11	6486561	6488592	770.332	377.683	1.12e-05	0.00017	0	0	0	0
chr11	6518745	6519445	109.148	36.284	6.4e-05	0.00072	0	0	0	0
chr11	6519576	6521127	342.27	100.769	4.73e-10	2.85e-08	0	0	0	0
chr11	6524636	6525521	154.972	369.791	2.46e-05	0.000326	0	0	0	0
chr11	65914665	65915628	50.754	198.332	1.97e-09	1.01e-07	0	0	0	0
chr11	66420950	66421406	2239.59	1014.97	3.32e-07	8.55e-06	0	0	0	0
chr11	67057466	67060787	315.307	1100.54	1.11e-16	3.72e-14	0	0	0	0
chr11	67390932	67391137	4.042	33.89	8.71e-05	0.000931	0	0	0	0
chr11	6746669	6747404	71.867	232.139	3.18e-08	1.13e-06	0	0	0	0
chr11	67741005	67741279	2.695	31.496	2.45e-05	0.000324	0	0	0	0
chr11	68117494	68118532	88.042	310.564	1.02e-08	4.19e-07	0	0	0	0
chr11	68313019	68313822	61.99	197.431	5.34e-06	9.1e-05	0	0	0	0
chr11	68313929	68314733	33.243	175.497	3.03e-08	1.08e-06	0	0	0	0
chr11	68342296	68342712	19.763	82.414	1e-05	0.000154	2	0	0	0
chr11	68353311	68353510	1.348	29.728	5.02e-06	8.65e-05	0	0	0	0
chr11	68387094	68387738	46.715	151.666	2.44e-06	4.71e-05	1	0	0	0
chr11	68387985	68388281	2.246	51.909	2.15e-09	1.08e-07	1	0	0	0
chr11	68388324	68389020	21.56	138.216	3.18e-11	2.64e-09	1	0	0	0
chr11	68389255	68390133	23.354	115.32	9.73e-08	2.96e-06	1	0	0	0
chr11	68390582	68393000	151.817	599.283	2.94e-16	8.91e-14	1	0	0	0
chr11	68393568	68393970	19.761	75.919	8.05e-05	0.000873	0	0	0	0
chr11	68394278	68395471	44.916	223.401	2.89e-12	3.2e-10	0	0	0	0
chr11	68400064	68400351	26.503	95.135	7.63e-05	0.000834	0	0	0	0
chr11	68400474	68401407	36.831	183.939	2.62e-11	2.24e-09	0	0	0	0
chr11	68405421	68405970	22.909	91.062	2.7e-05	0.000352	0	0	0	0
chr11	68825421	68827676	214.252	506.866	2.66e-07	7.09e-06	0	0	0	0
chr11	68840883	68841714	88.938	325.54	1.9e-10	1.28e-08	0	0	0	0
chr11	68841770	68843172	115.883	380.056	7.35e-11	5.54e-09	0	0	0	0
chr11	68956322	68958768	290.607	597.259	6.7e-06	0.00011	0	0	0	0
chr11	68958839	68959141	22.456	91.516	1.01e-05	0.000155	0	0	0	0
chr11	68959201	68960690	116.335	466.817	1.12e-14	2.37e-12	0	0	0	0
chr11	69009030	69009348	20.211	78.101	8.45e-05	0.000907	0	0	0	0
chr11	69021724	69032357	1604.88	5315.02	1.35e-17	5.72e-15	0	0	0	0
chr11	69090947	69093060	184.602	425.76	2.21e-06	4.32e-05	2	0	0	0
chr11	69218075	69219010	46.265	134.631	2.72e-05	0.000354	0	0	0	0
chr11	69234772	69235147	8.982	54.846	9.7e-06	0.00015	0	0	0	0
chr11	69263903	69267088	463.549	1057.82	1.46e-07	4.23e-06	0	0	0	0
chr11	69543987	69545094	82.644	211.418	8.24e-06	0.000131	0	0	0	0
chr11	69688083	69693180	1680.8	900.386	2.08e-05	0.000283	0	0	0	0
chr11	69693256	69697863	1692.95	673.295	2.82e-09	1.38e-07	0	0	0	0
chr11	69784191	69786082	360.675	153.008	2.08e-06	4.11e-05	0	0	0	0
chr11	69876803	69878669	359.79	847.62	3.95e-07	9.97e-06	0	0	0	0
chr11	70003988	70005826	259.183	600.239	1.09e-05	0.000165	0	0	0	0
chr11	70018571	70019281	48.956	138.071	3.57e-05	0.000445	0	0	0	0
chr11	70028278	70030070	214.705	503.802	1.6e-06	3.28e-05	1	0	0	0
chr11	70401410	70402496	41.772	191.239	8.17e-11	6.09e-09	0	0	0	0
chr11	70585185	70586821	210.659	486.666	6.49e-07	1.52e-05	0	0	0	0
chr11	7063689	7064402	164.85	58.465	3.24e-05	0.00041	0	0	0	0
chr11	70658818	70659228	145.082	47.959	8.25e-06	0.000131	0	0	0	0
chr11	70763452	70764962	1063.68	508.517	4.12e-05	0.000499	0	0	0	0
chr11	70775178	70775864	22.908	123.314	2.64e-09	1.3e-07	0	0	0	0
chr11	70877546	70878026	18.864	84.54	3.59e-06	6.52e-05	0	0	0	0
chr11	70918383	70919074	30.543	125.742	2.33e-07	6.31e-06	0	0	0	0
chr11	70945278	70945633	9.882	54.544	2.27e-05	0.000304	0	0	0	0
chr11	70985358	70987661	167.53	500.633	1.37e-09	7.3e-08	1	0	0	0
chr11	70991355	70991686	8.085	47.12	3.77e-05	0.000465	0	0	0	0
chr11	70991905	70993092	79.504	396.637	1.07e-16	3.59e-14	0	0	0	0
chr11	70993177	70994418	81.297	257.72	4.97e-08	1.66e-06	0	0	0	0
chr11	71718804	71719951	59.291	244.055	6.33e-11	4.86e-09	0	0	0	0
chr11	71764155	71765335	81.298	224.083	1.03e-06	2.27e-05	0	0	0	0
chr11	7213693	7214521	363.398	141.703	3.98e-05	0.000486	0	0	0	0
chr11	72142593	72144177	106.007	362.534	6.34e-10	3.69e-08	0	0	0	0
chr11	72291894	72292950	143.74	370.837	1.55e-06	3.2e-05	0	0	0	0
chr11	72301159	72302906	207.518	451.64	8.42e-06	0.000133	3	0	0	0
chr11	72447581	72451681	859.252	2165.52	2.95e-11	2.47e-09	0	0	0	0
chr11	72472119	72475256	946.395	333.88	1.16e-10	8.28e-09	0	0	0	0
chr11	72609992	72610600	31.441	113.854	2.65e-06	5.04e-05	0	0	0	0
chr11	72705185	72706682	175.174	458.354	4.58e-08	1.54e-06	0	0	0	0
chr11	72735283	72736717	84.438	217.684	2.22e-05	0.000299	0	0	0	0
chr11	72751528	72752823	61.985	264.613	4.12e-12	4.38e-10	0	0	0	0
chr11	72845918	72847835	133.854	382.493	8.13e-08	2.53e-06	0	0	0	0
chr11	72847975	72848996	58.842	235.323	4.96e-09	2.24e-07	0	0	0	0
chr11	72940163	72941250	83.994	285.418	1.04e-09	5.75e-08	0	0	0	0
chr11	74482736	74483312	34.585	109.575	2.82e-05	0.000365	0	0	0	0
chr11	74483623	74484965	99.264	231.741	3.01e-05	0.000385	0	0	0	0
chr11	74511698	74512308	26.054	94.095	8.16e-05	0.000883	0	0	0	0
chr11	74550070	74551942	246.599	596.173	2.63e-07	7.03e-06	0	0	0	0
chr11	74587703	74588503	35.033	132.691	1.1e-06	2.4e-05	0	0	0	0
chr11	74609909	74611634	708.796	180.465	1.49e-15	3.85e-13	0	0	0	0
chr11	74656129	74658229	196.739	537.13	7.6e-09	3.24e-07	0	0	0	0
chr11	74669691	74672597	194.032	660.528	3.01e-13	4.34e-11	0	0	0	0
chr11	74672863	74673904	65.131	244.848	5.08e-09	2.28e-07	0	0	0	0
chr11	74703537	74703954	11.227	72.238	1.5e-06	3.11e-05	0	0	0	0
chr11	74704215	74704933	35.486	141.601	1.95e-07	5.42e-06	0	0	0	0
chr11	74705106	74706324	62.879	308.176	9.32e-14	1.53e-11	0	0	0	0
chr11	74706364	74708642	220.983	827.997	1.73e-16	5.55e-14	0	0	0	0
chr11	74708698	74709230	11.229	88.042	3.67e-09	1.72e-07	0	0	0	0
chr11	74712545	74714873	105.998	348.326	7.61e-10	4.33e-08	0	0	0	0
chr11	74719485	74721700	183.268	455.081	1.49e-06	3.1e-05	0	0	0	0
chr11	74794583	74795624	63.78	168.364	2.33e-05	0.000311	0	0	0	0
chr11	74795845	74796691	46.264	128.701	4.47e-05	0.000535	0	0	0	0
chr11	74900993	74902592	117.676	284.992	1.53e-05	0.00022	1	0	0	0
chr11	74910605	74911372	51.205	213.46	3.18e-10	2.01e-08	1	0	0	0
chr11	74981567	74982469	44.919	169.629	8.42e-08	2.61e-06	0	0	0	0
chr11	74990820	74991862	57.043	165.612	4.01e-06	7.16e-05	0	0	0	0
chr11	74992188	74992667	33.688	104.484	4.84e-05	0.000571	0	0	0	0
chr11	75042663	75043122	6.288	61.375	5.5e-08	1.8e-06	0	0	0	0
chr11	75043889	75044256	8.084	48.468	3.31e-05	0.000417	0	0	0	0
chr11	75053350	75054035	35.934	116.393	1.44e-05	0.000209	0	0	0	0
chr11	75140096	75142315	278.479	672.573	2.16e-08	8.03e-07	0	0	0	0
chr11	75204511	75205072	54.799	152.141	1.77e-05	0.000248	0	0	0	0
chr11	75381657	75384792	1293.6	610.461	2.8e-07	7.4e-06	0	0	0	0
chr11	75495125	75495880	65.575	188.604	2.71e-06	5.14e-05	0	0	0	0
chr11	75500616	75503676	319.358	798.8	1.19e-08	4.8e-07	0	0	0	0
chr11	75609239	75610852	157.656	370.843	2.22e-06	4.35e-05	0	0	0	0
chr11	75665077	75665682	42.219	128.426	2.42e-05	0.000321	0	0	0	0
chr11	75677504	75678457	52.553	140.259	6.36e-05	0.000716	0	0	0	0
chr11	75736246	75738935	232.218	522.145	1.03e-06	2.27e-05	0	0	0	0
chr11	75755767	75756448	23.804	141.36	4.41e-10	2.68e-08	1	0	0	0
chr11	75756610	75757558	72.319	339.363	1.62e-13	2.51e-11	1	0	0	0
chr11	75757715	75758058	8.084	71.55	3.15e-08	1.12e-06	1	0	0	0
chr11	75758845	75759103	3.144	35.417	8.54e-06	0.000135	1	0	0	0
chr11	76059306	76060996	111.839	365.141	2.67e-10	1.71e-08	0	0	0	0
chr11	76064412	76065646	88.487	230.516	3.82e-06	6.89e-05	0	0	0	0
chr11	76135074	76136363	96.125	322.313	3.9e-09	1.82e-07	0	0	0	0
chr11	76160036	76160741	39.079	118.106	5.48e-05	0.000632	0	0	0	0
chr11	76300732	76303240	185.052	510.056	3.6e-09	1.69e-07	0	0	0	0
chr11	76349374	76351562	516.536	230.158	1.01e-06	2.23e-05	0	0	0	0
chr11	76351708	76354822	842.181	418.142	4.82e-06	8.35e-05	0	0	0	0
chr11	76373082	76376489	600.106	1408.72	1.14e-07	3.4e-06	0	0	0	0
chr11	76715158	76716505	211.547	59.036	2.02e-08	7.57e-07	0	0	0	0
chr11	76847178	76847817	17.068	71.763	2.81e-05	0.000364	0	0	0	0
chr11	76927906	76929392	82.642	239.569	1.06e-06	2.31e-05	0	0	0	0
chr11	76959325	76962005	199.878	849.157	1.27e-19	8.39e-17	0	0	0	0
chr11	77441726	77442265	17.518	72.272	3.18e-05	0.000403	0	0	0	0
chr11	77446438	77447788	516.087	233.426	1.96e-06	3.91e-05	0	0	0	0
chr11	77462159	77463119	261.431	106.307	7.88e-05	0.000858	0	0	0	0
chr11	7749606	7752817	418.169	1419.56	4.98e-17	1.82e-14	0	0	0	0
chr11	77705839	77706942	71.868	189.181	2.06e-05	0.000281	3	0	0	0
chr11	77737546	77739501	156.76	338.715	2.55e-05	0.000335	0	0	0	0
chr11	7774790	7777145	208.857	897.832	1.77e-20	1.4e-17	0	0	0	0
chr11	77763315	77767630	3003.18	1384.7	1.28e-07	3.76e-06	0	0	0	0
chr11	77783023	77788190	3350.4	1657.23	1.65e-06	3.38e-05	0	0	0	0
chr11	77806532	77810427	1563.14	545.075	2.95e-11	2.47e-09	0	0	0	0
chr11	77811574	77813075	251.982	100.081	4.37e-06	7.71e-05	0	0	0	0
chr11	77859052	77860742	378.652	99.125	4.89e-12	5.08e-10	0	0	0	0
chr11	77875653	77877483	715.562	285.603	1.43e-06	3e-05	0	0	0	0
chr11	77881402	77888408	3056.2	1229.06	1.98e-09	1.01e-07	0	0	0	0
chr11	77912231	77913881	213.805	65.441	9.87e-08	2.99e-06	0	0	0	0
chr11	77913942	77918451	1923.84	669.938	3.99e-11	3.23e-09	0	0	0	0
chr11	78031679	78033197	685.449	338.666	8.68e-05	0.000929	0	0	0	0
chr11	78137273	78138783	125.768	321.742	7.82e-07	1.79e-05	0	0	0	0
chr11	78220914	78222520	114.535	325.334	2.7e-08	9.77e-07	0	0	0	0
chr11	78267941	78268753	66.024	171.536	4.21e-05	0.000509	0	0	0	0
chr11	78271102	78272604	113.637	329.091	3.41e-08	1.2e-06	0	0	0	0
chr11	78317370	78318330	73.662	193.763	1.46e-05	0.000211	0	0	0	0
chr11	78523447	78524845	96.123	286.939	1.18e-07	3.51e-06	0	0	0	0
chr11	78657268	78660517	448.717	2979.22	1.62e-39	2.4e-35	0	0	0	0
chr11	78662652	78663418	34.584	154.205	6.67e-09	2.9e-07	0	0	0	0
chr11	78663645	78666454	123.518	562.138	1.34e-18	7e-16	0	0	0	0
chr11	78666519	78667879	39.978	206.718	3.62e-11	2.96e-09	0	0	0	0
chr11	78667947	78668876	42.671	237.134	1.62e-14	3.27e-12	0	0	0	0
chr11	78669204	78670541	64.227	237.822	2.17e-09	1.09e-07	0	0	0	0
chr11	78871896	78873006	144.181	316.142	1.97e-05	0.00027	0	0	0	0
chr11	79007417	79010104	720.446	362.065	9.11e-06	0.000143	0	0	0	0
chr11	79011739	79013473	255.11	94.632	3.5e-06	6.39e-05	0	0	0	0
chr11	79013646	79017701	1307.55	552.314	2.88e-08	1.03e-06	0	0	0	0
chr11	79017809	79020048	395.273	186.417	3.79e-05	0.000467	0	0	0	0
chr11	79020100	79021986	417.296	171.19	1.78e-05	0.000249	0	0	0	0
chr11	79126442	79131424	1667.8	752.062	4.3e-07	1.07e-05	0	0	0	0
chr11	79131519	79132809	391.232	152.918	4.9e-07	1.2e-05	0	0	0	0
chr11	79145367	79147113	389.893	164.504	1.28e-05	0.000189	0	0	0	0
chr11	79150133	79152622	540.806	185.846	2.74e-09	1.34e-07	0	0	0	0
chr11	79152669	79153668	197.192	77.033	8.74e-05	0.000934	0	0	0	0
chr11	79238988	79239325	9.433	50.03	8.72e-05	0.000932	0	0	0	0
chr11	79440611	79441084	4.042	60.026	4.88e-09	2.21e-07	0	0	0	0
chr11	79483319	79484950	123.513	555.257	4.31e-16	1.28e-13	0	0	0	0
chr11	79736847	79737828	41.774	130.441	1.65e-05	0.000234	0	0	0	0
chr11	79823593	79824828	114.989	334.972	2.82e-08	1.02e-06	0	0	0	0
chr11	80031025	80032493	61.984	250.584	6.86e-11	5.21e-09	1	0	0	0
chr11	80052105	80052876	41.323	127.593	9.98e-06	0.000154	0	0	0	0
chr11	80055446	80056641	119.924	333.831	4e-08	1.38e-06	0	0	0	0
chr11	8012108	8012587	71.868	199.866	4.27e-06	7.54e-05	0	0	0	0
chr11	80134057	80135187	123.067	296.343	5.89e-06	9.9e-05	0	0	0	0
chr11	80286522	80287472	154.963	565.254	3.48e-14	6.44e-12	0	0	0	0
chr11	80384287	80385698	170.23	398.343	1.27e-06	2.71e-05	1	0	0	0
chr11	80439352	80441069	88.483	337.086	1.06e-11	1.01e-09	2	0	0	0
chr11	80452939	80453764	35.035	115.678	8.04e-06	0.000128	3	0	0	0
chr11	80467960	80469064	70.067	210.193	4.84e-07	1.19e-05	1	0	0	0
chr11	80476696	80476955	96.127	22.786	4.37e-05	0.000524	0	0	0	0
chr11	80514826	80516035	59.289	273.233	3.51e-13	4.98e-11	0	0	0	0
chr11	80730916	80731299	8.535	50.477	3.69e-05	0.000457	0	0	0	0
chr11	81179500	81179884	12.128	64.759	1.34e-05	0.000196	0	0	0	0
chr11	81212267	81212634	8.534	55.114	4.36e-06	7.68e-05	0	0	0	0
chr11	81998923	81999759	33.687	142.172	2.02e-08	7.57e-07	0	0	0	0
chr11	82000050	82000477	3.144	63.136	1.18e-10	8.37e-09	0	0	0	0
chr11	82001019	82001357	7.186	51.579	9.32e-06	0.000145	0	0	0	0
chr11	82006889	82008773	117.233	441.946	4.41e-13	6.11e-11	0	0	0	0
chr11	82009779	82010312	28.747	96.903	4e-05	0.000487	0	0	0	0
chr11	82010461	82011746	64.678	244.268	7.02e-10	4.03e-08	0	0	0	0
chr11	82012035	82012695	69.623	175.072	7.8e-05	0.00085	0	0	0	0
chr11	82015345	82017304	101.961	375.659	2.97e-12	3.27e-10	0	0	0	0
chr11	82018672	82018889	4.941	38.41	2.86e-05	0.00037	0	0	0	0
chr11	82018944	82019331	5.839	51.042	9.45e-07	2.1e-05	0	0	0	0
chr11	82019703	82020292	20.663	84.848	2.11e-05	0.000287	0	0	0	0
chr11	82031619	82032255	18.865	123.885	1.19e-10	8.45e-09	0	0	0	0
chr11	82032339	82033068	71.422	240.658	4.26e-07	1.06e-05	0	0	0	0
chr11	82033296	82035153	75.465	318.811	9e-11	6.63e-09	0	0	0	0
chr11	82115082	82115664	38.18	137.026	6.67e-07	1.56e-05	0	0	0	0
chr11	8268823	8270296	296.446	93.765	5.05e-09	2.27e-07	0	0	0	0
chr11	82804304	82805516	54.35	195.043	1.71e-08	6.55e-07	0	0	0	0
chr11	82821917	82831588	2012.28	4344.31	2.06e-08	7.7e-07	0	0	0	0
chr11	83043348	83043642	5.839	46.673	4.62e-06	8.07e-05	0	0	0	0
chr11	83044326	83044661	11.23	59.724	2.04e-05	0.000279	0	0	0	0
chr11	83077588	83079088	109.151	465.09	2.87e-14	5.45e-12	0	0	0	0
chr11	83351858	83352606	20.209	111.426	5.5e-07	1.32e-05	0	0	0	0
chr11	83352748	83353457	18.416	93.923	1.18e-06	2.54e-05	0	0	0	0
chr11	83495063	83496706	97.468	319.431	5.1e-10	3.04e-08	1	0	0	0
chr11	83534977	83535483	17.515	74.13	9.2e-05	0.000973	0	0	0	0
chr11	83767219	83767991	32.342	106.493	7.65e-05	0.000836	0	0	0	0
chr11	83782697	83784708	363.83	133.194	1.01e-07	3.05e-06	0	0	0	0
chr11	83785955	83788021	626.575	253.796	6.8e-07	1.58e-05	0	0	0	0
chr11	84101350	84101935	36.379	114.838	5.27e-05	0.000613	0	0	0	0
chr11	84120900	84122542	96.57	273.267	1.17e-07	3.49e-06	0	0	0	0
chr11	84276493	84277801	96.122	220.726	5.89e-05	0.000671	0	0	0	0
chr11	84306629	84307511	103.752	288.54	3.2e-07	8.29e-06	0	0	0	0
chr11	84310654	84311644	69.17	251.478	5.93e-10	3.48e-08	0	0	0	0
chr11	84323957	84324567	16.62	116.153	2.13e-10	1.41e-08	0	0	0	0
chr11	84324818	84325433	22.908	111.102	7.69e-08	2.42e-06	0	0	0	0
chr11	84414857	84415849	60.637	179.295	1.44e-06	3.01e-05	0	0	0	0
chr11	84434576	84435257	41.776	128.405	6.93e-05	0.000769	0	0	0	0
chr11	8444311	8445699	83.991	270.419	8.78e-09	3.67e-07	0	0	0	0
chr11	84445825	84446503	29.646	127.689	2.58e-07	6.9e-06	0	0	0	0
chr11	8452337	8453877	116.777	274.464	1.59e-05	0.000227	0	0	0	0
chr11	84592398	84592833	14.372	63.68	6.47e-05	0.000726	0	0	0	0
chr11	84635107	84637031	308.135	703.575	8.12e-07	1.85e-05	0	0	0	0
chr11	84707593	84708090	57.045	157.803	1.58e-05	0.000226	0	0	0	0
chr11	84711155	84712557	51.205	177.596	1.6e-07	4.57e-06	0	0	0	0
chr11	8481193	8483062	181.461	463.578	3.67e-08	1.28e-06	0	0	0	0
chr11	85012752	85013338	14.823	109.121	2.16e-10	1.43e-08	0	0	0	0
chr11	8504144	8506822	222.332	488.517	2.23e-06	4.37e-05	0	0	0	0
chr11	8507035	8507857	45.813	131.453	2.89e-05	0.000372	0	0	0	0
chr11	8522789	8525323	260.524	680.45	2.26e-08	8.37e-07	0	0	0	0
chr11	85270561	85270913	39.076	112.623	6.74e-05	0.000751	0	0	0	0
chr11	8528354	8530984	297.356	672.12	1.32e-06	2.79e-05	0	0	0	0
chr11	8539605	8541708	238.513	503.068	1.77e-05	0.000248	0	0	0	0
chr11	86050553	86051973	73.214	208.644	2.73e-06	5.18e-05	0	0	0	0
chr11	86130530	86131744	75.908	247.634	2.15e-08	8e-07	0	0	0	0
chr11	86220573	86221200	25.15	128.516	2.54e-07	6.81e-06	0	0	0	0
chr11	86221368	86221700	6.288	46.343	8.06e-06	0.000129	0	0	0	0
chr11	86500026	86502081	237.597	544.106	1.32e-06	2.8e-05	0	0	0	0
chr11	86505978	86506992	55.246	199.317	1.84e-08	6.99e-07	0	0	0	0
chr11	86507054	86508117	115.885	428.16	5.89e-13	7.83e-11	0	0	0	0
chr11	86535484	86536243	22.012	120.796	5.16e-08	1.71e-06	0	0	0	0
chr11	86591891	86593010	170.689	376.748	6e-05	0.000682	0	0	0	0
chr11	86593246	86594798	185.058	417.868	3.59e-06	6.53e-05	0	0	0	0
chr11	86595347	86596843	119.475	365.203	1.43e-09	7.6e-08	0	0	0	0
chr11	86598185	86599421	83.548	216.743	1.27e-05	0.000188	0	0	0	0
chr11	86599540	86600802	130.707	348.381	8.35e-08	2.59e-06	0	0	0	0
chr11	86601355	86601962	13.027	87.024	6.67e-08	2.14e-06	0	0	0	0
chr11	86602262	86602667	22.458	87.857	6.79e-05	0.000756	0	0	0	0
chr11	86602782	86603780	75.009	198.807	9.39e-06	0.000146	0	0	0	0
chr11	86603861	86604795	63.788	213.028	4.54e-06	7.96e-05	0	0	0	0
chr11	86620138	86621257	61.085	163.548	1.72e-05	0.000243	0	0	0	0
chr11	86623038	86624960	109.147	401.308	1.07e-12	1.32e-10	0	0	0	0
chr11	86625301	86625728	22.458	87.264	1.28e-05	0.000189	0	0	0	0
chr11	8663186	8666525	1689.36	828.176	4.61e-06	8.06e-05	0	0	0	0
chr11	86647126	86649864	297.352	679.901	3.88e-07	9.81e-06	0	0	0	0
chr11	86649965	86650566	31.891	141.567	2.8e-08	1.01e-06	0	0	0	0
chr11	86650607	86651740	70.524	201.683	1.53e-05	0.00022	0	0	0	0
chr11	86651984	86653340	148.229	331.973	2.86e-05	0.00037	0	0	0	0
chr11	86653648	86654603	50.754	157.775	2.83e-06	5.33e-05	0	0	0	0
chr11	86855296	86855906	33.238	102.565	4.94e-05	0.000581	0	0	0	0
chr11	87380628	87380886	3.144	30.746	5.42e-05	0.000627	0	0	0	0
chr11	87478279	87480106	177.421	482.139	5.4e-09	2.41e-07	0	0	0	0
chr11	8753864	8756181	445.563	982.825	1.15e-07	3.43e-06	0	0	0	0
chr11	87677082	87677999	40.422	170.999	1.17e-08	4.72e-07	0	0	0	0
chr11	87678118	87679227	53.45	174.809	3.58e-07	9.12e-06	0	0	0	0
chr11	87706539	87707143	33.24	109.899	2.82e-05	0.000365	0	0	0	0
chr11	87715915	87716807	47.61	171.286	8.24e-07	1.87e-05	0	0	0	0
chr11	87725482	87726928	82.644	232.855	6.08e-07	1.44e-05	0	0	0	0
chr11	87758060	87758854	45.815	141.049	5.85e-05	0.000668	0	0	0	0
chr11	87817094	87818180	174.276	66.645	5e-05	0.000587	0	0	0	0
chr11	88152575	88154785	186.846	396.603	2.53e-05	0.000333	0	0	0	0
chr11	88162660	88167049	2337.05	965.353	1.82e-09	9.38e-08	0	0	0	0
chr11	88168554	88170272	591.134	225.7	6.57e-07	1.54e-05	0	0	0	0
chr11	88170348	88173446	2116.51	1083.77	5.72e-06	9.65e-05	0	0	0	0
chr11	88235441	88236697	91.628	248.961	6.3e-07	1.48e-05	0	0	0	0
chr11	88413216	88416348	371.464	833.85	2.29e-07	6.22e-06	0	0	0	0
chr11	88502339	88503136	52.104	155.285	4.37e-06	7.71e-05	0	0	0	0
chr11	88630333	88631273	174.726	518.072	1.69e-10	1.15e-08	0	0	0	0
chr11	88638085	88640091	328.788	685.479	2.49e-06	4.79e-05	0	0	0	0
chr11	88714609	88715606	106.006	317.065	2.98e-08	1.06e-06	0	0	0	0
chr11	89030031	89031828	182.811	402.78	6.59e-06	0.000109	0	0	0	0
chr11	89058677	89061248	3901.68	1864.35	1.83e-05	0.000254	1	0	0	0
chr11	89578135	89578888	33.689	124.545	3.26e-06	6.01e-05	0	0	0	0
chr11	90109453	90109884	10.78	57.694	2.38e-05	0.000317	0	0	0	0
chr11	90129749	90130166	13.026	59.669	5.06e-05	0.000593	0	0	0	0
chr11	90660744	90661895	25.155	159.577	2.26e-10	1.48e-08	1	0	0	0
chr11	90664382	90665388	54.8	256.569	1.82e-12	2.12e-10	0	0	0	0
chr11	90958340	90959982	121.274	278.186	1.93e-05	0.000267	0	0	0	0
chr11	90973571	90973818	34.136	103.376	6.55e-05	0.000734	0	0	0	0
chr11	92807018	92807724	41.324	150.049	2.46e-07	6.63e-06	0	0	0	0
chr11	93608295	93608841	147.326	54.247	3.57e-05	0.000445	0	0	0	0
chr11	93609052	93609600	173.823	50.024	1.83e-07	5.14e-06	0	0	0	0
chr11	93908212	93909375	44.916	154.122	4.42e-07	1.1e-05	1	0	0	0
chr11	93911058	93911995	53.456	311.224	2.4e-13	3.55e-11	1	0	0	0
chr11	94051558	94054903	306.331	1242.39	1.41e-20	1.14e-17	0	0	0	0
chr11	94208727	94209577	22.009	130.083	4.18e-10	2.55e-08	1	0	0	0
chr11	94273047	94275731	452.32	971.511	1.78e-06	3.61e-05	0	0	0	0
chr11	94310649	94310890	2.246	36.463	1.05e-06	2.3e-05	0	0	0	0
chr11	94316247	94317901	93.873	273.24	6.03e-08	1.96e-06	0	0	0	0
chr11	94404532	94404825	7.187	44.547	3.68e-05	0.000456	1	0	0	0
chr11	9442617	9444270	146.883	356.718	9.23e-06	0.000144	0	0	0	0
chr11	94548124	94549697	762.26	339.85	2.37e-06	4.59e-05	0	0	0	0
chr11	94595282	94596705	315.31	149.953	6.11e-05	0.000692	0	0	0	0
chr11	95084193	95084776	115.435	33.979	7.93e-06	0.000127	0	0	0	0
chr11	95103358	95104985	277.588	123.795	5.62e-05	0.000646	0	0	0	0
chr11	95133491	95134621	62.887	212.312	2.21e-07	6.03e-06	0	0	0	0
chr11	95136857	95137415	26.949	134.597	3.24e-09	1.55e-07	0	0	0	0
chr11	95213542	95216370	332.841	1006.01	1.43e-11	1.31e-09	0	0	0	0
chr11	95272136	95273050	111.841	261.441	1.31e-05	0.000193	0	0	0	0
chr11	95285783	95287244	79.056	228.295	1.69e-06	3.45e-05	0	0	0	0
chr11	95297053	95298889	86.688	355.373	1.26e-12	1.52e-10	0	0	0	0
chr11	95299005	95301058	173.381	589.712	1.02e-12	1.26e-10	0	0	0	0
chr11	95305813	95306796	95.675	235.484	1.75e-05	0.000246	0	0	0	0
chr11	95307545	95308867	179.667	445.759	2.34e-07	6.34e-06	0	0	0	0
chr11	95392162	95393738	136.994	353.926	2.02e-07	5.59e-06	0	0	0	0
chr11	95395621	95396036	8.533	58.527	2.47e-06	4.76e-05	0	0	0	0
chr11	95432555	95433270	53.899	143.61	4.23e-05	0.00051	0	0	0	0
chr11	95458553	95459723	23.805	218.505	1.79e-18	9.15e-16	0	0	0	0
chr11	95539832	95546884	3264.61	1502.71	1.13e-07	3.38e-06	0	0	0	0
chr11	95692847	95693444	31.89	102.139	9.19e-05	0.000973	0	0	0	0
chr11	95702148	95706930	2412.03	1076.85	8.06e-09	3.41e-07	0	0	0	0
chr11	95712999	95714884	1723.5	881.128	1.81e-05	0.000253	0	0	0	0
chr11	95796553	95797136	71.414	17.991	8.42e-05	0.000905	0	0	0	0
chr11	95804120	95808219	1220.86	286.985	7.69e-19	4.22e-16	0	0	0	0
chr11	95823591	95825142	480.622	160.169	5.58e-09	2.48e-07	0	0	0	0
chr11	95964380	95964800	34.586	105.949	4.36e-05	0.000523	1	0	0	0
chr11	96044754	96047402	213.357	633.324	8.83e-11	6.52e-09	0	0	0	0
chr11	96112619	96114173	127.117	348.616	1.73e-07	4.9e-06	0	0	0	0
chr11	96114290	96116892	395.265	805.458	3.3e-06	6.08e-05	0	0	0	0
chr11	96125493	96126658	83.54	262.253	3.54e-08	1.24e-06	0	0	0	0
chr11	96134575	96135465	73.215	244.089	2.65e-08	9.61e-07	0	0	0	0
chr11	96142181	96142915	99.712	29.666	3.88e-05	0.000475	0	0	0	0
chr11	96399162	96400286	42.668	135.415	1.53e-05	0.00022	0	0	0	0
chr11	96770491	96773860	744.719	1603.09	8.05e-08	2.51e-06	1	0	0	0
chr11	96803243	96806372	406.038	1114.94	1.43e-11	1.31e-09	0	0	0	0
chr11	96806376	96807187	105.549	307.083	2.76e-07	7.31e-06	0	0	0	0
chr11	96807347	96807743	12.127	60.714	1.54e-05	0.000222	0	0	0	0
chr11	96808512	96810108	119.476	297.546	1.38e-06	2.91e-05	0	0	0	0
chr11	97002406	97003624	62.885	226.505	6.78e-09	2.94e-07	0	0	0	0
chr11	97021695	97026647	1980	3749.3	4.9e-05	0.000577	2	0	0	0
chr11	97084865	97085491	118.583	37.509	4.32e-05	0.00052	0	0	0	0
chr11	97085596	97086619	238.506	108.881	9.2e-05	0.000973	0	0	0	0
chr11	97215289	97215856	29.193	129.981	3.18e-07	8.24e-06	0	0	0	0
chr11	97222898	97225012	141.04	452.205	5.98e-11	4.62e-09	0	0	0	0
chr11	97226788	97227280	23.355	90.834	1.65e-05	0.000235	0	0	0	0
chr11	97228044	97228390	9.432	52.631	2.49e-05	0.000329	0	0	0	0
chr11	97243607	97244498	39.975	128.433	5.24e-06	8.96e-05	0	0	0	0
chr11	97276057	97276260	24.256	95.65	4.63e-06	8.08e-05	0	0	0	0
chr11	97276871	97277458	84.444	199.674	9.43e-05	0.000992	0	0	0	0
chr11	97306285	97308431	505.302	1051.41	1.2e-06	2.59e-05	0	0	0	0
chr11	97309206	97312027	2213.52	4539.98	3.99e-07	1.01e-05	0	0	0	0
chr11	97440329	97444593	651.764	1500.7	4.67e-07	1.15e-05	2	0	0	0
chr11	97463510	97465475	240.766	559.811	9.53e-06	0.000148	3	0	0	0
chr11	97468093	97471834	516.112	1141.48	1.95e-06	3.89e-05	3	0	0	0
chr11	97471919	97472941	91.182	291.844	4.51e-08	1.53e-06	3	0	0	0
chr11	97546207	97547026	199.447	52.776	2.78e-06	5.24e-05	0	0	0	0
chr11	97747705	97748872	127.569	296.935	8.03e-05	0.000872	0	0	0	0
chr11	97793392	97795437	328.351	779.374	4e-07	1.01e-05	0	0	0	0
chr11	97903407	97906350	579.425	224.654	1.39e-08	5.49e-07	0	0	0	0
chr11	97906583	97907808	176.522	54.46	2.22e-06	4.34e-05	0	0	0	0
chr11	97908648	97914132	1278.79	269.222	5.97e-23	8.47e-20	0	0	0	0
chr11	97914218	97914541	58.392	8.71	1.18e-05	0.000177	0	0	0	0
chr11	97914601	97918426	1168.28	582.764	1.97e-06	3.92e-05	0	0	0	0
chr11	97925133	97926068	116.336	38.651	5.86e-05	0.000669	0	0	0	0
chr11	97933170	97938874	1661.93	448.367	3.97e-18	1.86e-15	0	0	0	0
chr11	97948648	97951618	1343.93	640.754	1.42e-06	2.97e-05	0	0	0	0
chr11	97977342	97978957	313.525	126.816	3.86e-06	6.94e-05	0	0	0	0
chr11	97979679	97982355	496.33	253.962	6.44e-05	0.000723	0	0	0	0
chr11	97982479	97983661	450.527	138.581	4.62e-10	2.79e-08	0	0	0	0
chr11	97984005	97986828	1186.27	242.713	9.22e-21	7.81e-18	0	0	0	0
chr11	98012143	98013262	205.27	87.594	7.51e-05	0.000823	1	0	0	0
chr11	98035536	98038722	989.082	359.072	2.44e-10	1.59e-08	1	0	0	0
chr11	98052116	98053338	361.155	149.836	6.44e-05	0.000724	0	0	0	0
chr11	98064131	98064718	117.685	33.353	1.9e-05	0.000263	1	0	0	0
chr11	98064940	98065640	110.5	33.918	5.42e-05	0.000627	1	0	0	0
chr11	98190554	98191623	97.019	279.549	9.35e-08	2.85e-06	0	0	0	0
chr11	98283217	98283464	2.245	29.459	5.93e-05	0.000675	0	0	0	0
chr11	98283700	98284084	30.543	105.977	8.44e-06	0.000134	0	0	0	0
chr11	98457027	98459754	1037.16	327.151	1.88e-11	1.66e-09	0	0	0	0
chr11	98676979	98678055	194.04	411.765	1.55e-05	0.000222	0	0	0	0
chr11	98762426	98765015	604.575	296.047	9.41e-06	0.000146	3	0	0	0
chr11	98889989	98890572	45.363	138.34	1.33e-05	0.000195	0	0	0	0
chr11	98981830	98982623	225.48	101.278	8.34e-05	0.000898	0	0	0	0
chr11	99305198	99306311	77.26	216.391	4.15e-06	7.36e-05	0	0	0	0
chr11	9972070	9973443	224.127	477.798	6.67e-06	0.00011	0	0	0	0
chr12	100115974	100120810	443.786	1317.81	2.94e-12	3.25e-10	0	0	0	0
chr12	100238817	100240389	189.547	417.214	5.16e-06	8.85e-05	0	0	0	0
chr12	100480259	100483132	393.027	1201.36	1.8e-12	2.1e-10	0	0	0	0
chr12	100506547	100508869	206.175	735.916	3.91e-13	5.49e-11	0	0	0	0
chr12	100637034	100638063	44.02	167.531	4.65e-08	1.57e-06	0	0	0	0
chr12	100639625	100639945	11.677	54.096	9.16e-05	0.000969	0	0	0	0
chr12	100704792	100705587	17.517	126.122	2.5e-11	2.15e-09	0	0	0	0
chr12	100759596	100760694	59.292	216.117	9.51e-09	3.94e-07	0	0	0	0
chr12	100778189	100780708	378.652	1322.34	9.45e-16	2.58e-13	0	0	0	0
chr12	100907557	100908331	159.46	51.977	4.46e-05	0.000534	0	0	0	0
chr12	100957859	100960214	274.889	771.022	9.35e-11	6.86e-09	0	0	0	0
chr12	100984859	100985976	95.667	224.648	5.03e-05	0.000589	0	0	0	0
chr12	100986186	100987526	231.77	517.054	1.42e-06	2.97e-05	0	0	0	0
chr12	101071434	101071860	10.78	59.724	8.3e-06	0.000132	0	0	0	0
chr12	101080582	101080842	26.95	118.485	2.99e-07	7.8e-06	0	0	0	0
chr12	101080993	101081433	48.056	252.703	1.46e-12	1.74e-10	0	0	0	0
chr12	101108348	101109879	254.226	761.899	1.37e-11	1.26e-09	0	0	0	0
chr12	101110080	101111881	205.279	589.746	1.65e-08	6.35e-07	0	0	0	0
chr12	101912395	101913565	335.545	704.26	6.64e-05	0.000742	0	0	0	0
chr12	102080634	102081227	7.187	67.092	2.45e-08	8.98e-07	0	0	0	0
chr12	102279259	102279721	8.086	54.701	1.24e-05	0.000184	0	0	0	0
chr12	102616008	102616715	39.075	111.818	9.42e-05	0.000992	0	0	0	0
chr12	102729529	102733230	2045.09	3574.72	8.91e-05	0.000948	0	0	0	0
chr12	102749093	102749511	22.009	81.76	2.79e-05	0.000361	0	0	0	0
chr12	102759899	102760586	174.721	379.266	1.88e-05	0.00026	0	0	0	0
chr12	102762404	102763189	54.793	183.1	1.5e-06	3.1e-05	0	0	0	0
chr12	102781121	102782188	52.553	170.379	7.02e-07	1.63e-05	0	0	0	0
chr12	102858476	102859637	21.56	184.035	1.78e-15	4.5e-13	0	0	0	0
chr12	103125981	103126409	10.781	75.74	1.89e-07	5.27e-06	0	0	0	0
chr12	103229242	103229945	23.805	88.736	1.41e-05	0.000206	0	0	0	0
chr12	103421248	103422393	42.22	211.418	1.85e-12	2.15e-10	1	0	0	0
chr12	103424494	103424693	33.689	106.397	6.43e-05	0.000723	1	0	0	0
chr12	103432734	103436110	92.977	1465.69	1.37e-65	7.61e-61	4	0	0	0
chr12	103436547	103437514	18.865	225.067	2.44e-22	2.93e-19	4	0	0	0
chr12	103437647	103438354	22.456	163.48	3.26e-12	3.55e-10	4	0	0	0
chr12	103438590	103439626	23.803	127.924	1.56e-08	6.06e-07	4	0	0	0
chr12	103547687	103548581	49.856	163.727	4.71e-07	1.16e-05	0	0	0	0
chr12	103548673	103549216	15.72	76.58	2.74e-06	5.19e-05	0	0	0	0
chr12	103562960	103567676	375.949	1363.81	2.55e-17	1e-14	0	0	0	0
chr12	103568434	103569971	142.836	417.476	2.02e-09	1.03e-07	0	0	0	0
chr12	103570056	103571269	70.968	261.845	1.49e-09	7.88e-08	0	0	0	0
chr12	103999998	104001449	362.93	160.376	8.81e-06	0.000139	0	0	0	0
chr12	104262173	104264058	122.18	356.113	2.37e-07	6.41e-06	0	0	0	0
chr12	104376111	104376652	29.194	107.739	8.25e-06	0.000131	0	0	0	0
chr12	104376724	104381312	1650.67	3229.19	8.69e-07	1.95e-05	0	0	0	0
chr12	104381458	104383794	319.352	833.285	4.14e-10	2.53e-08	0	0	0	0
chr12	104474346	104475051	26.053	113.249	3.99e-07	1.01e-05	0	0	0	0
chr12	104683449	104683905	14.82	73.223	3.42e-05	0.000429	0	0	0	0
chr12	104802219	104802950	21.56	107.443	5.73e-08	1.87e-06	0	0	0	0
chr12	104893908	104894963	206.618	58.527	2.09e-08	7.81e-07	0	0	0	0
chr12	105048052	105049235	279.4	82.241	3.39e-07	8.71e-06	0	0	0	0
chr12	105224905	105225877	84.894	216.66	1.11e-05	0.000168	0	0	0	0
chr12	105258910	105259485	107.804	269.303	3.25e-05	0.00041	0	0	0	0
chr12	105335378	105337078	193.588	467.299	2.08e-07	5.72e-06	0	0	0	0
chr12	105602548	105603279	30.546	118.134	4.81e-06	8.34e-05	0	0	0	0
chr12	105611653	105613226	117.677	346.826	6.94e-09	2.99e-07	0	0	0	0
chr12	105640217	105641768	157.214	431.585	9.68e-08	2.94e-06	0	0	0	0
chr12	105647191	105648089	34.135	180.857	2.06e-11	1.81e-09	0	0	0	0
chr12	105648190	105650437	161.241	575.417	1.17e-12	1.43e-10	0	0	0	0
chr12	105662620	105663916	59.291	304.695	7.03e-15	1.56e-12	0	0	0	0
chr12	105667623	105668223	28.748	103.163	1.24e-05	0.000184	0	0	0	0
chr12	105680080	105680798	20.212	114.481	2.64e-09	1.3e-07	0	0	0	0
chr12	105738418	105740258	332.843	149.272	5.16e-05	0.000602	0	0	0	0
chr12	105743903	105745546	301.84	51.64	2.29e-16	7.15e-14	0	0	0	0
chr12	105746907	105747528	166.648	39.009	2.57e-08	9.36e-07	0	0	0	0
chr12	105753659	105754351	111.387	33.47	2.08e-05	0.000283	0	0	0	0
chr12	105754397	105755219	128.467	34.668	2.48e-06	4.77e-05	0	0	0	0
chr12	105755491	105760446	1511.44	684.807	5.43e-08	1.78e-06	0	0	0	0
chr12	105760537	105760978	100.169	27.994	5.69e-05	0.000652	0	0	0	0
chr12	105762025	105763230	262.761	100.562	1.91e-06	3.82e-05	0	0	0	0
chr12	105772739	105774377	194.489	433.671	3.04e-06	5.67e-05	0	0	0	0
chr12	105789063	105792267	294.204	807.028	5.14e-10	3.07e-08	0	0	0	0
chr12	105795141	105797308	153.166	416.322	9.39e-08	2.86e-06	0	0	0	0
chr12	105804045	105804786	37.278	121.91	1.79e-05	0.000251	0	0	0	0
chr12	105824270	105824477	2.246	35.204	2.33e-06	4.53e-05	0	0	0	0
chr12	106012629	106013228	30.992	102.324	2.25e-05	0.000302	0	0	0	0
chr12	106081831	106083412	77.257	436.725	3.14e-20	2.34e-17	0	0	0	0
chr12	107755716	107756659	48.959	146.026	2.11e-05	0.000286	0	0	0	0
chr12	107936562	107939123	225.471	777.36	3.71e-14	6.78e-12	0	0	0	0
chr12	108120289	108120603	6.288	40.894	5.46e-05	0.000631	0	0	0	0
chr12	108152527	108154115	75.006	345.768	1.58e-13	2.46e-11	0	0	0	0
chr12	108307401	108309576	203.037	606.876	8.55e-08	2.64e-06	1	0	0	0
chr12	108309927	108310692	74.112	185.46	2.76e-05	0.000358	1	0	0	0
chr12	108311613	108312242	36.381	158.787	4.7e-09	2.13e-07	1	0	0	0
chr12	108319871	108320625	36.833	110.827	5.44e-05	0.000629	0	0	0	0
chr12	108391906	108396007	534.081	1320.38	8.52e-08	2.63e-06	0	0	0	0
chr12	108603931	108606388	223.69	694.622	4.01e-11	3.24e-09	0	0	0	0
chr12	108612361	108613704	76.803	222.343	9.19e-07	2.05e-05	0	0	0	0
chr12	108639544	108640786	67.379	188.851	2.04e-05	0.000279	0	0	0	0
chr12	108673330	108675306	189.996	544.319	2.78e-10	1.78e-08	3	0	0	0
chr12	108749484	108749837	9.883	51.613	9e-05	0.000956	0	0	0	0
chr12	108811174	108811941	49.406	156.544	1.7e-06	3.46e-05	0	0	0	0
chr12	108854972	108855743	48.063	163.727	9.77e-07	2.16e-05	0	0	0	0
chr12	108895674	108895967	23.354	93.71	2.34e-05	0.000312	1	0	0	0
chr12	108896249	108897000	45.816	186.142	8.67e-09	3.64e-07	1	0	0	0
chr12	108913552	108915946	161.703	595.401	4.64e-14	8.26e-12	1	0	0	0
chr12	108930125	108932001	173.823	427.059	2.2e-07	6e-06	0	0	0	0
chr12	108958805	108960798	155.865	430.403	4.71e-08	1.58e-06	0	0	0	0
chr12	108979112	108979648	26.052	95.237	2.54e-05	0.000334	0	0	0	0
chr12	109014474	109015146	26.054	102.744	9.23e-06	0.000144	0	0	0	0
chr12	109038605	109039887	98.368	372.515	1.83e-12	2.12e-10	0	0	0	0
chr12	109085237	109086046	31.442	176.083	1.89e-11	1.67e-09	0	0	0	0
chr12	109525267	109527130	521.487	264.104	5.58e-05	0.000642	0	0	0	0
chr12	109575313	109576133	53.896	155.705	2.15e-05	0.000291	0	0	0	0
chr12	109636448	109636749	10.33	60.625	8.59e-06	0.000136	0	0	0	0
chr12	109698126	109699116	56.594	206.416	5e-09	2.25e-07	0	0	0	0
chr12	110468365	110477143	3690.4	8389.59	3.68e-09	1.72e-07	2	0	0	0
chr12	110491329	110492139	49.41	152.113	6.64e-06	0.000109	1	0	0	0
chr12	110507713	110510237	348.101	701.841	7.75e-06	0.000125	0	0	0	0
chr12	110516925	110518435	123.525	371.044	1.62e-08	6.26e-07	1	0	0	0
chr12	110531334	110536619	883.971	2781.75	1.68e-15	4.29e-13	1	0	0	0
chr12	110583117	110584324	120.373	333.377	5.81e-08	1.89e-06	0	0	0	0
chr12	110617701	110618897	151.826	345.947	7.09e-05	0.000784	0	0	0	0
chr12	110634462	110637376	344.971	718.635	2.09e-05	0.000284	0	0	0	0
chr12	110646812	110647285	17.966	77.206	1.16e-05	0.000175	0	0	0	0
chr12	110647541	110650811	362.92	1071.71	5.5e-13	7.37e-11	0	0	0	0
chr12	110713190	110714972	773.465	348.017	3.78e-07	9.59e-06	0	0	0	0
chr12	110723020	110727384	933.797	3039.65	6.76e-17	2.39e-14	0	0	0	0
chr12	110758990	110760572	175.175	678.01	4.7e-16	1.37e-13	0	0	0	0
chr12	110760805	110762229	96.574	328.141	1.56e-09	8.19e-08	0	0	0	0
chr12	110767628	110768623	53.9	240.821	6.31e-12	6.38e-10	0	0	0	0
chr12	110769151	110770256	71.412	183.368	4.99e-05	0.000585	0	0	0	0
chr12	110806759	110810544	484.655	1240.57	4.59e-10	2.78e-08	2	0	0	0
chr12	110824505	110824948	12.126	64.96	1.51e-05	0.000218	1	0	0	0
chr12	110825050	110826212	69.618	230.717	9.33e-08	2.85e-06	1	0	0	0
chr12	110830783	110831852	83.55	245.144	5.15e-06	8.84e-05	0	0	0	0
chr12	110833200	110833498	9.881	56.58	1.11e-05	0.000168	0	0	0	0
chr12	110833868	110835665	405.602	1082.41	1.66e-10	1.13e-08	0	0	0	0
chr12	110835787	110839469	845.8	3283.21	6.74e-20	4.73e-17	0	0	0	0
chr12	110963076	110965190	117.232	460.508	4.31e-14	7.75e-12	0	0	0	0
chr12	110965309	110966766	133.851	375.502	1.24e-08	4.97e-07	0	0	0	0
chr12	110989877	110993332	1716.33	731.008	5.2e-07	1.26e-05	0	0	0	0
chr12	11101690	11102023	10.33	59.752	1.11e-05	0.000169	0	0	0	0
chr12	111087475	111088520	76.355	350.893	6.96e-15	1.55e-12	0	0	0	0
chr12	111116987	111118668	132.951	340.236	2.95e-07	7.72e-06	2	0	0	0
chr12	111136024	111136679	18.866	90.442	7.93e-07	1.81e-05	0	0	0	0
chr12	111186336	111187782	86.69	237.437	1.13e-06	2.45e-05	0	0	0	0
chr12	111202098	111203810	99.261	388.43	1.17e-12	1.43e-10	0	0	0	0
chr12	111203888	111204708	18.864	120.948	2.33e-10	1.53e-08	0	0	0	0
chr12	111227420	111228423	45.811	238.757	2.83e-12	3.15e-10	1	0	0	0
chr12	111337440	111341453	359.792	947.473	5.23e-09	2.34e-07	1	0	0	0
chr12	111348700	111350152	94.776	260.898	8.53e-07	1.92e-05	0	0	0	0
chr12	111586581	111588534	282.971	600.1	2.46e-06	4.74e-05	0	0	0	0
chr12	111607166	111608874	85.339	356.906	1.7e-13	2.62e-11	0	0	0	0
chr12	111650220	111651615	101.512	361.399	1.81e-11	1.61e-09	0	0	0	0
chr12	111912953	111914211	80.399	293.927	6.14e-11	4.72e-09	0	0	0	0
chr12	112240256	112240684	12.576	59.607	2.99e-05	0.000383	0	0	0	0
chr12	112569754	112571429	124.872	523.342	3.88e-15	9.16e-13	0	0	0	0
chr12	112606429	112610719	659.395	1266.2	5.04e-05	0.00059	2	0	0	0
chr12	112649990	112650794	97.471	237.039	1.93e-05	0.000266	1	0	0	0
chr12	112741543	112743686	442.433	855.735	2.06e-05	0.00028	1	0	0	0
chr12	112818881	112821055	193.59	624.552	9.76e-13	1.22e-10	1	0	0	0
chr12	112821101	112825577	693.962	2778.64	5.18e-23	7.61e-20	1	0	0	0
chr12	112927042	112927950	69.622	172.705	6.58e-05	0.000737	3	0	0	0
chr12	112944915	112946065	78.603	193.062	3.25e-05	0.000411	1	0	0	0
chr12	112946450	112947996	268.613	768.045	2.94e-09	1.42e-07	0	0	0	0
chr12	11301645	11303030	132.057	525.838	4.03e-14	7.3e-12	0	0	0	0
chr12	113022909	113026375	307.671	642.583	3.34e-06	6.14e-05	0	0	0	0
chr12	113808250	113808451	7.634	63.852	1.27e-06	2.7e-05	1	0	0	0
chr12	113886315	113886952	43.122	135.801	1.63e-05	0.000232	0	0	0	0
chr12	114127616	114128447	59.293	167.318	1.84e-05	0.000256	0	0	0	0
chr12	116399710	116399954	1.347	28.771	5.59e-06	9.47e-05	1	0	0	0
chr12	116947266	116948190	78.157	235.042	2.64e-07	7.04e-06	0	0	0	0
chr12	116948648	116949014	17.518	81.911	3.59e-06	6.53e-05	0	0	0	0
chr12	116980828	116981940	26.952	294.643	1.49e-23	2.43e-20	0	0	0	0
chr12	117047091	117048502	124.42	393.635	2.46e-09	1.22e-07	0	0	0	0
chr12	118529494	118530163	26.05	108.048	1.11e-06	2.41e-05	0	0	0	0
chr12	118530317	118530860	17.967	97.35	1.53e-07	4.39e-06	0	0	0	0
chr12	11859312	11859942	19.764	90.263	1.15e-06	2.48e-05	0	0	0	0
chr12	118594831	118595488	37.728	119.908	4.71e-05	0.000558	0	0	0	0
chr12	118596169	118596372	3.593	37.66	6.54e-06	0.000108	0	0	0	0
chr12	118610361	118610755	4.042	43.591	2.43e-06	4.7e-05	0	0	0	0
chr12	118658825	118659506	10.33	95.623	7.99e-11	5.97e-09	0	0	0	0
chr12	118884737	118885062	3.593	47.808	2.06e-07	5.68e-06	0	0	0	0
chr12	119936688	119937286	18.864	160.823	4.76e-15	1.09e-12	0	0	0	0
chr12	12242863	12243078	1.796	32.81	2.68e-06	5.09e-05	0	0	0	0
chr12	12274920	12275745	34.134	143.548	5.95e-08	1.93e-06	0	0	0	0
chr12	12277808	12278045	4.941	39.064	5.81e-05	0.000664	0	0	0	0
chr12	12278225	12278926	33.688	106.789	3.05e-05	0.000389	0	0	0	0
chr12	12292730	12293111	11.679	71.55	1.15e-06	2.49e-05	0	0	0	0
chr12	12306518	12308000	83.542	349.773	2.6e-12	2.92e-10	1	0	0	0
chr12	12317469	12318112	86.689	220.115	4.02e-05	0.000489	0	0	0	0
chr12	13248214	13248413	2.245	28.201	5.19e-05	0.000605	0	0	0	0
chr12	13958773	13959046	7.637	46.164	5.45e-05	0.000629	0	0	0	0
chr12	14760000	14761083	52.098	199.218	6.7e-07	1.57e-05	0	0	0	0
chr12	15438860	15439828	53.9	169.897	7.85e-07	1.79e-05	0	0	0	0
chr12	15800329	15801666	65.577	251.41	1.55e-10	1.07e-08	8	0	0	0
chr12	15811411	15812527	34.138	197.265	5.41e-12	5.56e-10	4	0	0	0
chr12	15814191	15816812	229.532	877.52	8.79e-14	1.45e-11	2	0	0	0
chr12	16151396	16151834	9.432	52.961	2.06e-05	0.000281	0	0	0	0
chr12	16374432	16374943	9.882	61.649	1.67e-05	0.000237	0	0	0	0
chr12	16554477	16555896	79.504	318.407	8.33e-12	8.13e-10	1	0	0	0
chr12	16556011	16558429	133.401	899.255	2.12e-30	1.02e-26	1	0	0	0
chr12	16571153	16572022	28.748	163.251	4.55e-11	3.62e-09	4	0	0	0
chr12	16584878	16589897	1131.92	2727.5	6.65e-09	2.89e-07	1	0	0	0
chr12	16661548	16662212	41.771	124.662	2.46e-05	0.000325	0	0	0	0
chr12	16759365	16760950	141.94	434.27	9.2e-10	5.15e-08	0	0	0	0
chr12	16903273	16904771	42.668	261.626	1.11e-15	2.97e-13	0	0	0	0
chr12	16920873	16921072	2.245	27.602	6.65e-05	0.000743	0	0	0	0
chr12	17257929	17258844	107.349	256.301	1.23e-05	0.000183	0	0	0	0
chr12	17259021	17259653	36.83	115.141	2.13e-05	0.000289	0	0	0	0
chr12	17271332	17272001	26.949	96.696	1.43e-05	0.000208	0	0	0	0
chr12	17272680	17274693	184.156	384.817	2.31e-05	0.000309	0	0	0	0
chr12	17357265	17357587	5.389	51.131	2.11e-06	4.17e-05	0	0	0	0
chr12	17386960	17387377	19.762	76.07	3.68e-05	0.000456	0	0	0	0
chr12	17390361	17390788	15.719	73.112	3.58e-05	0.000446	0	0	0	0
chr12	17417935	17421849	545.292	1515.76	7.87e-12	7.77e-10	0	0	0	0
chr12	17422285	17423153	69.172	169.478	7.21e-05	0.000796	0	0	0	0
chr12	17549314	17550206	61.084	173.014	6.87e-06	0.000112	0	0	0	0
chr12	17551082	17553300	208.414	507.335	2.99e-07	7.81e-06	0	0	0	0
chr12	17708161	17708481	9.882	53.498	2.19e-05	0.000295	0	0	0	0
chr12	17708635	17709188	31.892	113.345	7e-06	0.000114	0	0	0	0
chr12	18135431	18136369	238.973	47.512	3.26e-10	2.05e-08	0	0	0	0
chr12	18237811	18238380	77.707	20.805	7.97e-05	0.000866	0	0	0	0
chr12	18386735	18388731	1604.97	420.379	4.74e-13	6.51e-11	0	0	0	0
chr12	18852943	18854643	1027.74	302.693	1.99e-11	1.75e-09	0	0	0	0
chr12	19017694	19020088	575.818	232.401	3.44e-08	1.21e-06	0	0	0	0
chr12	19020248	19021483	289.258	111.549	1.05e-06	2.29e-05	0	0	0	0
chr12	19044129	19045554	328.814	85.2	1.2e-08	4.84e-07	0	0	0	0
chr12	19186369	19187684	175.173	403.055	2.11e-06	4.17e-05	0	0	0	0
chr12	19287731	19290690	2322.3	973.421	3.14e-07	8.15e-06	0	0	0	0
chr12	19316872	19317704	108.702	32.335	5.53e-05	0.000637	0	0	0	0
chr12	19489882	19491247	464.9	172.471	7.96e-08	2.49e-06	0	0	0	0
chr12	19649113	19650105	275.347	105.11	3.32e-06	6.1e-05	0	0	0	0
chr12	20195967	20198000	1153.49	584.67	2.98e-05	0.000382	0	0	0	0
chr12	20261229	20266466	1556.81	662.996	3.43e-09	1.63e-07	0	0	0	0
chr12	20311435	20313503	1030.43	455.102	2.76e-06	5.23e-05	0	0	0	0
chr12	20415250	20416654	452.769	199.943	1.41e-05	0.000206	0	0	0	0
chr12	20814382	20816633	2474.14	812.894	2.03e-10	1.35e-08	1	0	0	0
chr12	20842343	20843707	266.798	120.562	6.32e-05	0.000713	0	0	0	0
chr12	20945933	20947751	348.107	158.099	1.71e-05	0.000241	0	0	0	0
chr12	20947891	20949219	284.316	117.625	4.55e-06	7.97e-05	0	0	0	0
chr12	20989883	20991463	599.665	281.977	5.12e-05	0.000598	0	0	0	0
chr12	21073134	21074339	132.502	291.299	3.59e-05	0.000447	0	0	0	0
chr12	21270820	21272477	127.116	302.381	1.54e-05	0.000221	0	0	0	0
chr12	21330714	21332072	126.221	288.457	8.36e-05	0.0009	0	0	0	0
chr12	21375213	21375872	44.021	134.776	2.86e-05	0.00037	0	0	0	0
chr12	21778365	21778731	149.124	37.124	7.26e-08	2.3e-06	0	0	0	0
chr12	21783708	21784303	264.574	73.257	4.03e-08	1.39e-06	0	0	0	0
chr12	22030297	22031244	446.043	198.579	4.01e-05	0.000489	0	0	0	0
chr12	22135850	22136986	394.827	135.347	1.83e-08	6.97e-07	0	0	0	0
chr12	22274037	22275397	287.937	91.007	1.73e-06	3.51e-05	0	0	0	0
chr12	22295536	22297333	333.279	138.216	3.05e-06	5.69e-05	0	0	0	0
chr12	22297492	22299693	441.081	217.767	3.86e-05	0.000474	0	0	0	0
chr12	22466359	22466767	307.246	83.522	1.18e-08	4.75e-07	0	0	0	0
chr12	22744588	22746187	937.443	383.311	1.94e-07	5.4e-06	0	0	0	0
chr12	23188567	23189735	547.119	224.379	9.96e-06	0.000153	0	0	0	0
chr12	23294867	23295763	210.664	69.184	7.73e-07	1.77e-05	0	0	0	0
chr12	23295865	23296596	193.139	82.18	7.48e-05	0.00082	0	0	0	0
chr12	23314290	23315289	935.19	408.21	1.68e-06	3.42e-05	0	0	0	0
chr12	23447754	23449744	369.196	121.904	8.18e-09	3.46e-07	0	0	0	0
chr12	23633949	23634821	207.522	68.227	1.33e-06	2.81e-05	0	0	0	0
chr12	23759296	23760706	331.938	127.649	8.88e-07	1.99e-05	0	0	0	0
chr12	23761639	23763101	411	173.427	4.7e-06	8.19e-05	0	0	0	0
chr12	23799817	23801317	963.065	446.241	2.91e-05	0.000375	0	0	0	0
chr12	24086507	24087335	176.523	51.372	1.62e-07	4.62e-06	0	0	0	0
chr12	24096153	24097968	755.068	354.635	6.11e-06	0.000102	0	0	0	0
chr12	24601036	24601968	41.774	207.262	1.14e-11	1.08e-09	0	0	0	0
chr12	24710433	24711064	80.401	196.157	5.18e-05	0.000603	0	0	0	0
chr12	24711241	24712172	139.237	310.357	1.83e-05	0.000255	0	0	0	0
chr12	24876482	24878200	96.115	621.029	3.18e-23	4.93e-20	0	0	0	0
chr12	25266696	25267593	91.181	231.624	5.27e-06	9e-05	0	0	0	0
chr12	26343673	26344231	20.211	82.716	1.2e-05	0.000179	0	0	0	0
chr12	26415377	26416308	46.715	217.65	4.16e-11	3.35e-09	0	0	0	0
chr12	27081105	27084861	799.956	1766.34	1.36e-08	5.37e-07	0	0	0	0
chr12	27150324	27150818	14.823	63.797	4.5e-05	0.000537	0	0	0	0
chr12	27420207	27420721	66.924	207.619	1.78e-07	5.03e-06	0	0	0	0
chr12	27940601	27941880	181.464	529.636	6.57e-10	3.81e-08	0	0	0	0
chr12	28784457	28785058	70.968	182.233	2.23e-05	0.0003	0	0	0	0
chr12	28795419	28798871	526.871	1504.66	6.51e-13	8.48e-11	0	0	0	0
chr12	29181584	29182329	28.747	105.619	3.97e-06	7.1e-05	0	0	0	0
chr12	29289650	29291577	251.092	881.384	8.71e-14	1.43e-11	0	0	0	0
chr12	29647189	29647849	27.848	93.703	3.14e-05	0.000399	0	0	0	0
chr12	29976500	29977079	15.72	110.917	1.86e-10	1.25e-08	2	0	0	0
chr12	30899832	30901711	147.771	653.867	7.79e-19	4.26e-16	0	0	0	0
chr12	31220826	31221396	29.647	104.484	1.75e-05	0.000246	0	0	0	0
chr12	31221852	31222622	32.342	106.637	5.16e-05	0.000602	0	0	0	0
chr12	31225933	31226810	56.594	177.349	5.19e-07	1.26e-05	0	0	0	0
chr12	31268431	31268845	22.009	85.373	6.38e-05	0.000718	0	0	0	0
chr12	31268957	31269995	75.012	210.64	1.77e-06	3.59e-05	0	0	0	0
chr12	31270271	31272853	282.09	615.126	2.35e-05	0.000314	1	0	0	0
chr12	3127599	3128534	159.005	337.607	3.19e-05	0.000404	0	0	0	0
chr12	31607754	31608424	82.201	240.491	9.63e-07	2.13e-05	0	0	0	0
chr12	31608763	31609107	10.33	55.472	2.93e-05	0.000377	0	0	0	0
chr12	31620145	31620812	24.705	84.697	9.44e-05	0.000994	0	0	0	0
chr12	31800879	31801634	44.468	173.455	1.66e-08	6.4e-07	0	0	0	0
chr12	31801995	31802349	11.23	56.882	6.08e-05	0.000689	0	0	0	0
chr12	31834799	31837446	600.093	1279.41	4.12e-07	1.03e-05	0	0	0	0
chr12	31896030	31897672	189.541	385.65	5.94e-05	0.000676	0	0	0	0
chr12	31992056	31992835	10.33	86.225	3.58e-09	1.69e-07	0	0	0	0
chr12	32378468	32379896	637.39	286.235	7.55e-06	0.000122	0	0	0	0
chr12	3285260	3286311	61.979	169.086	5.37e-05	0.000622	0	0	0	0
chr12	3307521	3308185	19.316	85.145	1e-05	0.000154	0	0	0	0
chr12	33193324	33193913	28.745	122.777	1.67e-07	4.75e-06	0	0	0	0
chr12	33194074	33194691	36.831	117.646	3.54e-05	0.000442	0	0	0	0
chr12	33220103	33220864	31.44	131.996	8.92e-08	2.74e-06	0	0	0	0
chr12	3329786	3330549	28.301	117.776	1.35e-05	0.000198	0	0	0	0
chr12	34040247	34041077	21.558	95.416	3.31e-06	6.1e-05	0	0	0	0
chr12	3429729	3430650	53.9	144.566	4.36e-05	0.000523	0	0	0	0
chr12	3431126	3432177	112.287	412.193	8.95e-12	8.66e-10	0	0	0	0
chr12	34802723	34803023	3.144	34.103	3.24e-05	0.00041	0	0	0	0
chr12	35055308	35055818	16.171	75.534	8.19e-06	0.00013	0	0	0	0
chr12	35640431	35644803	658.922	3015.52	1.01e-27	3.75e-24	0	0	0	0
chr12	35733861	35734351	8.982	58.857	3.86e-06	6.94e-05	0	0	0	0
chr12	35734720	35735210	10.78	57.873	1.95e-05	0.000269	0	0	0	0
chr12	35737589	35738008	8.533	49.817	5.17e-05	0.000602	0	0	0	0
chr12	3578034	3579256	60.635	162.082	2.16e-05	0.000292	0	0	0	0
chr12	35897207	35897905	25.154	136.001	1.02e-09	5.64e-08	0	0	0	0
chr12	35967332	35967843	29.647	114.089	4.77e-06	8.28e-05	0	0	0	0
chr12	3600739	3604863	906.861	2008.9	1.04e-08	4.26e-07	0	0	0	0
chr12	36054918	36055187	10.331	52.39	4.41e-05	0.000528	0	0	0	0
chr12	36055400	36056226	30.545	167.139	1.25e-10	8.8e-09	0	0	0	0
chr12	36182399	36183235	50.754	209.196	6.58e-10	3.82e-08	0	0	0	0
chr12	3639904	3640816	57.945	184.923	8.09e-07	1.84e-05	0	0	0	0
chr12	3657097	3658295	127.111	297.167	9.26e-06	0.000144	0	0	0	0
chr12	3690324	3692610	780.203	1465.06	1.2e-05	0.000179	0	0	0	0
chr12	37081417	37081736	5.39	47.216	4.48e-06	7.87e-05	0	0	0	0
chr12	37273762	37274289	16.168	88.137	3.3e-07	8.52e-06	0	0	0	0
chr12	3751496	3752970	53.449	250.969	1.07e-12	1.32e-10	0	0	0	0
chr12	37773919	37774592	18.415	104.746	1.87e-08	7.09e-07	0	0	0	0
chr12	3795187	3795823	67.371	12.542	1.31e-05	0.000193	0	0	0	0
chr12	3807894	3809200	751.949	286.547	1.74e-06	3.53e-05	0	0	0	0
chr12	38654387	38655321	33.685	122.715	2.41e-06	4.65e-05	0	0	0	0
chr12	3868246	3875023	4397.92	2360.99	4.14e-05	0.000502	1	0	0	0
chr12	3882060	3891685	6902.02	3603.26	6.33e-06	0.000105	1	0	0	0
chr12	39094100	39095058	51.205	164.084	7.77e-07	1.78e-05	0	0	0	0
chr12	3917460	3921946	1888.77	3407.89	5.66e-05	0.00065	0	0	0	0
chr12	3970884	3976327	2278.64	660.63	1.8e-17	7.37e-15	0	0	0	0
chr12	3976539	3977526	166.646	52.961	3.64e-06	6.61e-05	0	0	0	0
chr12	3977707	3978115	74.113	18.562	4.22e-05	0.000509	0	0	0	0
chr12	39995885	40001404	789.639	2763.5	5.98e-19	3.37e-16	0	0	0	0
chr12	40291656	40292005	12.578	84.959	1.17e-07	3.49e-06	0	0	0	0
chr12	40483401	40483906	17.067	75.747	1.83e-05	0.000255	0	0	0	0
chr12	40584985	40586015	44.47	185.281	8.98e-09	3.75e-07	0	0	0	0
chr12	4060999	4061841	42.671	140.231	2.87e-06	5.4e-05	0	0	0	0
chr12	40768059	40768311	2.695	36.374	2.76e-06	5.23e-05	0	0	0	0
chr12	40768396	40768722	6.736	54.007	1.92e-06	3.85e-05	0	0	0	0
chr12	40789920	40790176	4.043	33.89	6.31e-05	0.000711	0	0	0	0
chr12	40992150	40993498	86.691	236.419	1.63e-06	3.34e-05	0	0	0	0
chr12	40993576	40997170	488.695	1285.05	8.62e-11	6.38e-09	0	0	0	0
chr12	41265221	41266907	180.565	384.906	1.71e-05	0.000241	0	0	0	0
chr12	41557571	41560611	320.699	1087.75	3.27e-16	9.85e-14	0	0	0	0
chr12	41726473	41731384	897.426	1896.42	7.05e-08	2.24e-06	0	0	0	0
chr12	41949604	41950206	10.331	115.141	1.27e-13	2.01e-11	0	0	0	0
chr12	42135221	42136736	146.878	478.61	1.14e-11	1.08e-09	0	0	0	0
chr12	4292192	4293167	22.006	210.372	5.17e-15	1.18e-12	0	0	0	0
chr12	43286045	43287164	52.55	244.364	4.41e-11	3.52e-09	0	0	0	0
chr12	4354344	4366604	6020.71	12147.4	5.38e-07	1.3e-05	0	0	0	0
chr12	4367217	4368278	56.594	183.575	1.94e-07	5.4e-06	0	0	0	0
chr12	4430807	4431415	196.285	395.906	9.45e-05	0.000994	0	0	0	0
chr12	44404018	44404346	2.695	36.346	2.95e-06	5.52e-05	0	0	0	0
chr12	44534948	44537745	99.715	712.455	2.33e-30	1.08e-26	0	0	0	0
chr12	44714134	44714979	44.916	136.489	1.01e-05	0.000155	0	0	0	0
chr12	45067437	45067892	11.678	53.828	7.62e-05	0.000834	0	0	0	0
chr12	45540336	45540986	30.543	114.693	1.61e-06	3.31e-05	0	0	0	0
chr12	45615061	45615994	48.509	177.885	2.49e-08	9.11e-07	0	0	0	0
chr12	45833754	45834067	6.289	49.335	8.32e-06	0.000132	0	0	0	0
chr12	4606806	4607837	51.655	168.79	6.45e-07	1.52e-05	0	0	0	0
chr12	47596433	47596661	3.144	29.549	8.98e-05	0.000954	0	0	0	0
chr12	48211189	48211498	5.389	52.032	4.52e-07	1.12e-05	0	0	0	0
chr12	4890578	4893449	215.148	936.479	3.11e-20	2.34e-17	0	0	0	0
chr12	4894135	4894444	10.779	54.482	7.97e-05	0.000866	0	0	0	0
[truncated: 11,392 more rows]

## Sheet: SE15_H3K36me3_peaks
chr	start	stop	meanSE15	meanF123	pval	padj	H3K27Ac_peak	ATAC_peak	hiC_block	hiC_peak
chr10	100519773	100520846	238.406	444.646	5.84e-06	9.89e-05	0	0	0	0
chr10	109395882	109396258	351.613	86.498	7.74e-14	9.63e-12	0	0	0	0
chr10	111474961	111478110	713.279	354.477	1.14e-07	3.34e-06	1	0	0	0
chr10	111478184	111480586	749.142	420.746	9.21e-08	2.78e-06	1	0	0	0
chr10	111480772	111497640	8542.06	4994.76	7.34e-10	3.93e-08	0	0	0	0
chr10	112821583	112821955	1647.92	489.4	8.85e-08	2.68e-06	0	0	0	0
chr10	11289493	11295689	1918.96	1202.13	7e-07	1.6e-05	0	0	0	0
chr10	115348543	115349770	73.377	185.664	2.89e-06	5.45e-05	2	0	0	0
chr10	115408878	115414823	1652.21	1059.8	1.01e-05	0.000158	0	0	0	0
chr10	116814611	116814835	75.099	21.368	9.15e-05	0.000976	0	0	0	0
chr10	117048679	117062466	11181.5	7742.72	2.56e-06	4.92e-05	0	0	0	0
chr10	117372540	117373553	150.539	63.149	4.49e-05	0.000546	1	0	0	0
chr10	117688344	117694468	4291.99	2911.19	5.03e-06	8.73e-05	3	0	0	0
chr10	117694565	117708578	9096.55	6576.96	8.02e-05	0.000877	5	0	0	0
chr10	117737977	117739457	362.201	640.115	2.51e-06	4.83e-05	0	0	0	0
chr10	118858696	118861719	646.518	1174.13	1.59e-08	6.07e-07	0	0	0	0
chr10	123633012	123633392	869.847	188.49	6.22e-27	4.58e-24	0	0	0	0
chr10	12441153	12442151	155.662	303.48	3.32e-05	0.000426	0	0	0	0
chr10	125975265	125976955	191.846	500.49	1.32e-12	1.34e-10	1	0	0	0
chr10	125977559	125978454	90.478	236.036	2.6e-07	6.78e-06	0	0	0	0
chr10	125979224	125980087	37.858	132.502	4.1e-07	1.01e-05	0	0	0	0
chr10	125983197	125983625	26.057	115.209	6.41e-08	2.04e-06	0	0	0	0
chr10	125987883	125989052	154.009	318.167	3.03e-06	5.67e-05	0	0	0	0
chr10	125989134	125990150	91.561	205.783	1.94e-05	0.000272	0	0	0	0
chr10	125994833	125996324	260.125	537.498	1.28e-08	5.03e-07	0	0	0	0
chr10	126000538	126001319	73.882	171.198	3.97e-05	0.000495	0	0	0	0
chr10	126001555	126003725	256.326	462.674	3.17e-05	0.000411	0	0	0	0
chr10	126004816	126005822	97.893	211.695	5.03e-05	0.0006	0	0	0	0
chr10	126006174	126007601	388.987	735.682	2.74e-08	9.81e-07	0	0	0	0
chr10	126007802	126014943	1768.83	3573.63	5.92e-17	1.26e-14	1	0	0	0
chr10	126980661	126981269	70.437	162.057	7.93e-05	0.000869	0	0	0	0
chr10	126985748	126987545	209.53	449.273	1.56e-06	3.23e-05	0	0	0	0
chr10	127055840	127057997	467.69	899.357	2.6e-07	6.8e-06	0	0	0	0
chr10	127091300	127091766	20.593	75.889	8.22e-05	0.000895	0	0	0	0
chr10	127097335	127101138	656.852	1076.17	2.8e-06	5.3e-05	0	0	0	0
chr10	127117437	127120052	489.203	766.778	2.18e-05	0.000301	0	0	0	0
chr10	127182584	127184499	162.616	338.8	1.32e-06	2.78e-05	0	0	0	0
chr10	127184753	127186168	138.095	389.869	3.05e-12	2.85e-10	0	0	0	0
chr10	127186419	127187561	97.531	223.259	9.17e-06	0.000146	0	0	0	0
chr10	127190526	127192163	204.428	398.388	6.11e-06	0.000103	0	0	0	0
chr10	127192314	127193720	185.078	427.686	4.95e-07	1.19e-05	0	0	0	0
chr10	127333431	127333878	44.997	124.572	6.06e-05	0.000698	1	0	0	0
chr10	127392310	127393028	208.632	385.683	6e-05	0.000693	0	0	0	0
chr10	127516335	127521559	1271.84	2461.81	4.76e-11	3.41e-09	0	0	0	0
chr10	127538343	127540037	243.386	519.215	4.86e-08	1.61e-06	0	0	0	0
chr10	127540090	127543685	820.529	1603.39	1.29e-12	1.32e-10	0	0	0	0
chr10	127543845	127561027	5996.22	11176.9	8.9e-19	2.44e-16	0	0	0	0
chr10	127561418	127565018	782.119	1346.13	1.12e-08	4.5e-07	0	0	0	0
chr10	127565367	127567749	680.72	1106.75	6.79e-07	1.56e-05	0	0	0	0
chr10	127568021	127569951	439.103	828.165	4.9e-09	2.15e-07	0	0	0	0
chr10	127570812	127572083	256.819	505.813	1.19e-07	3.45e-06	0	0	0	0
chr10	127572143	127580622	2647.2	4475.92	1.87e-11	1.46e-09	0	0	0	0
chr10	127580747	127585452	1036.73	2026.7	4.45e-14	5.9e-12	0	0	0	0
chr10	127587846	127591201	532.837	1252.69	4.8e-15	7.57e-13	0	0	0	0
chr10	127591226	127595907	920.261	2056.3	1.09e-19	3.5e-17	0	0	0	0
chr10	127599210	127600234	93.667	209.199	8.38e-05	0.000909	0	0	0	0
chr10	127602689	127606422	642.552	1155.25	6.07e-09	2.59e-07	1	0	0	0
chr10	127607865	127609207	178.116	416.598	1.89e-09	9.26e-08	1	0	0	0
chr10	127609511	127611030	167.99	371.329	7.6e-08	2.35e-06	1	0	0	0
chr10	127611338	127613807	242.462	582.289	7.84e-12	6.75e-10	1	0	0	0
chr10	127616989	127617844	49.452	147.445	2.25e-06	4.42e-05	0	0	0	0
chr10	127645284	127645705	33.818	99.789	7.85e-05	0.000862	0	0	0	0
chr10	127659316	127662061	1172.45	766.045	3.11e-05	0.000404	0	0	0	0
chr10	127662282	127665754	1698.46	548.66	1.82e-24	1e-21	0	0	0	0
chr10	127741157	127744937	764.435	2286.64	1.12e-34	2.04e-31	0	0	0	0
chr10	127746381	127747143	51.912	136.1	7.77e-05	0.000855	0	0	0	0
chr10	128035827	128051408	10786	6476.12	1.99e-09	9.71e-08	0	0	0	0
chr10	128063474	128068165	1775.56	1068.42	1.54e-07	4.32e-06	0	0	0	0
chr10	128068245	128075515	4369.9	2648.79	1.89e-08	7.08e-07	0	0	0	0
chr10	128075593	128078428	816.382	462.159	2.35e-06	4.57e-05	0	0	0	0
chr10	128083358	128090829	6650.67	4346.61	2.68e-08	9.63e-07	0	0	0	0
chr10	128272260	128272630	31.293	112.53	1.3e-06	2.75e-05	1	0	0	0
chr10	128273401	128273978	55.192	152.402	1.36e-05	0.000203	1	0	0	0
chr10	128274616	128275440	81.111	238.312	2.56e-08	9.25e-07	1	0	0	0
chr10	128276036	128277516	239.899	615.956	8.31e-14	1.03e-11	1	0	0	0
chr10	128277557	128278399	117.778	357.892	1.22e-12	1.25e-10	0	0	0	0
chr10	128278527	128279608	244.651	644.777	5.4e-15	8.43e-13	0	0	0	0
chr10	128279706	128282263	616.935	1405.28	1.87e-15	3.17e-13	1	0	0	0
chr10	128282289	128287519	1034.93	2900.77	2.4e-30	2.45e-27	1	0	0	0
chr10	128289671	128293194	968.798	1784.8	1.79e-10	1.11e-08	1	0	0	0
chr10	128378025	128379718	417.367	748.239	1.83e-07	5e-06	1	0	0	0
chr10	128405254	128407139	273	454.45	7.92e-05	0.000868	0	0	0	0
chr10	128434244	128439366	2272.19	3251.64	4.34e-05	0.000532	0	0	0	0
chr10	128473982	128475256	164.481	309.502	8.13e-05	0.000887	0	0	0	0
chr10	128480107	128484759	1134.1	1922.44	1.35e-08	5.3e-07	0	0	0	0
chr10	128486873	128489301	647.24	1018.38	7.37e-05	0.000819	0	0	0	0
chr10	128511225	128513228	274.334	476.111	1.19e-05	0.00018	0	0	0	0
chr10	128514924	128516911	249.766	460.654	3.75e-06	6.78e-05	0	0	0	0
chr10	128517174	128517996	78.31	211.658	5.41e-07	1.28e-05	0	0	0	0
chr10	128518859	128519830	144.09	308.511	1.21e-06	2.59e-05	0	0	0	0
chr10	128542921	128546395	1655.11	2429.8	8.67e-05	0.000935	0	0	0	0
chr10	128557040	128565946	5801.23	4022.39	5.33e-06	9.15e-05	1	0	0	0
chr10	128719615	128721559	190.762	389.87	1.41e-06	2.95e-05	0	0	0	0
chr10	128728932	128730827	283.843	499.206	3.26e-05	0.00042	0	0	0	0
chr10	128732869	128733844	231.91	406.684	6.38e-05	0.000728	0	0	0	0
chr10	128771692	128772065	1721.26	202.589	9.76e-62	1.58e-57	1	0	0	0
chr10	128796361	128796842	18.413	69.757	7.74e-05	0.000852	0	0	0	0
chr10	12940882	12942032	77.21	256.339	2.6e-11	1.98e-09	0	0	0	0
chr10	130333114	130333469	208.727	33.19	8.9e-14	1.09e-11	0	0	0	0
chr10	130594364	130595082	975.262	359.727	4.42e-17	9.57e-15	0	0	0	0
chr10	13401944	13402335	979.601	267.206	7.43e-31	7.76e-28	0	0	0	0
chr10	13560037	13563647	556.779	925.495	1.86e-06	3.76e-05	0	0	0	0
chr10	14127727	14128409	38.661	136.357	8.94e-07	1.98e-05	0	0	0	0
chr10	14129606	14130116	43.62	141.791	1.2e-06	2.56e-05	0	0	0	0
chr10	14130558	14132549	171.499	432.091	9.27e-11	6.16e-09	0	0	0	0
chr10	14144616	14145007	16.76	66.343	6.2e-05	0.000711	0	0	0	0
chr10	14148873	14149370	27.641	97.11	1.4e-05	0.000207	0	0	0	0
chr10	17723812	17724773	89.446	255.421	2.59e-09	1.23e-07	0	0	0	0
chr10	18071379	18071750	477.247	109.592	3.18e-23	1.54e-20	0	0	0	0
chr10	18499330	18500426	71.24	171.088	2.4e-05	0.000326	1	0	0	0
chr10	18523829	18525913	214.73	415.9	2.25e-06	4.42e-05	0	0	0	0
chr10	18531346	18532601	149.629	308.327	5.29e-05	0.000626	0	0	0	0
chr10	19001830	19003337	240.378	500.416	1.14e-08	4.56e-07	0	0	0	0
chr10	19003555	19005661	277.114	477.544	4.82e-05	0.000579	0	0	0	0
chr10	19007089	19008872	139.11	298.708	3.01e-06	5.63e-05	0	0	0	0
chr10	20316365	20320978	1384.15	836.132	4.16e-06	7.42e-05	0	0	0	0
chr10	20321052	20345957	9327.58	5259.55	2.34e-11	1.79e-09	0	0	0	0
chr10	20459640	20460056	871.863	412.044	5.74e-12	5.11e-10	0	0	0	0
chr10	22142250	22143170	2155.78	3260.08	1.67e-06	3.41e-05	0	0	0	0
chr10	23782952	23787327	3272.69	2156.82	1.06e-05	0.000164	0	0	0	0
chr10	23909441	23909811	113.276	33.079	7.38e-06	0.000121	0	0	0	0
chr10	24774515	24776463	307.552	134.301	1.98e-07	5.35e-06	0	0	0	0
chr10	24780258	24782254	399.916	165.288	3.68e-10	2.13e-08	0	0	0	0
chr10	24783561	24785637	560.612	292.136	1.3e-07	3.73e-06	0	0	0	0
chr10	24786718	24788522	490.291	233.246	3.5e-08	1.21e-06	0	0	0	0
chr10	24788632	24791785	836.115	394.753	7.55e-12	6.53e-10	0	0	0	0
chr10	24792597	24794320	430.713	221.755	4.51e-06	7.94e-05	0	0	0	0
chr10	24794537	24796300	413.236	181.7	4.95e-08	1.64e-06	0	0	0	0
chr10	24801138	24805749	1443.04	672.789	3.68e-14	4.95e-12	0	0	0	0
chr10	24805793	24811577	1420.02	694.782	1.42e-12	1.44e-10	0	0	0	0
chr10	24811644	24813700	470.475	219.257	1.94e-08	7.23e-07	0	0	0	0
chr10	24815437	24818520	701.56	317.322	7.37e-11	5.02e-09	0	0	0	0
chr10	24819075	24821722	652.178	300.213	6.14e-10	3.35e-08	0	0	0	0
chr10	24823233	24826494	1121.09	568.484	7.14e-11	4.89e-09	0	0	0	0
chr10	24829017	24830403	265.706	133.2	4.1e-05	0.000508	0	0	0	0
chr10	25993189	25994374	67.11	221.827	1.44e-09	7.22e-08	0	0	0	0
chr10	26279919	26280705	43.508	143.81	6.59e-07	1.52e-05	0	0	0	0
chr10	29196593	29197589	164.152	304.729	6.29e-05	0.00072	0	0	0	0
chr10	34394934	34396213	118.672	272.861	7.95e-07	1.79e-05	0	0	0	0
chr10	39055128	39055492	37.305	118.11	3.35e-05	0.000429	0	0	0	0
chr10	3938619	3940689	169	328.519	1.01e-05	0.000158	2	0	0	0
chr10	3942275	3943008	67.269	178.652	1.29e-06	2.74e-05	0	0	0	0
chr10	39615808	39617142	160.872	311.007	1.71e-05	0.000245	1	0	0	0
chr10	3986112	3990739	1498.35	1013.94	2.32e-05	0.000317	0	0	0	0
chr10	42196383	42197939	604.797	1387.44	8.27e-16	1.47e-13	0	0	0	0
chr10	43183145	43183376	101.459	22.249	8.2e-07	1.84e-05	0	0	0	0
chr10	43484160	43487126	641.637	326.5	4.17e-08	1.42e-06	0	0	0	0
chr10	43487457	43487978	86.071	26.324	8.55e-05	0.000924	0	0	0	0
chr10	43491948	43504152	4290.3	2501.53	5.61e-12	5e-10	0	0	0	0
chr10	43504371	43506254	494.538	253.476	5.05e-07	1.21e-05	0	0	0	0
chr10	43508855	43512647	2596.47	1622.22	9.98e-08	2.97e-06	0	0	0	0
chr10	43512734	43514437	586.095	295.33	1.58e-08	6.06e-07	0	0	0	0
chr10	4388269	4396487	2934.88	1950.3	2.83e-05	0.000373	0	0	0	0
chr10	44440428	44441920	182.661	378.635	8.69e-07	1.93e-05	1	0	0	0
chr10	45075593	45076907	207.915	397.543	4.23e-06	7.52e-05	4	0	0	0
chr10	45092685	45094009	195.105	354.513	4.12e-05	0.000509	0	0	0	0
chr10	45094689	45095679	197.108	379.81	3.85e-05	0.000482	0	0	0	0
chr10	45114233	45117830	790.423	1157.05	5.42e-05	0.000638	0	0	0	0
chr10	45124805	45126446	285.237	487.125	3.02e-05	0.000394	0	0	0	0
chr10	45148907	45149798	110.751	224.765	5.84e-05	0.000677	0	0	0	0
chr10	45157935	45158729	156.88	303.334	5.49e-05	0.000645	0	0	0	0
chr10	4614250	4614619	102.714	30.069	1.08e-05	0.000166	0	0	0	0
chr10	5040881	5041721	53.997	154.53	4.43e-05	0.00054	0	0	0	0
chr10	50690606	50690962	709.588	199.396	9.29e-18	2.22e-15	0	0	0	0
chr10	52341421	52343725	255.092	558.902	3.79e-10	2.18e-08	0	0	0	0
chr10	5799183	5804141	2869.48	1794.96	3.56e-08	1.24e-06	1	0	0	0
chr10	58453344	58456515	773.815	469.723	2.1e-05	0.000292	0	0	0	0
chr10	58475189	58481797	1856.6	1302.73	8.96e-05	0.000961	0	0	0	0
chr10	59949844	59951914	450.149	1602.11	2.05e-29	1.93e-26	3	0	0	0
chr10	60715317	60717240	333.066	600.573	1e-06	2.19e-05	0	0	0	0
chr10	60723255	60724615	137.314	267.977	6.86e-05	0.000772	0	0	0	0
chr10	60766453	60769238	694.779	1078.34	5.39e-06	9.25e-05	1	0	0	0
chr10	60769525	60776015	1303.3	2392.42	1.95e-12	1.93e-10	1	0	0	0
chr10	60776277	60780156	589.004	1479.22	1.04e-21	4.32e-19	0	0	0	0
chr10	60780398	60781086	53.47	157.027	9.08e-07	2.01e-05	0	0	0	0
chr10	60782725	60783943	92.981	235.706	3.36e-07	8.52e-06	0	0	0	0
chr10	60805450	60806508	114.472	238.496	3.44e-05	0.000439	1	0	0	0
chr10	60820030	60820986	87.197	184.489	8.74e-05	0.000941	0	0	0	0
chr10	61696020	61696850	69.246	206.519	9.36e-07	2.06e-05	0	0	0	0
chr10	61697549	61699704	245.337	430.292	1.76e-05	0.000251	0	0	0	0
chr10	61746069	61748550	319.314	600.315	2.55e-07	6.69e-06	0	0	0	0
chr10	62580452	62600618	16235.8	10767.1	1.95e-07	5.3e-06	2	0	0	0
chr10	62758009	62765448	2184.51	1523.97	6.38e-05	0.000728	0	0	0	0
chr10	62775535	62791079	6269.13	4570.27	7.42e-05	0.000823	0	0	0	0
chr10	63309076	63337826	9562.11	5832.84	2.73e-09	1.29e-07	1	0	0	0
chr10	65008327	65008691	186.248	34.768	1.53e-12	1.54e-10	0	0	0	0
chr10	67100834	67113172	4279	2917.91	1.09e-05	0.000168	0	0	0	0
chr10	67161282	67162422	233.403	106.435	1.26e-05	0.00019	0	0	0	0
chr10	67162658	67163658	125.884	46.407	2.9e-05	0.000381	0	0	0	0
chr10	67215476	67217781	464.691	266.253	4.19e-05	0.000516	0	0	0	0
chr10	67217886	67227833	5044.89	2905.09	1.09e-10	7.13e-09	0	0	0	0
chr10	67228728	67232418	1380.95	850.634	1.39e-07	3.95e-06	0	0	0	0
chr10	67232472	67242970	3754.2	2245.23	2.32e-09	1.11e-07	0	0	0	0
chr10	67243051	67246385	919.735	558.938	5.52e-06	9.43e-05	0	0	0	0
chr10	67246525	67252094	1931.19	1264	3.01e-05	0.000393	0	0	0	0
chr10	67252155	67258178	2028.82	1247.52	8.25e-08	2.53e-06	0	0	0	0
chr10	67547680	67548535	87.383	225.244	1.77e-05	0.000253	0	0	0	0
chr10	67892980	67893821	81.707	246.464	3.02e-08	1.07e-06	0	0	0	0
chr10	67895367	67898732	420.709	843.769	5.91e-08	1.9e-06	0	0	0	0
chr10	67900140	67901001	67.2	206.738	8.35e-09	3.45e-07	0	0	0	0
chr10	67904250	67905839	106.78	296.358	4.65e-10	2.62e-08	0	0	0	0
chr10	67906515	67907410	66.764	168.922	8.41e-06	0.000135	1	0	0	0
chr10	67908781	67910063	164.662	514.001	2.45e-16	4.84e-14	2	0	0	0
chr10	68095759	68100300	2592.07	1710.23	9.15e-05	0.000977	3	0	0	0
chr10	68100352	68103262	800.274	471.265	4.1e-05	0.000508	3	0	0	0
chr10	68124026	68127976	986.223	542.014	6.11e-09	2.61e-07	3	0	0	0
chr10	68129904	68135283	2340.43	1620.57	9.23e-05	0.000983	3	0	0	0
chr10	69986167	69988695	285.949	569.66	1.91e-08	7.12e-07	0	0	0	0
chr10	70015074	70015678	52.598	136.21	4.94e-05	0.000591	0	0	0	0
chr10	74716018	74718073	520.414	295.074	3.28e-05	0.000422	0	0	0	0
chr10	74990985	74992771	140.965	330.979	2.39e-08	8.73e-07	0	0	0	0
chr10	75124719	75127364	393.882	651.313	2.1e-05	0.000292	0	0	0	0
chr10	75131360	75132599	141.635	308.584	1.58e-06	3.25e-05	0	0	0	0
chr10	75139382	75141365	173.687	365.344	1.3e-06	2.74e-05	0	0	0	0
chr10	75141530	75143667	149.49	418.029	4.38e-10	2.48e-08	0	0	0	0
chr10	75144134	75147374	430.864	783.593	3.25e-08	1.14e-06	0	0	0	0
chr10	75151699	75153054	138.829	373.239	1.36e-09	6.85e-08	0	0	0	0
chr10	75154508	75155865	179.031	321.177	8.16e-05	0.00089	0	0	0	0
chr10	75156441	75158465	266.276	456.286	3.02e-05	0.000394	0	0	0	0
chr10	75158793	75160586	255.304	465.979	1.07e-05	0.000165	0	0	0	0
chr10	75160666	75161325	65.478	154.31	4.8e-05	0.000577	0	0	0	0
chr10	75170180	75172141	223.527	489.549	1.96e-09	9.56e-08	0	0	0	0
chr10	75176157	75177484	131.323	286.813	3.03e-06	5.67e-05	0	0	0	0
chr10	75177595	75179286	185.574	366.923	2.27e-06	4.45e-05	0	0	0	0
chr10	75179350	75182500	502.618	1239.22	4.4e-18	1.09e-15	1	0	0	0
chr10	75182676	75183310	69.496	194.071	2.7e-07	7.03e-06	1	0	0	0
chr10	75507170	75513016	1544.16	2468.6	7.33e-08	2.28e-06	0	0	0	0
chr10	75637010	75639728	378.313	640.886	1.38e-05	0.000204	1	0	0	0
chr10	75639836	75640703	117.64	245.142	7.52e-05	0.000833	1	0	0	0
chr10	75856234	75860252	1048.34	1677.37	3.31e-07	8.4e-06	0	0	0	0
chr10	75925105	75928691	621.735	1327.04	1.4e-11	1.13e-09	0	0	0	0
chr10	75936812	75937698	104.415	225.609	1.37e-05	0.000204	1	0	0	0
chr10	76310204	76313434	1468.32	2122.27	3.57e-05	0.000452	0	0	0	0
chr10	76609091	76610900	170.951	345.519	2.18e-06	4.3e-05	0	0	0	0
chr10	76709086	76710216	138.69	309.539	2.13e-06	4.23e-05	0	0	0	0
chr10	76710537	76711778	130.451	281.673	2.3e-06	4.49e-05	0	0	0	0
chr10	76712115	76713142	99.525	243.379	3.84e-07	9.55e-06	0	0	0	0
chr10	76716352	76717940	186.982	372.761	1.26e-05	0.00019	0	0	0	0
chr10	76722385	76723662	124.438	296.578	1.03e-07	3.05e-06	1	0	0	0
chr10	77559982	77561243	107.402	235.779	1.35e-05	0.0002	1	0	0	0
chr10	77561353	77562122	40.914	116.714	6.53e-05	0.000742	0	0	0	0
chr10	7774084	7775820	530.436	1001.12	2.46e-08	8.93e-07	0	0	0	0
chr10	77899277	77901773	199.421	713.508	5.53e-22	2.37e-19	0	0	0	0
chr10	78031542	78032989	304.686	154.714	1.52e-05	0.000221	0	0	0	0
chr10	78051222	78053388	987.147	569.805	8.83e-07	1.96e-05	0	0	0	0
chr10	78053512	78055858	669.131	331.272	6.16e-09	2.62e-07	0	0	0	0
chr10	78055978	78057996	1416.18	743.869	5.04e-11	3.58e-09	0	0	0	0
chr10	78058861	78064567	2135.19	989.194	2.54e-19	7.66e-17	0	0	0	0
chr10	78069348	78070260	151.873	63.002	4.1e-05	0.000508	0	0	0	0
chr10	78070431	78080624	3854.76	2006.91	2.43e-13	2.81e-11	0	0	0	0
chr10	78162282	78164143	348.082	735.791	2.75e-10	1.63e-08	0	0	0	0
chr10	78164189	78168117	751.917	1381.23	4.35e-11	3.15e-09	0	0	0	0
chr10	78273745	78275678	139.131	349.263	3.68e-09	1.67e-07	0	0	0	0
chr10	78276351	78279340	237.965	564.519	1.37e-11	1.11e-09	0	0	0	0
chr10	78279386	78279868	27.689	114.879	2.36e-07	6.24e-06	0	0	0	0
chr10	78280151	78281062	114.105	265.04	4.21e-07	1.03e-05	0	0	0	0
chr10	78283536	78288794	615.657	1351.86	2.52e-16	4.97e-14	0	0	0	0
chr10	78312528	78313052	28.332	102.947	4.38e-06	7.74e-05	0	0	0	0
chr10	78313140	78313984	39.075	110.987	8.2e-05	0.000892	0	0	0	0
chr10	78319813	78320805	72.526	195.614	4.01e-07	9.9e-06	0	0	0	0
chr10	78323330	78325313	146.77	386.307	3.25e-09	1.5e-07	1	0	0	0
chr10	78327357	78327903	29.273	125.563	2.94e-08	1.04e-06	1	0	0	0
chr10	78342077	78343233	80.425	233.43	1.02e-08	4.13e-07	0	0	0	0
chr10	78410624	78411680	450.399	739.831	1.85e-05	0.000262	0	0	0	0
chr10	78440065	78441732	290.313	628.255	6.69e-11	4.62e-09	0	0	0	0
chr10	78576495	78577827	164.386	358.405	1.05e-07	3.09e-06	0	0	0	0
chr10	78582906	78583759	94.017	199.432	6.91e-05	0.000777	0	0	0	0
chr10	78584548	78587693	276.082	634.276	1.22e-11	1e-09	0	0	0	0
chr10	78588562	78589735	94.932	339.756	3.24e-12	3e-10	0	0	0	0
chr10	79675306	79676481	141.194	287.658	3.27e-05	0.000421	1	0	0	0
chr10	79704887	79712459	5072.24	7296.13	5.26e-07	1.25e-05	0	0	0	0
chr10	79733676	79735372	262.214	542.455	9.06e-08	2.74e-06	0	0	0	0
chr10	79735494	79742706	3180.26	6930.72	8.51e-23	4.03e-20	0	0	0	0
chr10	79742824	79744942	666.654	1121	1.73e-07	4.78e-06	0	0	0	0
chr10	79800324	79801271	83.87	187.39	3.55e-05	0.00045	2	0	0	0
chr10	79806648	79810016	483.035	1008.54	5.13e-11	3.64e-09	1	0	0	0
chr10	79811206	79812961	197.56	404.189	5.23e-07	1.24e-05	0	0	0	0
chr10	79814594	79817471	384.995	765.09	9.3e-10	4.86e-08	0	0	0	0
chr10	79818121	79820856	434.01	956.74	6.64e-13	7.2e-11	0	0	0	0
chr10	79894951	79899592	808.314	1557.39	1.01e-10	6.64e-09	0	0	0	0
chr10	79902249	79903540	252.705	536.176	1.91e-09	9.32e-08	0	0	0	0
chr10	79906024	79907750	456.835	741.63	2.35e-05	0.00032	0	0	0	0
chr10	79909398	79913364	396.519	891.058	3.68e-12	3.38e-10	0	0	0	0
chr10	79936486	79938685	352.459	607.695	3.36e-06	6.18e-05	0	0	0	0
chr10	79948389	79950455	428.153	671.247	6.43e-05	0.000733	0	0	0	0
chr10	79974934	79980760	1648.98	2736.84	7.46e-07	1.69e-05	0	0	0	0
chr10	80007012	80009415	386.877	681.859	9.31e-07	2.05e-05	0	0	0	0
chr10	80013196	80014688	138.298	318.093	2.15e-06	4.26e-05	0	0	0	0
chr10	80020964	80023309	516.598	1033.91	1.06e-09	5.49e-08	0	0	0	0
chr10	80023717	80025214	217.212	372.32	9.12e-05	0.000974	0	0	0	0
chr10	80025250	80028079	654.205	1231.99	8.44e-10	4.46e-08	0	0	0	0
chr10	80028160	80029757	361.989	715.418	2.2e-07	5.88e-06	0	0	0	0
chr10	80061857	80069042	3434.11	5113.5	2.05e-07	5.51e-06	0	0	0	0
chr10	80069277	80075389	1380.04	2445.91	1.28e-11	1.05e-09	0	0	0	0
chr10	80169257	80172687	1317.33	2337.64	7.24e-09	3.03e-07	0	0	0	0
chr10	80251809	80259779	2887.3	4334.79	1.49e-07	4.19e-06	0	0	0	0
chr10	80305269	80306693	144.203	318.57	2.96e-07	7.63e-06	0	0	0	0
chr10	80306799	80308523	197.491	397.726	4.35e-07	1.06e-05	0	0	0	0
chr10	80311621	80313231	152.516	304.216	5.79e-05	0.000673	0	0	0	0
chr10	80316620	80318211	219.168	419.718	3.5e-06	6.4e-05	0	0	0	0
chr10	80318280	80320044	379.095	660.563	1.07e-06	2.32e-05	0	0	0	0
chr10	80321249	80322551	119.522	291.695	3.7e-08	1.28e-06	0	0	0	0
chr10	80334256	80337102	416.15	914.555	3.99e-13	4.48e-11	1	0	0	0
chr10	80359419	80360965	186.424	393.763	5.77e-06	9.8e-05	0	0	0	0
chr10	80380857	80382897	688.84	1660.08	5.09e-14	6.64e-12	0	0	0	0
chr10	80382991	80386235	481.913	1152.61	1.63e-15	2.79e-13	0	0	0	0
chr10	80386496	80387229	55.883	142.415	3.56e-05	0.000452	0	0	0	0
chr10	80567222	80570014	763.546	1365.78	7.71e-07	1.74e-05	0	0	0	0
chr10	80583241	80587559	975.375	1932.24	2.11e-14	2.93e-12	0	0	0	0
chr10	80605908	80612891	3514.64	4884.33	7.35e-05	0.000817	0	0	0	0
chr10	80641708	80649782	3072.97	5240.94	2.78e-11	2.1e-09	1	0	0	0
chr10	80650255	80651723	219.371	377.019	8.36e-05	0.000906	1	0	0	0
chr10	80665258	80675399	5523.93	8134.36	3.11e-07	7.96e-06	0	0	0	0
chr10	80682898	80687810	1124.62	1898.46	6.77e-09	2.86e-07	1	0	0	0
chr10	80689230	80693309	1142.96	1977.69	1.97e-10	1.21e-08	1	0	0	0
chr10	80693331	80695609	386.415	678.482	1.85e-06	3.73e-05	1	0	0	0
chr10	80697532	80699432	314.488	533.643	1.15e-05	0.000176	1	0	0	0
chr10	80703548	80705370	176.346	387.997	2.53e-08	9.16e-07	0	0	0	0
chr10	80806413	80807122	75.051	202.114	3.12e-05	0.000405	0	0	0	0
chr10	80860748	80863312	460.125	890.432	5.27e-09	2.3e-07	0	0	0	0
chr10	80863383	80868694	1122.16	2079.24	2.01e-12	1.98e-10	0	0	0	0
chr10	80897106	80900428	911.279	1452.6	3.7e-07	9.23e-06	0	0	0	0
chr10	80901435	80906830	1918.6	3387.12	5.69e-10	3.14e-08	0	0	0	0
chr10	80907131	80913283	2261.98	3356.35	7.49e-07	1.7e-05	0	0	0	0
chr10	80913519	80914889	520.246	853.902	1.78e-06	3.62e-05	0	0	0	0
chr10	80914991	80917321	374.645	735.169	1.72e-08	6.5e-07	0	0	0	0
chr10	81030838	81031911	157.868	349.668	5.36e-07	1.27e-05	0	0	0	0
chr10	81032106	81032913	54.023	133.787	8.49e-05	0.000918	0	0	0	0
chr10	81153361	81166087	6020.42	8813.83	1.29e-06	2.73e-05	0	0	0	0
chr10	81176544	81183303	22958.6	17000.8	2.67e-05	0.000355	0	0	0	0
chr10	81262461	81266065	1355.83	2000.23	4.15e-06	7.4e-05	0	0	0	0
chr10	81270280	81273205	901.36	1690.62	2.18e-11	1.68e-09	0	0	0	0
chr10	81273250	81275490	502.501	940.035	1.89e-08	7.07e-07	0	0	0	0
chr10	81277083	81278118	74.339	195.101	3.18e-06	5.9e-05	0	0	0	0
chr10	81278487	81279545	93.353	209.088	2.68e-05	0.000356	0	0	0	0
chr10	81279587	81280639	124.572	303.775	1.06e-07	3.13e-06	0	0	0	0
chr10	81280741	81281919	95.921	247.785	1.03e-07	3.06e-06	0	0	0	0
chr10	81282917	81283990	87.448	245.655	1.4e-08	5.46e-07	0	0	0	0
chr10	81304922	81317127	6023.52	8534.03	3.7e-06	6.71e-05	0	0	0	0
chr10	81346464	81349344	361.713	923.036	1.42e-17	3.27e-15	1	0	0	0
chr10	81359145	81364227	1931.99	2825.53	3.67e-06	6.67e-05	0	0	0	0
chr10	81364461	81375052	5898.58	8399.95	6.14e-06	0.000103	0	0	0	0
chr10	81396646	81398052	130.706	335.202	2.15e-09	1.04e-07	0	0	0	0
chr10	81399250	81401680	297.111	949.03	3.1e-23	1.52e-20	0	0	0	0
chr10	81403801	81405234	153.319	512.974	5.83e-16	1.06e-13	0	0	0	0
chr10	81405466	81409257	435.487	1236.36	4.89e-21	1.84e-18	0	0	0	0
chr10	81410545	81413953	343.524	929.498	3.6e-16	6.86e-14	0	0	0	0
chr10	81417512	81418066	22.432	82.57	4.08e-05	0.000505	0	0	0	0
chr10	81418772	81421387	292.402	865.761	5.64e-21	2.09e-18	0	0	0	0
chr10	81462158	81462619	21.076	100.45	2.74e-07	7.12e-06	0	0	0	0
chr10	81462714	81463208	20.8	76.292	4.98e-05	0.000595	0	0	0	0
chr10	81463557	81464520	49.866	170.465	3.77e-08	1.3e-06	0	0	0	0
chr10	81465563	81468739	336.07	914.114	1.14e-19	3.64e-17	0	0	0	0
chr10	81468819	81470247	83.477	254.21	4.65e-10	2.62e-08	0	0	0	0
chr10	81485481	81495408	4461.66	7954.24	9.25e-15	1.39e-12	1	0	0	0
chr10	81504948	81507006	280.904	530.228	5.46e-07	1.29e-05	0	0	0	0
chr10	81512409	81512813	17.563	72.841	2.92e-05	0.000383	0	0	0	0
chr10	81513015	81513884	37.767	121.745	2.63e-06	5.01e-05	0	0	0	0
chr10	81514259	81514736	35.769	131.951	1.81e-07	4.95e-06	0	0	0	0
chr10	81526751	81528594	151.92	301.534	1.31e-05	0.000196	3	0	0	0
chr10	81528713	81534588	1476.01	2241.89	1.06e-06	2.3e-05	3	0	0	0
chr10	81540788	81541788	102.879	211.879	7.2e-05	0.000803	0	0	0	0
chr10	81563072	81567893	794.791	1201.92	2.47e-05	0.000333	2	0	0	0
chr10	81586999	81588034	129.691	287.988	9.23e-06	0.000146	0	0	0	0
chr10	81641050	81642505	101.799	216.724	2.61e-05	0.000349	0	0	0	0
chr10	82644687	82645468	277.438	136.283	1.61e-05	0.000232	0	0	0	0
chr10	82860062	82887820	25369.1	13929	3.92e-16	7.39e-14	0	0	0	0
chr10	82888015	82898479	9663.1	5689.1	1.43e-12	1.45e-10	0	0	0	0
chr10	83190723	83191690	104.048	234.935	3.26e-06	6.03e-05	0	0	0	0
chr10	83361278	83381043	9001.81	6327.67	4.14e-06	7.4e-05	1	0	0	0
chr10	83562760	83568377	1698.63	1178.27	6.57e-05	0.000746	0	0	0	0
chr10	84373560	84375405	225.021	393.211	6.47e-05	0.000736	0	0	0	0
chr10	84527279	84529626	502.868	851.003	3.42e-06	6.28e-05	0	0	0	0
chr10	84529937	84532191	300.896	503.426	2.92e-05	0.000384	0	0	0	0
chr10	85013105	85014411	128.181	271.245	5.8e-06	9.83e-05	0	0	0	0
chr10	86809686	86811625	146.568	313.393	6.76e-07	1.56e-05	0	0	0	0
chr10	86813176	86817172	484.269	831.764	5.41e-07	1.28e-05	0	0	0	0
chr10	86819362	86823134	733.858	1105.25	2.68e-05	0.000356	0	0	0	0
chr10	86825535	86826565	147.897	292.944	2.16e-05	0.000299	0	0	0	0
chr10	8724269	8726105	674.272	1117.47	1.84e-07	5.03e-06	0	0	0	0
chr10	8728549	8731279	553.718	1029.03	1e-07	2.97e-06	0	0	0	0
chr10	8731375	8732385	112.564	235.889	2.68e-05	0.000356	0	0	0	0
chr10	8732508	8742844	2512.9	4434.76	1.22e-12	1.25e-10	1	0	0	0
chr10	8743007	8744822	246.693	489.402	1.26e-07	3.64e-06	1	0	0	0
chr10	8750232	8755406	773.577	1409.76	4e-10	2.29e-08	0	0	0	0
chr10	8771893	8773149	159.612	300.837	6.03e-05	0.000696	3	0	0	0
chr10	8779964	8783342	541.784	836.83	5.57e-05	0.000653	0	0	0	0
chr10	8783486	8786380	516.132	862.31	2.53e-06	4.85e-05	0	0	0	0
chr10	8801300	8803524	255.878	512.827	2.15e-07	5.75e-06	0	0	0	0
chr10	88030988	88031356	149.827	30.363	3.88e-10	2.23e-08	0	0	0	0
chr10	8804204	8805810	187.434	365.638	2.37e-06	4.6e-05	0	0	0	0
chr10	8807637	8809087	141.651	307.299	2.59e-06	4.96e-05	0	0	0	0
chr10	8812749	8813580	149.896	318.35	8.95e-07	1.98e-05	1	0	0	0
chr10	88336708	88337106	24.68	93.952	4.99e-06	8.66e-05	0	0	0	0
chr10	89670238	89670885	147.328	316.293	9.85e-07	2.16e-05	0	0	0	0
chr10	90516280	90516658	287.245	69.904	2.72e-12	2.58e-10	0	0	0	0
chr10	91093287	91094272	65.914	160.001	2.23e-05	0.000307	0	0	0	0
chr10	91148504	91152837	2053.83	1415.82	5.73e-05	0.000668	0	0	0	0
chr10	91159514	91167366	3363.37	2038.52	2.21e-07	5.91e-06	1	0	0	0
chr10	93074410	93074791	154.259	38.99	1.6e-08	6.11e-07	0	0	0	0
chr10	93231421	93233040	305.494	164.664	7.62e-05	0.000842	0	0	0	0
chr10	93261115	93261918	56.664	150.492	1.91e-05	0.00027	0	0	0	0
chr10	93264696	93265682	127.926	311.926	2.5e-07	6.56e-06	0	0	0	0
chr10	93275146	93276053	60.976	152.144	5.95e-05	0.000688	0	0	0	0
chr10	93280640	93281589	80.749	219.075	7.71e-07	1.74e-05	0	0	0	0
chr10	94161115	94162575	121.335	271.796	1.31e-06	2.76e-05	0	0	0	0
chr10	94592342	94592679	169.25	50.372	1.13e-07	3.32e-06	0	0	0	0
chr10	94872020	94872383	70.549	10.684	5.73e-07	1.34e-05	0	0	0	0
chr10	95411653	95412584	357.911	194.733	4.46e-05	0.000543	0	0	0	0
chr10	95551850	95558901	2060.54	1313.2	3.27e-06	6.04e-05	1	0	0	0
chr10	96617657	96620480	475.46	866.643	2.03e-07	5.48e-06	3	0	0	0
chr10	96795762	96796132	209.685	36.494	2.31e-12	2.25e-10	0	0	0	0
chr10	99263623	99268330	1734.17	916.425	1.23e-12	1.26e-10	0	0	0	0
chr10	99412640	99412848	168.749	6.866	1.13e-25	7.29e-23	0	0	0	0
chr11	100140719	100142820	266.383	561.362	1.86e-08	6.97e-07	2	0	0	0
chr11	100320004	100323219	3138.34	2058.61	1.09e-06	2.36e-05	0	0	0	0
chr11	100350986	100354847	894.7	1377.74	1.75e-06	3.57e-05	0	0	0	0
chr11	100408243	100410484	226.583	483.675	2.79e-08	9.97e-07	0	0	0	0
chr11	100410649	100411461	72.984	207.876	1.38e-07	3.92e-06	0	0	0	0
chr11	100420212	100424813	503.054	1326.57	9.87e-18	2.33e-15	2	0	0	0
chr11	100429480	100430409	127.809	248.409	7.47e-05	0.000828	2	0	0	0
chr11	100623964	100627835	947.009	1775.65	3.22e-12	2.99e-10	0	0	0	0
chr11	100696884	100697514	34.461	104.636	2.62e-05	0.000349	0	0	0	0
chr11	100697738	100698962	109.284	264.82	1.29e-07	3.72e-06	0	0	0	0
chr11	100704354	100711679	3253.32	4854.23	1.41e-06	2.95e-05	1	0	0	0
chr11	100782138	100783894	136.144	337.295	3.65e-09	1.67e-07	0	0	0	0
chr11	100797026	100798928	262.784	471.266	1.68e-05	0.000241	0	0	0	0
chr11	100873757	100876245	213.932	491.935	5.51e-10	3.05e-08	0	0	0	0
chr11	100888273	100896813	3000.42	4487.04	1.58e-06	3.26e-05	0	0	0	0
chr11	101005439	101005638	93.443	21.331	1.15e-06	2.47e-05	0	0	0	0
chr11	101013128	101014361	205.55	383.884	8.98e-06	0.000143	0	0	0	0
chr11	101062185	101063621	140.987	326.978	1.04e-07	3.08e-06	0	0	0	0
chr11	101084125	101085343	114.477	333.807	9.35e-10	4.88e-08	0	0	0	0
chr11	101085502	101086286	100.189	312.586	1.59e-11	1.27e-09	0	0	0	0
chr11	101161367	101163103	190.145	358.883	1.99e-05	0.000279	0	0	0	0
chr11	101163321	101164789	121.568	359.214	1.39e-10	8.87e-09	0	0	0	0
chr11	101167051	101168341	180.231	353.743	2.35e-05	0.00032	0	0	0	0
chr11	101192016	101194900	394.961	655.203	9.18e-06	0.000146	0	0	0	0
chr11	101195054	101197300	342.976	617.535	8.25e-07	1.85e-05	0	0	0	0
chr11	101197446	101202582	860.183	1381.05	1.33e-06	2.81e-05	0	0	0	0
chr11	101255937	101256816	107.13	247.234	1.55e-05	0.000224	0	0	0	0
chr11	101666515	101667589	170.498	340.159	5.24e-05	0.000621	0	0	0	0
chr11	102058580	102059742	86.464	199.322	1.03e-05	0.000161	0	0	0	0
chr11	102153144	102155063	320.203	518.443	7.14e-05	0.000798	0	0	0	0
chr11	102171907	102173494	222.746	108.675	6.35e-05	0.000726	0	0	0	0
chr11	102194915	102201575	2048.41	2816.8	5.66e-05	0.000662	0	0	0	0
chr11	102201657	102206017	1162.34	1684.57	7.23e-05	0.000806	0	0	0	0
chr11	102206052	102207603	192.696	426.586	1.86e-06	3.76e-05	0	0	0	0
chr11	102250484	102252127	295.751	506.585	2.14e-05	0.000296	0	0	0	0
chr11	102439739	102440594	88.415	224.582	3.73e-07	9.3e-06	1	0	0	0
chr11	102605196	102606479	128.297	349.778	1.2e-09	6.15e-08	1	0	0	0
chr11	102776300	102777935	168.426	311.521	5.46e-05	0.000642	0	0	0	0
chr11	103021968	103022943	153.802	305.463	1.02e-05	0.000159	0	0	0	0
chr11	103073687	103075269	176.57	388.328	4.29e-07	1.05e-05	1	0	0	0
chr11	103075500	103079289	694.321	1220.24	1.18e-08	4.68e-07	1	0	0	0
chr11	103079947	103080769	97.781	211.952	1.91e-05	0.000269	1	0	0	0
chr11	103103830	103106309	287.793	577.112	3.56e-08	1.24e-06	0	0	0	0
chr11	103223485	103225213	189.597	435.028	6.37e-09	2.71e-07	0	0	0	0
chr11	103226327	103228256	278.469	618.38	6.95e-10	3.74e-08	0	0	0	0
chr11	103229980	103231663	236.45	596.168	2.54e-13	2.92e-11	1	0	0	0
chr11	103233522	103234420	35.104	129.087	1.62e-07	4.5e-06	1	0	0	0
chr11	103237944	103239253	146.706	297.937	4.64e-06	8.14e-05	1	0	0	0
chr11	103331585	103332535	69.406	163.085	4.77e-05	0.000574	0	0	0	0
chr11	103332715	103333564	68.12	188.197	1.08e-06	2.33e-05	0	0	0	0
chr11	103787074	103787542	26.631	90.611	6.28e-05	0.000719	0	0	0	0
chr11	103799668	103800424	31.66	99.826	3.29e-05	0.000423	0	0	0	0
chr11	103811140	103813560	174.481	616.618	4.6e-18	1.14e-15	0	0	0	0
chr11	103815643	103816236	27.275	115.504	3.15e-07	8.06e-06	0	0	0	0
chr11	104727810	104728170	182.282	35.466	2.91e-09	1.36e-07	0	0	0	0
chr11	105193023	105194767	326.851	165.765	4.83e-05	0.000579	0	0	0	0
chr11	105327720	105329000	111.075	262.103	3.83e-07	9.52e-06	0	0	0	0
chr11	105337451	105337980	49.706	129.381	4.34e-05	0.000531	0	0	0	0
chr11	105338626	105340798	225.478	482.06	1.11e-07	3.27e-06	0	0	0	0
chr11	105346207	105347961	177.999	351.43	3.55e-06	6.49e-05	0	0	0	0
chr11	105348325	105350855	291.237	566.172	4.23e-07	1.04e-05	0	0	0	0
chr11	106157633	106159428	184.724	348.308	1.62e-05	0.000234	0	0	0	0
chr11	106163194	106166204	711.427	1127.98	1.36e-05	0.000202	0	0	0	0
chr11	106670390	106673653	541.551	295.845	1.99e-06	3.98e-05	1	0	0	0
chr11	106674685	106686550	3446.55	2082.88	1.18e-10	7.66e-09	1	0	0	0
chr11	106686837	106689451	1144.7	774.342	3.87e-05	0.000484	0	0	0	0
chr11	106694542	106700373	2078.98	1382.81	5.82e-06	9.86e-05	0	0	0	0
chr11	106779717	106788480	6674.33	3501.23	1.52e-11	1.22e-09	1	0	0	0
chr11	106986928	106999467	9681.93	6472.47	1.62e-07	4.49e-06	0	0	0	0
chr11	107334840	107335367	39.421	124.755	5.78e-06	9.81e-05	0	0	0	0
chr11	108473917	108474344	203.046	75.888	1.21e-06	2.57e-05	0	0	0	0
chr11	108925180	108926184	82.121	273.705	1.72e-11	1.36e-09	1	0	0	0
chr11	108930680	108933172	299.408	695.297	2.2e-11	1.7e-09	0	0	0	0
chr11	108933365	108934346	99.896	241.36	1.23e-06	2.61e-05	0	0	0	0
chr11	108936143	108936799	51.131	148.546	4.79e-06	8.37e-05	0	0	0	0
chr11	108936831	108938410	176.984	426.29	2.66e-09	1.26e-07	0	0	0	0
chr11	108938839	108940189	140.301	315.891	2.88e-07	7.45e-06	0	0	0	0
chr11	108941617	108943390	359.852	1005.02	1.63e-14	2.32e-12	0	0	0	0
chr11	108943636	108947747	605.454	1726.49	2.06e-23	1.02e-20	0	0	0	0
chr11	108947913	108949683	126.985	412.817	2.16e-14	2.99e-12	0	0	0	0
chr11	108950121	108950561	32.255	127.289	4.74e-07	1.14e-05	0	0	0	0
chr11	108950824	108951579	53.013	146.307	6.06e-06	0.000102	0	0	0	0
chr11	109428473	109431811	521.579	829.523	1.03e-05	0.00016	0	0	0	0
chr11	109576284	109576908	58.132	139.808	7.23e-05	0.000806	0	0	0	0
chr11	109576952	109578411	160.315	365.124	3.25e-07	8.28e-06	0	0	0	0
chr11	109579101	109580784	157.087	358.221	1.93e-07	5.24e-06	0	0	0	0
chr11	109581548	109582920	132.838	377.534	1.46e-11	1.18e-09	0	0	0	0
chr11	109583444	109585261	143.585	361.121	1.39e-09	7e-08	0	0	0	0
chr11	109599125	109601987	264.665	685.347	3.05e-15	5.01e-13	0	0	0	0
chr11	109602085	109603473	174.192	339.681	1.77e-05	0.000252	0	0	0	0
chr11	110499323	110500447	82.445	190.327	1.3e-05	0.000195	0	0	0	0
chr11	110500488	110501174	44.725	141.424	3.39e-06	6.24e-05	0	0	0	0
chr11	111509809	111510206	231.931	76.219	4.21e-08	1.43e-06	0	0	0	0
chr11	113304977	113305423	29.571	91.162	8.46e-05	0.000915	0	0	0	0
chr11	113726451	113729855	1270.09	2501.94	7.54e-12	6.53e-10	0	0	0	0
chr11	113746997	113749230	262.46	511.761	2.24e-07	5.97e-06	0	0	0	0
chr11	114689729	114690954	150.932	286.371	9.07e-05	0.000969	0	0	0	0
chr11	114710371	114712274	274.822	559.857	7.92e-08	2.43e-06	0	0	0	0
chr11	115204939	115207221	454.906	754.297	1.66e-05	0.000239	1	0	0	0
chr11	115207389	115210519	387.455	646.062	1.38e-05	0.000204	1	0	0	0
chr11	115242731	115245405	382.875	694.746	9.29e-07	2.05e-05	0	0	0	0
chr11	115267932	115270044	255.118	604.209	3.31e-11	2.45e-09	0	0	0	0
chr11	115270790	115273003	268.007	553.064	6.84e-07	1.57e-05	0	0	0	0
chr11	115392628	115394564	274.201	618.051	4.87e-09	2.14e-07	0	0	0	0
chr11	115428467	115433136	1114.68	1623.87	4.25e-05	0.000522	0	0	0	0
chr11	115488506	115490407	361.605	606.741	2.52e-05	0.000339	1	0	0	0
chr11	115522268	115535706	5635.87	3750.34	8.28e-06	0.000133	0	0	0	0
chr11	115614208	115616222	339.631	554.57	5.32e-05	0.000629	0	0	0	0
chr11	115616989	115621868	921.414	1516.27	7.24e-07	1.65e-05	0	0	0	0
chr11	115622063	115624993	885.031	1398.16	1.73e-06	3.53e-05	1	0	0	0
chr11	115785410	115787705	382.923	622.602	4.65e-05	0.000561	0	0	0	0
chr11	115787788	115807441	5697.28	9195.44	9.25e-10	4.84e-08	0	0	0	0
chr11	115810062	115812428	306.18	660.821	6.49e-11	4.5e-09	0	0	0	0
chr11	115843712	115845794	863.135	1332.55	3.53e-06	6.45e-05	0	0	0	0
chr11	115890425	115898252	1567.1	2477.7	3.54e-08	1.23e-06	0	0	0	0
chr11	115922853	115925802	574.337	985.302	6.9e-08	2.17e-06	0	0	0	0
chr11	115926603	115929594	630.406	1080.25	9.65e-08	2.89e-06	1	0	0	0
chr11	115978856	115979687	30.948	96.815	4.44e-05	0.000541	0	0	0	0
chr11	115990664	115991770	99.296	273.815	2.12e-09	1.03e-07	0	0	0	0
chr11	116005336	116007431	406.024	765.018	5.71e-08	1.85e-06	0	0	0	0
chr11	116105458	116106591	150.198	334.616	2.45e-06	4.72e-05	0	0	0	0
chr11	116125434	116126615	118.555	283.215	1.41e-06	2.94e-05	0	0	0	0
chr11	116142782	116160337	3881.34	7986.36	1.41e-18	3.74e-16	1	0	0	0
chr11	116160417	116160918	61.162	150.713	5.43e-05	0.000639	0	0	0	0
chr11	116160976	116161952	113.302	253.073	1.86e-05	0.000263	0	0	0	0
chr11	116162314	116163159	81.962	192.751	5.41e-05	0.000637	0	0	0	0
chr11	116164491	116166147	212.603	379.369	8.65e-05	0.000933	0	0	0	0
chr11	116223256	116224230	92.226	237.175	1.87e-07	5.11e-06	0	0	0	0
chr11	116228988	116230827	179.285	361.343	2.05e-06	4.09e-05	0	0	0	0
chr11	116233253	116233869	50.924	132.024	5.03e-05	0.0006	0	0	0	0
chr11	116286654	116290822	784.751	1204.45	8.5e-06	0.000136	0	0	0	0
chr11	116290944	116293508	418.312	659.977	6.87e-05	0.000772	0	0	0	0
chr11	116293639	116297656	708.44	1239.44	5.75e-09	2.48e-07	0	0	0	0
chr11	116297895	116302156	664.46	1105.29	1.84e-06	3.72e-05	0	0	0	0
chr11	116302700	116305529	559.909	925.641	1.68e-05	0.000241	0	0	0	0
chr11	116346552	116348363	273.993	481.031	1.74e-05	0.000249	0	0	0	0
chr11	116358914	116359589	64.08	181.92	1.29e-06	2.73e-05	1	0	0	0
chr11	116360879	116362333	231.883	462.196	1.84e-07	5.03e-06	1	0	0	0
chr11	116434559	116438441	1103.3	1764.6	1.82e-05	0.000258	0	0	0	0
chr11	116484235	116488388	1604.88	2428.69	3.9e-07	9.66e-06	0	0	0	0
chr11	116596506	116610833	5501.07	9132.41	7.86e-10	4.19e-08	1	0	0	0
chr11	116923174	116926628	475.516	804.669	2.72e-06	5.17e-05	0	0	0	0
chr11	117077584	117081642	1151.94	2163.83	1.82e-13	2.15e-11	0	0	0	0
chr11	117117201	117118873	215.219	427.245	7.19e-07	1.64e-05	0	0	0	0
chr11	117138475	117140607	284.801	497.773	1.05e-05	0.000163	0	0	0	0
chr11	117140918	117145985	1174.37	2120.91	3.77e-11	2.76e-09	0	0	0	0
chr11	117146155	117152593	1984.62	3269.45	2.97e-09	1.39e-07	0	0	0	0
chr11	117154146	117161101	1410.45	2623.28	7.21e-14	9.09e-12	0	0	0	0
chr11	117289786	117293397	677.035	1193.14	6.78e-09	2.86e-07	0	0	0	0
chr11	117306003	117308049	274.032	493.073	4.85e-06	8.46e-05	0	0	0	0
chr11	117339741	117341277	176.372	370.118	1.03e-06	2.23e-05	0	0	0	0
chr11	117341324	117342700	135.613	273.449	7.6e-05	0.00084	0	0	0	0
chr11	117349823	117358175	3161.95	4680.06	7.21e-06	0.000118	0	0	0	0
chr11	117358445	117363974	862.104	1688.64	4.88e-13	5.41e-11	0	0	0	0
chr11	117765826	117767229	294.305	514.11	6.49e-06	0.000108	0	0	0	0
chr11	117768768	117771038	330.61	585.999	1.2e-05	0.000182	0	0	0	0
chr11	117772360	117779300	1878.66	3096.49	7.92e-09	3.29e-07	2	0	0	0
chr11	117784589	117785478	84.008	193.338	2.13e-05	0.000295	2	0	0	0
chr11	117811252	117824870	4478.31	6659.32	1.87e-07	5.1e-06	0	0	0	0
chr11	118164442	118165085	32.027	132.245	4.43e-08	1.49e-06	0	0	0	0
chr11	118190997	118191675	136.08	272.713	6.2e-05	0.000711	0	0	0	0
chr11	118302662	118304526	171.067	369.53	1.47e-07	4.15e-06	0	0	0	0
chr11	118315120	118316887	144.85	366.336	2.86e-09	1.34e-07	0	0	0	0
chr11	118317036	118317759	57.558	148.436	2.98e-05	0.000389	0	0	0	0
chr11	118318132	118320987	264.903	544.51	5.04e-08	1.66e-06	0	0	0	0
chr11	118328066	118330088	179.19	407.712	1.13e-08	4.52e-07	0	0	0	0
chr11	118334522	118336083	156.923	295.182	7.33e-05	0.000816	0	0	0	0
chr11	118392288	118395352	329.09	980.456	1.79e-24	9.92e-22	1	0	0	0
chr11	118395440	118400489	698.378	2464.52	1.14e-47	5.58e-44	2	0	0	0
chr11	118407266	118417061	1661.55	2902.01	1.25e-11	1.02e-09	2	0	0	0
chr11	118480646	118486225	915.898	1424.59	3.97e-06	7.13e-05	1	0	0	0
chr11	118486558	118488573	206.634	431.982	1.46e-06	3.04e-05	1	0	0	0
chr11	11875695	11876003	1155.1	275.466	2.78e-29	2.58e-26	0	0	0	0
chr11	119080678	119082100	159.15	417.701	5.49e-09	2.38e-07	0	0	0	0
chr11	119147284	119150328	403.334	716.15	4.31e-07	1.05e-05	0	0	0	0
chr11	119151707	119154316	455.911	791.561	2.45e-07	6.45e-06	0	0	0	0
chr11	119154513	119156109	260.19	520.241	5.25e-08	1.72e-06	0	0	0	0
chr11	119206740	119209709	419.478	752.607	7.06e-08	2.21e-06	0	0	0	0
chr11	119269539	119271729	325.21	688.614	5.31e-11	3.75e-09	0	0	0	0
chr11	119272762	119276233	914.935	2216.59	5.33e-19	1.51e-16	0	0	0	0
chr11	119276579	119285519	2209.11	3853.36	5.91e-10	3.25e-08	1	0	0	0
chr11	119347034	119348056	81.25	188.344	1.55e-05	0.000224	0	0	0	0
chr11	119350071	119351451	130.87	288.501	8.63e-06	0.000138	0	0	0	0
chr11	119395894	119397065	136.58	511.136	4.23e-21	1.6e-18	1	0	0	0
chr11	119397733	119399392	180.39	370.52	3.28e-06	6.06e-05	1	0	0	0
chr11	119402457	119403305	89.973	216.578	5.19e-06	8.96e-05	0	0	0	0
chr11	119403644	119412516	2678.09	5136.18	1.56e-16	3.19e-14	0	0	0	0
chr11	119412938	119425473	3973.93	6663.73	2.43e-11	1.85e-09	0	0	0	0
chr11	119425625	119429334	930.44	1674.24	1.19e-09	6.11e-08	0	0	0	0
chr11	119429432	119432329	690.346	1306.44	1.13e-11	9.4e-10	0	0	0	0
chr11	119432561	119438111	1746.63	2956.35	2.13e-10	1.3e-08	0	0	0	0
chr11	119439249	119453466	3874.68	6544.66	5.96e-11	4.15e-09	0	0	0	0
chr11	119453777	119461104	1994	3395.19	7.46e-12	6.48e-10	0	0	0	0
chr11	119461225	119465253	1095.01	1605.77	3.67e-05	0.000462	0	0	0	0
chr11	119469349	119471375	444.301	704.694	3.05e-05	0.000397	0	0	0	0
chr11	119471429	119473737	473.535	802.538	1.09e-05	0.000169	0	0	0	0
chr11	119474791	119488086	3225.37	4798.59	9.92e-07	2.17e-05	0	0	0	0
chr11	119497954	119506310	1777.34	2838.05	7.9e-09	3.29e-07	0	0	0	0
chr11	119506440	119508887	593.363	925.312	3.35e-05	0.000429	0	0	0	0
chr11	119893223	119900164	1739.2	2471.97	1.45e-05	0.000212	0	0	0	0
chr11	119915061	119920465	1400.84	2345.2	3.1e-08	1.1e-06	0	0	0	0
chr11	119956642	119958406	279.756	597.197	6.24e-08	1.99e-06	0	0	0	0
chr11	119959350	119961264	224.175	525.932	1.23e-09	6.26e-08	0	0	0	0
chr11	119964822	119968779	583.013	1251.74	3.73e-15	6.07e-13	0	0	0	0
chr11	119968897	119971085	315.658	717.435	4.51e-12	4.09e-10	0	0	0	0
chr11	119971245	119972105	67.848	199.616	6.89e-06	0.000114	0	0	0	0
chr11	119972305	119972888	66.855	181.92	1.8e-06	3.66e-05	0	0	0	0
chr11	119976958	119977530	65.111	153.099	5.23e-05	0.000619	0	0	0	0
chr11	119979924	119983416	586.357	1093.28	2.2e-09	1.06e-07	0	0	0	0
chr11	119984829	119988227	412.965	822.511	1.56e-09	7.76e-08	0	0	0	0
chr11	119991637	119992519	59.051	143.847	6.1e-05	0.000702	0	0	0	0
chr11	119992647	120001373	1667.7	3768.18	1.06e-22	4.98e-20	1	0	0	0
chr11	120001632	120002390	93.624	240.222	2.93e-07	7.56e-06	1	0	0	0
chr11	120002649	120007160	525.913	1298.66	8.27e-19	2.3e-16	1	0	0	0
chr11	120064038	120079973	4139.31	6900.2	1.5e-10	9.49e-09	0	0	0	0
chr11	120080135	120084305	749.233	1291.28	1.43e-08	5.56e-07	0	0	0	0
chr11	120090433	120097173	2706.7	3899.25	1.22e-05	0.000184	0	0	0	0
chr11	120228523	120229702	161.61	338.432	2.51e-06	4.82e-05	0	0	0	0
chr11	120229757	120230677	96.016	214.082	3.41e-05	0.000435	0	0	0	0
chr11	120254108	120254882	71.676	179.974	8.09e-06	0.000131	0	0	0	0
chr11	120259080	120260391	119.777	261.48	2.88e-05	0.000379	0	0	0	0
chr11	120260447	120261757	145.325	299.333	2.6e-05	0.000348	0	0	0	0
chr11	120263171	120264029	87.521	198.074	3.23e-05	0.000417	0	0	0	0
chr11	120271287	120278466	1466	2857.37	7.02e-14	8.86e-12	0	0	0	0
chr11	120278522	120285705	1237.98	2700.89	5.07e-19	1.44e-16	0	0	0	0
chr11	120285912	120288268	285.975	808.341	7.48e-16	1.34e-13	0	0	0	0
chr11	120288605	120290055	209.707	510.586	9.34e-12	7.91e-10	0	0	0	0
chr11	120344935	120348518	6937.63	3867.59	2.05e-13	2.39e-11	1	0	0	0
chr11	120371662	120377832	1361.99	2415.8	3.74e-11	2.74e-09	0	0	0	0
chr11	120528056	120528435	96.702	27.426	6.06e-06	0.000102	0	0	0	0
chr11	120541876	120546660	1114.42	1686.73	1.33e-05	0.000199	0	0	0	0
chr11	120576362	120581208	5492.78	3789.54	1.48e-06	3.09e-05	0	0	0	0
chr11	120585583	120597996	8038.55	4919.83	8.14e-10	4.31e-08	0	0	0	0
chr11	120609325	120614916	2605.57	3922.86	5.88e-07	1.37e-05	0	0	0	0
chr11	120614959	120616284	358.575	697.867	2.01e-07	5.43e-06	0	0	0	0
chr11	120618148	120622641	1046.2	1627.07	2.6e-06	4.98e-05	0	0	0	0
chr11	120714726	120720381	1042.54	1819.93	1.7e-10	1.07e-08	1	0	0	0
chr11	120724611	120726705	563.094	1473.6	1.18e-21	4.87e-19	1	0	0	0
chr11	120763167	120764361	1083.02	616.875	6.53e-08	2.07e-06	1	0	0	0
chr11	121601793	121604651	481.516	756.425	2.82e-05	0.000372	0	0	0	0
chr11	121607454	121611287	563.215	1046.65	1.87e-07	5.09e-06	0	0	0	0
chr11	121894831	121895132	145.143	59.11	7.96e-05	0.000871	0	0	0	0
chr11	16869102	16869748	44.725	129.161	3.67e-05	0.000463	0	0	0	0
chr11	16879664	16880167	20.502	87.197	2.19e-06	4.32e-05	0	0	0	0
chr11	16910298	16912397	127.995	344.49	1.25e-10	8.07e-09	0	0	0	0
chr11	17153029	17153243	105.08	21.074	1.4e-06	2.94e-05	0	0	0	0
chr11	19930006	19932379	654.257	397.689	1.09e-05	0.000168	0	0	0	0
chr11	20210574	20211544	179.493	61.386	1.44e-07	4.07e-06	0	0	0	0
chr11	22852375	22856011	728.528	427.942	1.12e-06	2.42e-05	1	0	0	0
chr11	22991593	23005655	5593.36	3781.36	2.42e-05	0.000327	2	0	0	0
chr11	23183932	23184206	88.026	20.193	2e-06	4e-05	1	0	0	0
chr11	23258865	23266665	2701.04	1601.92	2.23e-07	5.95e-06	2	0	0	0
chr11	23266850	23269155	961.823	458.451	1.11e-11	9.26e-10	0	0	0	0
chr11	23269627	23276690	3444.58	1923.2	1.46e-10	9.26e-09	0	0	0	0
chr11	23276748	23280324	1351.92	759.437	1.8e-06	3.65e-05	0	0	0	0
chr11	23280371	23298947	7857.43	4353.99	5.73e-14	7.36e-12	0	0	0	0
chr11	23428913	23431203	468.412	274.182	7.68e-05	0.000847	0	0	0	0
chr11	29367180	29367475	136.908	42.221	8e-06	0.000129	0	0	0	0
chr11	29409190	29409573	980.72	216.613	1.64e-07	4.56e-06	1	0	0	0
chr11	29543567	29547916	2056.87	1256.73	9.29e-08	2.79e-06	4	0	0	0
chr11	29695199	29698952	750.623	391.412	7.46e-08	2.31e-06	1	0	0	0
chr11	29705031	29712350	1858.56	1123.16	1.63e-07	4.52e-06	3	0	0	0
chr11	30856493	30858002	203.944	97.22	5.3e-05	0.000627	0	0	0	0
chr11	31922508	31922854	413.017	64.103	4.13e-06	7.38e-05	1	0	0	0
chr11	32350244	32351368	81.845	198.955	7.76e-06	0.000126	2	0	0	0
chr11	32352843	32353535	52.003	149.758	2.92e-06	5.49e-05	2	0	0	0
chr11	32371428	32373009	148.109	326.279	7.02e-06	0.000116	1	0	0	0
chr11	32373226	32375199	167.092	336.082	3.14e-06	5.84e-05	1	0	0	0
chr11	32387771	32388626	49.706	157.504	2.85e-07	7.37e-06	0	0	0	0
chr11	32407315	32407775	48.834	139.037	7.52e-06	0.000123	0	0	0	0
chr11	32413777	32414776	92.891	213.347	5.2e-06	8.98e-05	0	0	0	0
chr11	32416778	32417397	44.035	115.723	8.34e-05	0.000905	0	0	0	0
chr11	32418580	32419204	28.539	98.21	4.85e-05	0.000582	0	0	0	0
chr11	32420567	32424885	434.615	1002.23	6.16e-12	5.43e-10	0	0	0	0
chr11	32588648	32590592	208.287	487.163	3.76e-09	1.71e-07	0	0	0	0
chr11	32614296	32614941	67.36	167.454	1.15e-05	0.000176	1	0	0	0
chr11	32936556	32936765	73.191	17.696	2.39e-05	0.000324	0	0	0	0
chr11	33150232	33163115	8148.19	3751.1	1.33e-15	2.31e-13	0	0	0	0
chr11	3333125	3333796	55.054	189.409	2.96e-09	1.39e-07	0	0	0	0
chr11	3341003	3342055	129.898	264.233	2.09e-05	0.000291	0	0	0	0
chr11	3348926	3351471	854.231	1290.54	1.64e-05	0.000237	1	0	0	0
chr11	33496714	33499796	583.039	349.337	2.23e-05	0.000307	0	0	0	0
chr11	3351509	3354828	1173.93	1704.28	2.5e-05	0.000336	1	0	0	0
chr11	3354947	3356555	690.341	1054.4	2.35e-05	0.00032	1	0	0	0
chr11	3365505	3367266	247.469	482.462	3.14e-07	8.02e-06	0	0	0	0
chr11	35145561	35146272	36.598	120.643	5.59e-06	9.54e-05	0	0	0	0
chr11	35611301	35612372	53.034	167.418	3.45e-07	8.71e-06	0	0	0	0
chr11	35629667	35631019	105.037	250.832	3.89e-07	9.63e-06	0	0	0	0
chr11	35631699	35632876	62.422	191.392	2.26e-07	6.01e-06	0	0	0	0
chr11	35633551	35634179	30.879	131.437	1.94e-08	7.24e-07	0	0	0	0
chr11	35634548	35635256	36.827	120.129	3.44e-06	6.32e-05	0	0	0	0
chr11	35635431	35636208	42.913	133.089	1.72e-05	0.000246	0	0	0	0
chr11	35686273	35686767	24.383	89.84	1.43e-05	0.000211	0	0	0	0
chr11	35700114	35700971	51.955	171.052	2.85e-08	1.02e-06	0	0	0	0
chr11	35702793	35704077	103.91	256.229	1.78e-07	4.89e-06	0	0	0	0
chr11	35704161	35704917	52.784	136.063	5.43e-05	0.000639	0	0	0	0
chr11	36102355	36102695	173.847	53.566	4.82e-08	1.6e-06	0	0	0	0
chr11	3682239	3692791	3734.58	2707.94	4.44e-05	0.000541	0	0	0	0
chr11	3896746	3897716	123.976	276.789	8.84e-07	1.96e-05	0	0	0	0
chr11	3905850	3908349	355.934	711.157	3.17e-09	1.47e-07	0	0	0	0
chr11	3910921	3911728	44.332	118.698	7.64e-05	0.000843	0	0	0	0
chr11	39383421	39383763	113.505	30.95	1.49e-06	3.1e-05	0	0	0	0
chr11	40825140	40825522	234.918	61.68	8.46e-12	7.23e-10	0	0	0	0
chr11	4136406	4138913	250.254	548.328	1.53e-09	7.63e-08	0	0	0	0
chr11	4139215	4141098	263.682	547.339	3.91e-07	9.67e-06	0	0	0	0
chr11	4204812	4216933	3283.2	4529.3	1.94e-05	0.000272	0	0	0	0
chr11	4219887	4220563	72.112	172.373	3.19e-05	0.000412	0	0	0	0
chr11	4220601	4222777	322.387	685.898	1.72e-10	1.07e-08	0	0	0	0
chr11	4267751	4269831	620.111	1294.69	1.32e-14	1.91e-12	0	0	0	0
chr11	4269916	4270801	160.16	301.756	5.64e-05	0.000659	0	0	0	0
chr11	4270920	4271879	117.761	276.239	2.73e-05	0.000362	0	0	0	0
chr11	43374667	43375070	16.186	67.628	3.55e-05	0.000451	0	0	0	0
chr11	46064541	46067638	422.529	680.904	2.04e-05	0.000285	0	0	0	0
chr11	46130347	46132693	562.579	866.018	3.64e-05	0.00046	0	0	0	0
chr11	46276249	46277127	71.655	161.653	9e-05	0.000964	0	0	0	0
chr11	48800381	48816221	12092	8351.88	4.7e-06	8.22e-05	1	0	0	0
chr11	4883214	4885376	462.666	940.217	1.6e-11	1.28e-09	0	0	0	0
chr11	48840029	48840587	33.589	117.523	1.37e-06	2.87e-05	1	0	0	0
chr11	48849447	48850389	92.2	225.5	2.73e-06	5.18e-05	0	0	0	0
chr11	48864423	48865205	46.538	164.333	1.45e-08	5.6e-07	1	0	0	0
chr11	48865501	48867484	177.473	867.633	1.21e-39	3.77e-36	1	0	0	0
chr11	48867531	48868090	30.262	143.295	1.99e-08	7.4e-07	1	0	0	0
chr11	48868206	48870474	69.453	450.851	1.76e-26	1.23e-23	1	0	0	0
chr11	49260338	49262811	429.263	788.661	6.36e-08	2.03e-06	0	0	0	0
chr11	49678748	49685402	1930.45	1250.31	1.21e-05	0.000184	0	0	0	0
chr11	49688465	49691141	674.769	378.488	1.7e-06	3.48e-05	0	0	0	0
chr11	49822308	49827260	1270.08	1811.37	3.8e-05	0.000476	1	0	0	0
chr11	50147097	50153437	1113.85	1686.51	3.17e-06	5.88e-05	0	0	0	0
chr11	50153540	50154064	53.449	139.918	2.02e-05	0.000282	0	0	0	0
chr11	50156570	50159274	574.959	883.495	7.34e-05	0.000817	0	0	0	0
chr11	50160537	50164887	492.518	926.155	8.94e-09	3.66e-07	0	0	0	0
chr11	50196820	50209438	13224.6	9050.71	1.94e-06	3.9e-05	0	0	0	0
chr11	50230011	50231332	178.992	407.604	3.21e-06	5.95e-05	0	0	0	0
chr11	50231566	50235486	785.775	1340.99	2.24e-06	4.4e-05	0	0	0	0
chr11	50293906	50306565	5485.4	3659.13	9.42e-07	2.07e-05	5	0	0	0
chr11	50309971	50315473	1547.44	1020.91	1.86e-05	0.000263	3	0	0	0
chr11	50378513	50387924	4346.6	2638.7	2.52e-08	9.14e-07	0	0	0	0
chr11	5059476	5061936	455.98	739.574	1.1e-05	0.000169	0	0	0	0
chr11	5062137	5064765	471.442	842.118	8.55e-07	1.91e-05	0	0	0	0
chr11	5067140	5094713	15811.9	10426.5	5.66e-07	1.33e-05	2	0	0	0
chr11	50776042	50776758	33.818	113.888	2.75e-06	5.21e-05	1	0	0	0
chr11	51265738	51268931	730.855	435.762	7.47e-06	0.000122	0	0	0	0
chr11	51269832	51278709	2982.2	1789.23	2.25e-08	8.24e-07	1	0	0	0
chr11	51278842	51283120	1052.42	623.262	3.48e-07	8.75e-06	1	0	0	0
chr11	51590711	51606888	16142.6	10388.9	6.89e-08	2.17e-06	0	0	0	0
chr11	51785580	51786019	36.114	114.879	2e-05	0.00028	0	0	0	0
chr11	5192816	5196429	514.298	913.82	2.36e-08	8.61e-07	1	0	0	0
chr11	5196677	5200249	471.087	763.143	9.78e-06	0.000154	1	0	0	0
chr11	52234232	52241428	2499.78	1677.48	4.18e-05	0.000515	0	0	0	0
chr11	52241887	52248436	1998.02	1288.56	8.13e-06	0.000131	0	0	0	0
chr11	53251103	53252753	100.284	264.086	1.49e-08	5.75e-07	1	0	0	0
chr11	53252879	53254400	116.471	267.831	5.52e-07	1.3e-05	2	0	0	0
chr11	53262187	53272962	6551.26	4046.28	1.81e-09	8.88e-08	4	0	0	0
chr11	53273062	53276254	1864.91	1236.8	4.36e-06	7.72e-05	0	0	0	0
chr11	53276670	53293505	8671.77	6145.94	2.27e-05	0.000311	1	0	0	0
chr11	53390186	53395957	1287.02	794.057	3.34e-06	6.16e-05	0	0	0	0
chr11	53398999	53407719	3098.72	2027.15	4.17e-07	1.02e-05	0	0	0	0
chr11	53407882	53411124	1074.64	706.201	5.08e-05	0.000605	0	0	0	0
chr11	54055096	54056298	109.236	267.796	3.63e-06	6.61e-05	0	0	0	0
chr11	54116513	54118516	298.302	555.01	4.22e-07	1.03e-05	0	0	0	0
chr11	54118583	54120591	266.84	489.071	1.77e-05	0.000252	0	0	0	0
chr11	54122753	54124380	148.657	283.874	6.11e-05	0.000702	0	0	0	0
chr11	54124531	54126576	271.878	504.163	1.53e-05	0.000222	0	0	0	0
chr11	54130553	54131592	108.226	243.379	2.74e-06	5.2e-05	0	0	0	0
chr11	54905052	54905465	31.224	97.183	3.43e-05	0.000437	0	0	0	0
chr11	54908286	54924803	5466.67	7785.28	4.45e-06	7.85e-05	0	0	0	0
chr11	54925137	54934906	3599.35	5332.17	8.51e-07	1.9e-05	0	0	0	0
chr11	54935059	54941664	1931.79	2815.77	1.71e-06	3.49e-05	0	0	0	0
chr11	54980839	54983846	616.123	981.006	3.15e-06	5.84e-05	1	0	0	0
chr11	55475686	55478260	742.867	435.615	7.03e-06	0.000116	0	0	0	0
chr11	55479706	55497145	11905.4	8793.08	7.3e-05	0.000813	3	0	0	0
chr11	55497200	55500308	2720.19	1939.62	4.72e-05	0.000569	4	0	0	0
chr11	57302529	57302868	257.824	72.988	2.33e-12	2.27e-10	0	0	0	0
chr11	57781087	57782532	121.611	244.664	3.74e-05	0.000471	0	0	0	0
chr11	57783360	57785465	249.718	460.14	5.87e-06	9.94e-05	0	0	0	0
chr11	58201528	58202280	35.955	198.882	4.84e-14	6.35e-12	1	0	0	0
chr11	58203453	58204576	60.566	212.833	2.47e-10	1.48e-08	1	0	0	0
chr11	58204913	58205139	20.317	81.469	6.1e-05	0.000702	1	0	0	0
chr11	58205601	58207496	202.205	744.455	1.63e-19	5.09e-17	0	0	0	0
chr11	58217411	58218274	47.043	231.3	4.29e-15	6.88e-13	1	0	0	0
chr11	58218421	58220382	99.939	473.981	1.7e-24	9.43e-22	1	0	0	0
chr11	58220537	58221716	58.525	191.502	7.1e-08	2.22e-06	1	0	0	0
chr11	58315303	58317486	302.252	524.758	5.71e-06	9.7e-05	0	0	0	0
chr11	5867429	5877214	4200.38	5659.29	7.12e-05	0.000797	0	0	0	0
chr11	58956577	58957918	157.842	334.615	5.88e-07	1.37e-05	0	0	0	0
chr11	58980317	58983459	1016.48	1642.23	2.9e-06	5.47e-05	0	0	0	0
chr11	58983610	58991283	2205.56	3116.83	7.3e-05	0.000813	0	0	0	0
chr11	59330540	59332005	201.462	477.912	7.74e-09	3.23e-07	1	0	0	0
chr11	5971636	5972554	149.46	329.107	2.84e-07	7.36e-06	0	0	0	0
chr11	59735215	59738311	675.041	1025.14	5.93e-05	0.000686	1	0	0	0
chr11	59740485	59745352	1202.36	1879.59	1.02e-06	2.22e-05	0	0	0	0
chr11	59775147	59777778	416.474	670.367	2.05e-05	0.000286	0	0	0	0
chr11	59875179	59876346	104.622	240.296	3.78e-06	6.82e-05	0	0	0	0
chr11	60184189	60191925	1655.43	3050.75	1.5e-10	9.5e-09	0	0	0	0
chr11	60193136	60195147	214.178	412.008	2.75e-06	5.22e-05	0	0	0	0
chr11	60538548	60539596	213.449	588.753	8.98e-13	9.43e-11	0	0	0	0
chr11	60703335	60717688	6732.52	9287.85	1.23e-05	0.000186	0	0	0	0
chr11	60717911	60725590	2229.65	3265.48	2.05e-06	4.09e-05	0	0	0	0
chr11	60730203	60733667	516.063	1072.21	1.64e-11	1.3e-09	0	0	0	0
chr11	60781879	60805748	14006.2	10274	3.29e-05	0.000423	1	0	0	0
chr11	60805871	60808613	970.447	634.679	6.01e-05	0.000694	0	0	0	0
chr11	61492349	61493940	289.303	528.172	1.05e-06	2.28e-05	0	0	0	0
chr11	61799935	61800344	19.514	74.347	6.63e-05	0.000751	0	0	0	0
chr11	62382140	62383999	407.043	210.557	6.63e-06	0.00011	2	0	0	0
chr11	62401377	62404399	581.04	315.67	4.83e-07	1.16e-05	0	0	0	0
chr11	62450313	62451819	204.678	90.06	9.49e-06	0.00015	1	0	0	0
chr11	62512569	62513841	326.911	183.902	8.05e-05	0.00088	0	0	0	0
chr11	62551711	62554915	3794.59	2355.85	1.69e-08	6.41e-07	0	0	0	0
chr11	6273575	6274361	62.4	156.44	2.15e-05	0.000298	0	0	0	0
chr11	63280892	63281202	99.482	20.266	6.95e-07	1.59e-05	0	0	0	0
chr11	64682427	64682816	516.408	145.315	2.57e-20	8.88e-18	0	0	0	0
chr11	68210415	68211723	75.444	296.321	2.85e-14	3.9e-12	0	0	0	0
chr11	68211791	68212091	12.673	72.695	3.35e-06	6.16e-05	0	0	0	0
chr11	68212349	68212831	19.561	86.463	5.01e-06	8.69e-05	0	0	0	0
chr11	68212963	68213782	44.907	191.209	7.03e-11	4.83e-09	0	0	0	0
chr11	68216009	68216799	27.413	129.565	1.92e-09	9.36e-08	0	0	0	0
chr11	68222693	68223828	48.925	223.664	6.51e-14	8.28e-12	0	0	0	0
chr11	68223888	68224631	33.935	130.299	4.37e-07	1.06e-05	0	0	0	0
chr11	68226240	68226758	20.412	84.627	3.27e-05	0.000421	0	0	0	0
chr11	68227777	68228174	16.851	78.899	4.97e-06	8.64e-05	0	0	0	0
chr11	68236862	68237373	24.521	83.562	6.43e-05	0.000732	0	0	0	0
chr11	68237732	68238579	33.797	172.594	6.18e-12	5.44e-10	0	0	0	0
chr11	68244326	68245419	56.181	242.205	3.13e-13	3.56e-11	0	0	0	0
chr11	68245513	68246161	32.372	118.367	5.16e-07	1.23e-05	0	0	0	0
chr11	68246927	68247495	24.75	87.233	4.16e-05	0.000514	0	0	0	0
chr11	68250391	68250947	17.356	96.706	6.64e-08	2.1e-06	0	0	0	0
chr11	68253384	68253742	18.642	71.373	6.54e-05	0.000743	0	0	0	0
chr11	68255929	68257240	67.705	277.964	8.77e-15	1.32e-12	0	0	0	0
chr11	68257331	68258468	42.058	224.361	2.43e-13	2.81e-11	0	0	0	0
chr11	68259827	68260718	57.031	251.567	3.54e-13	3.98e-11	0	0	0	0
chr11	68269458	68270048	25.116	102.764	1.03e-06	2.24e-05	0	0	0	0
chr11	68270591	68272034	72.548	338.836	4.11e-19	1.18e-16	0	0	0	0
chr11	68275525	68276089	24.978	88.004	2.49e-05	0.000335	0	0	0	0
chr11	68276211	68276627	18.344	77.835	9.58e-06	0.000151	0	0	0	0
chr11	68339007	68339549	38.549	112.199	4.43e-05	0.00054	1	0	0	0
chr11	68346636	68347447	27.482	115.98	8.78e-08	2.66e-06	1	0	0	0
chr11	68361370	68362517	60.104	195.761	1.42e-08	5.51e-07	0	0	0	0
chr11	68369238	68370775	90.845	318.974	1.69e-12	1.68e-10	0	0	0	0
chr11	68370828	68371268	19.769	77.541	3.66e-05	0.000462	0	0	0	0
chr11	68373042	68373925	33.887	164.259	2.87e-11	2.15e-09	0	0	0	0
chr11	68374525	68374973	22.868	83.305	3.34e-05	0.000427	0	0	0	0
chr11	68375984	68376924	49.318	189.666	4.56e-09	2.02e-07	0	0	0	0
chr11	68377154	68377746	34.988	119.579	3.51e-06	6.43e-05	0	0	0	0
chr11	68380495	68381067	29.64	98.835	1.97e-05	0.000276	0	0	0	0
chr11	68381381	68381932	26.195	114.989	4.68e-08	1.56e-06	0	0	0	0
chr11	68384882	68385993	140.625	484.668	1.12e-13	1.35e-11	5	0	0	0
chr11	68901602	68906296	3754.77	2622.95	4.1e-05	0.000508	0	0	0	0
chr11	69088780	69090788	526.867	999.217	7.55e-09	3.15e-07	1	0	0	0
chr11	69090882	69093168	434.244	738.839	1.55e-06	3.2e-05	1	0	0	0
chr11	69099880	69109813	4617.09	6843.81	8.94e-07	1.98e-05	0	0	0	0
chr11	69318695	69321440	830.806	1271.93	5.94e-06	0.0001	0	0	0	0
chr11	69321658	69322387	61.874	155.889	1.36e-05	0.000202	0	0	0	0
chr11	69344740	69345639	74.663	174.76	3.49e-05	0.000444	0	0	0	0
chr11	69345869	69347027	89.01	254.761	4.99e-09	2.19e-07	0	0	0	0
chr11	69347439	69349539	207.251	398.314	3.93e-06	7.07e-05	0	0	0	0
chr11	69352101	69353519	168.102	370.558	5.78e-08	1.87e-06	0	0	0	0
chr11	69353662	69355788	286.497	583.905	2.18e-08	8.02e-07	0	0	0	0
chr11	69356559	69358755	332.504	627.338	2.99e-07	7.71e-06	0	0	0	0
chr11	69358872	69362284	511.906	1197	3.75e-17	8.23e-15	0	0	0	0
chr11	69363555	69364091	32.165	104.489	1.36e-05	0.000201	0	0	0	0
chr11	69399692	69402766	1205.17	1780.42	7.28e-06	0.000119	0	0	0	0
chr11	69411814	69413331	221.46	411.567	7.03e-06	0.000116	0	0	0	0
chr11	69663244	69673104	9968.27	6464.18	2.01e-07	5.42e-06	0	0	0	0
chr11	69775363	69777572	248.989	523.951	2.29e-08	8.37e-07	0	0	0	0
chr11	69825366	69828544	432.862	1227.21	5.93e-22	2.53e-19	0	0	0	0
chr11	69828683	69829654	60.449	168.629	1.36e-06	2.86e-05	0	0	0	0
chr11	69832119	69834310	169.781	709.284	5.8e-30	5.87e-27	0	0	0	0
chr11	69847513	69854516	1696.65	2969.13	6.35e-12	5.57e-10	0	0	0	0
chr11	69855452	69856045	62.953	174.723	6.87e-07	1.58e-05	0	0	0	0
chr11	69856391	69857289	75.556	183.756	2.76e-05	0.000365	0	0	0	0
chr11	69902775	69913631	4329.79	6846.6	1.29e-09	6.53e-08	0	0	0	0
chr11	69914143	69920847	7100.4	4321.38	4.24e-09	1.89e-07	0	0	0	0
chr11	69944222	69946485	171.132	544.18	7.07e-18	1.71e-15	0	0	0	0
chr11	70030174	70033119	476.711	1135.46	5.32e-18	1.31e-15	1	0	0	0
chr11	70038686	70039861	148.635	283.397	4.58e-05	0.000555	0	0	0	0
chr11	70041247	70044820	405.519	906.881	1.89e-13	2.22e-11	0	0	0	0
chr11	70234154	70237032	463.724	789.579	2.43e-06	4.69e-05	0	0	0	0
chr11	70237986	70238780	67.36	180.488	5.69e-06	9.68e-05	0	0	0	0
chr11	7033529	7033734	68.258	10.684	8.11e-07	1.82e-05	0	0	0	0
chr11	70603179	70606588	1024.14	1558.96	1.72e-06	3.51e-05	0	0	0	0
chr11	70606634	70611956	1810.37	2976.69	2.84e-08	1.01e-06	0	0	0	0
chr11	70643789	70646876	715.51	1110.2	5.27e-06	9.08e-05	0	0	0	0
chr11	70671250	70673211	275.02	460.839	7.85e-05	0.000862	0	0	0	0
chr11	70680596	70681703	93.741	237.285	1.83e-07	5.01e-06	0	0	0	0
chr11	70682629	70684785	245.73	462.417	1.7e-06	3.47e-05	0	0	0	0
chr11	70702032	70702982	98.584	227.115	2.95e-06	5.53e-05	0	0	0	0
chr11	70715070	70722516	1913.65	2673.17	7.78e-05	0.000855	0	0	0	0
chr11	70973625	70982486	5970.96	4369.52	3.81e-05	0.000477	1	0	0	0
chr11	72042720	72043457	52.072	138.303	2.62e-05	0.00035	0	0	0	0
chr11	72302863	72303653	35.493	109.188	3.03e-05	0.000395	1	0	0	0
chr11	72304550	72305056	26.977	117.633	3.47e-08	1.21e-06	1	0	0	0
chr11	72305211	72305760	25.967	93.695	1.59e-05	0.00023	1	0	0	0
chr11	72308579	72309296	49.042	132.319	4.29e-05	0.000527	0	0	0	0
chr11	72309649	72310303	13.363	86.829	1.56e-07	4.37e-06	0	0	0	0
chr11	73064671	73067533	1144.84	1648.55	2.43e-05	0.000329	0	0	0	0
chr11	74688045	74690261	480.536	265.04	3.08e-05	0.0004	0	0	0	0
chr11	74857456	74858796	209.089	395.34	1.2e-05	0.000182	0	0	0	0
chr11	74858886	74861595	429.72	768.027	1.43e-07	4.04e-06	0	0	0	0
chr11	74866385	74870424	919.506	1486.05	6.47e-07	1.5e-05	0	0	0	0
chr11	74898073	74910351	9488.78	6011.78	3.07e-08	1.08e-06	2	0	0	0
chr11	75070944	75071253	19.812	82.13	3.7e-05	0.000466	0	0	0	0
chr11	75165287	75166941	225.668	544.402	5.26e-08	1.72e-06	0	0	0	0
chr11	75441208	75442265	153.962	317.433	4.18e-06	7.45e-05	0	0	0	0
chr11	75443797	75446562	340.322	602.592	2.02e-06	4.04e-05	0	0	0	0
chr11	75446807	75449928	658.164	1045.96	4.76e-05	0.000573	0	0	0	0
chr11	75450523	75453528	415.666	938.934	6.05e-13	6.62e-11	0	0	0	0
chr11	75687134	75688377	201.35	84.883	6.87e-06	0.000114	0	0	0	0
chr11	75753344	75768331	5499.52	3957.91	3.37e-05	0.000431	4	0	0	0
chr11	76240224	76241318	80.654	188.968	1.44e-05	0.000212	0	0	0	0
chr11	76248366	76251502	507.478	907.614	2.21e-08	8.1e-07	0	0	0	0
chr11	76260634	76263804	450.111	1038.83	4.47e-13	4.98e-11	0	0	0	0
chr11	76272017	76274532	616.576	926.376	5.02e-05	0.000599	0	0	0	0
chr11	76416819	76421810	986.373	1495.19	2.63e-06	5.02e-05	0	0	0	0
chr11	76421848	76425586	651.508	1176.73	1.52e-08	5.85e-07	0	0	0	0
chr11	76438850	76440551	232.272	405.546	3.18e-05	0.000412	0	0	0	0
chr11	76443512	76444722	173.985	330.98	3.45e-05	0.00044	0	0	0	0
chr11	76448775	76450896	292.428	534.781	2.07e-06	4.12e-05	0	0	0	0
chr11	76451057	76453175	503.766	847.661	3.09e-06	5.75e-05	0	0	0	0
chr11	76453858	76456885	526.996	897.85	4.64e-07	1.12e-05	0	0	0	0
chr11	76461756	76465284	772.794	1445.22	4.22e-09	1.89e-07	0	0	0	0
chr11	76466965	76468498	146.318	285.16	2.51e-05	0.000338	0	0	0	0
chr11	76478144	76480758	574.597	907.872	1.99e-05	0.000279	0	0	0	0
chr11	76785600	76786097	33.68	97.587	8.86e-05	0.000952	0	0	0	0
chr11	77471856	77473400	187.253	396.588	1.05e-07	3.09e-06	0	0	0	0
chr11	77547612	77550984	763.399	482.977	1.61e-05	0.000233	0	0	0	0
chr11	77687553	77689311	626.466	310.383	7.1e-08	2.22e-06	0	0	0	0
chr11	77689403	77695903	3905.17	1755.42	2.6e-15	4.32e-13	0	0	0	0
chr11	77696329	77701034	1501.51	624.106	4.56e-16	8.49e-14	1	0	0	0
chr11	77701111	77709862	3059.47	1346.76	1.22e-15	2.14e-13	1	0	0	0
chr11	77709954	77711954	660.055	307.776	2.56e-09	1.22e-07	1	0	0	0
chr11	77948675	77949020	120.696	28.6	1.23e-07	3.56e-06	0	0	0	0
chr11	78052932	78056082	654.703	1099.38	3.47e-06	6.37e-05	0	0	0	0
chr11	78057028	78061266	1305.07	2100.17	6.63e-08	2.1e-06	0	0	0	0
chr11	78157373	78164239	4174.11	6307.12	6.81e-07	1.57e-05	0	0	0	0
chr11	78164262	78164791	58.844	151.924	4.1e-05	0.000508	0	0	0	0
chr11	78178766	78183583	3807.54	2523.56	7.24e-07	1.65e-05	0	0	0	0
chr11	78190984	78193357	473.574	739.427	7.09e-05	0.000794	0	0	0	0
chr11	78324199	78327182	451.025	918.777	2.61e-11	1.98e-09	0	0	0	0
chr11	78347975	78349366	125.837	316.881	9.09e-09	3.71e-07	0	0	0	0
chr11	78947928	78948749	41.579	143.369	1.26e-07	3.62e-06	0	0	0	0
chr11	78948951	78949908	26.998	158.643	2.46e-12	2.37e-10	0	0	0	0
chr11	78951080	78951713	24.245	80.294	9.24e-05	0.000984	0	0	0	0
chr11	78952706	78953420	48.947	133.457	2.35e-05	0.00032	0	0	0	0
chr11	78953719	78954403	27.551	102.58	2.03e-06	4.04e-05	0	0	0	0
chr11	78955093	78955668	24.909	89.509	2.27e-05	0.000312	0	0	0	0
chr11	78957222	78957622	21.422	102.58	2.79e-07	7.26e-06	0	0	0	0
chr11	78965372	78966179	66.626	184.746	3.59e-07	9.01e-06	0	0	0	0
chr11	78967467	78968695	87.862	226.417	2.46e-07	6.48e-06	0	0	0	0
chr11	78971029	78972646	183.463	344.93	1.78e-05	0.000253	0	0	0	0
chr11	78976295	78977479	103.75	229.06	7.19e-06	0.000118	0	0	0	0
chr11	79578036	79578779	116.104	235.155	4.23e-05	0.00052	0	0	0	0
chr11	79729358	79729900	43.854	124.498	5.61e-05	0.000656	0	0	0	0
chr11	79995142	79995969	210.099	78.092	1.54e-06	3.18e-05	0	0	0	0
chr11	79996106	79998799	774.139	346.987	5.72e-11	4.01e-09	0	0	0	0
chr11	79998844	80000347	588.862	249.438	3.68e-09	1.67e-07	0	0	0	0
chr11	80000476	80007773	3800.98	1726.82	1.21e-17	2.82e-15	0	0	0	0
chr11	80007842	80008897	451.773	187.977	1.37e-08	5.33e-07	0	0	0	0
chr11	80009057	80010493	379.544	154.751	2.01e-07	5.42e-06	0	0	0	0
chr11	80010531	80016824	3307.13	1638.3	1.23e-13	1.48e-11	0	0	0	0
chr11	80016952	80021208	1528.09	710.901	5.7e-11	4e-09	0	0	0	0
chr11	80021321	80036605	7802.51	3394.46	7.24e-20	2.39e-17	1	0	0	0
chr11	80384412	80398634	6757.08	3952.33	8.73e-10	4.59e-08	1	0	0	0
chr11	80398699	80402157	940.989	557.03	1.47e-05	0.000215	0	0	0	0
chr11	80402270	80404272	699.29	400.038	2.22e-05	0.000306	0	0	0	0
chr11	80404437	80405919	350.064	183.351	8.87e-05	0.000952	0	0	0	0
chr11	80439231	80443737	1072.36	607.624	3.06e-06	5.71e-05	1	0	0	0
chr11	80444578	80447637	1032.56	678.811	7.85e-05	0.000862	1	0	0	0
chr11	80447836	80449509	554.888	290.007	8.59e-08	2.61e-06	1	0	0	0
chr11	80449648	80452644	786.168	405.914	7.03e-08	2.21e-06	1	0	0	0
chr11	80452695	80461306	2515.4	1677.3	2.47e-05	0.000333	1	0	0	0
chr11	80466273	80471010	2082.59	1383.76	5.32e-06	9.13e-05	1	0	0	0
chr11	80813970	80814949	59.12	146.159	5.55e-05	0.000651	0	0	0	0
chr11	80819864	80820447	36.805	112.346	5.9e-05	0.000684	0	0	0	0
chr11	82881516	82883756	396.062	674.81	5.2e-06	8.98e-05	0	0	0	0
chr11	82899278	82902411	1112.55	1634.56	6.33e-05	0.000723	0	0	0	0
chr11	82902563	82906985	1676.99	2784.89	5.57e-09	2.41e-07	0	0	0	0
chr11	82983678	82988277	750.705	441.968	3.09e-06	5.75e-05	0	0	0	0
chr11	83069877	83071045	58.27	160.992	2.11e-06	4.2e-05	0	0	0	0
chr11	83284834	83285167	105.701	23.24	7.31e-08	2.28e-06	0	0	0	0
chr11	83484794	83489233	1173.5	700.324	6.97e-07	1.6e-05	0	0	0	0
chr11	83498437	83500088	403.512	201.855	9.38e-06	0.000148	1	0	0	0
chr11	83505616	83507772	427.247	192.2	6.45e-08	2.05e-06	0	0	0	0
chr11	84820936	84823207	372.051	636.371	1.85e-05	0.000262	0	0	0	0
chr11	84824503	84825068	34.69	103.424	4.25e-05	0.000523	0	0	0	0
chr11	84849007	84851837	723.539	444.941	8.99e-05	0.000963	0	0	0	0
chr11	86686621	86688176	359.905	203.581	6.2e-05	0.000711	0	0	0	0
chr11	86688385	86696454	2163.24	1334.31	1.11e-06	2.39e-05	0	0	0	0
chr11	86696778	86704339	2825.74	1687.13	1.92e-09	9.38e-08	0	0	0	0
chr11	86704441	86715964	4182.7	2452	3.94e-09	1.78e-07	0	0	0	0
chr11	86716434	86721790	1766.52	992.864	6.7e-09	2.83e-07	0	0	0	0
chr11	86724575	86727172	881.644	538.599	2.06e-06	4.1e-05	0	0	0	0
chr11	86727345	86732231	1253.14	803.897	8.3e-05	0.000901	0	0	0	0
chr11	86733408	86735744	541.827	313.796	2.05e-05	0.000286	0	0	0	0
chr11	86971604	86972737	132.933	270.254	1.57e-05	0.000227	0	0	0	0
chr11	87596864	87601598	1998.63	2894.67	1.05e-05	0.000163	0	0	0	0
chr11	87617648	87618413	65.34	225.353	2.51e-10	1.51e-08	0	0	0	0
chr11	88047807	88052416	2190.09	1459.29	2.78e-05	0.000367	0	0	0	0
chr11	88999478	89002067	388.858	711.487	2.87e-07	7.42e-06	0	0	0	0
chr11	89002124	89004324	489.117	761.271	4.53e-05	0.00055	0	0	0	0
chr11	89019292	89021551	576.655	886.248	2.97e-05	0.000388	0	0	0	0
chr11	89037709	89045450	3351.7	2220.92	6.1e-07	1.42e-05	0	0	0	0
chr11	89046133	89048367	735.495	452.136	2.81e-05	0.000371	0	0	0	0
chr11	89051839	89059477	2486.88	1610.88	3.08e-06	5.75e-05	1	0	0	0
chr11	90260785	90261467	63.458	148.399	8.37e-05	0.000907	0	0	0	0
chr11	90657155	90658247	149.093	282.847	5.14e-05	0.00061	1	0	0	0
chr11	92961847	92962219	489.178	161.102	3.28e-11	2.43e-09	0	0	0	0
chr11	93865110	93872060	2046.49	1323.92	1.16e-06	2.49e-05	0	0	0	0
chr11	93888112	93892821	1040.53	602.629	5.02e-07	1.2e-05	0	0	0	0
chr11	93904544	93912002	2297.69	1507.85	9.62e-06	0.000152	2	0	0	0
chr11	93920905	93926331	1805.16	1049.04	6.06e-08	1.95e-06	0	0	0	0
chr11	93931413	93936659	1477.04	1008.54	3.72e-05	0.000468	0	0	0	0
chr11	94135362	94136066	60.657	155.044	1.19e-05	0.000181	0	0	0	0
chr11	94213603	94214896	551.72	1075.11	5.93e-11	4.14e-09	1	0	0	0
chr11	94291487	94304989	6242.65	4510.94	6.91e-05	0.000777	0	0	0	0
chr11	94409428	94409935	28.492	93.364	2.57e-05	0.000344	1	0	0	0
chr11	94669215	94671250	711.107	1131.72	4.08e-06	7.31e-05	0	0	0	0
chr11	94907455	94907807	562.627	116.935	3.08e-26	2.12e-23	0	0	0	0
chr11	94941154	94946035	511.67	1161.71	1.77e-13	2.09e-11	0	0	0	0
chr11	94946298	94949713	345.009	820.674	2.43e-12	2.34e-10	0	0	0	0
chr11	94949849	94951655	206.677	401.764	5.95e-06	0.0001	0	0	0	0
chr11	95019880	95020404	37.698	128.464	9.71e-07	2.13e-05	0	0	0	0
chr11	95374061	95382460	2116.1	3011.24	1.38e-05	0.000204	0	0	0	0
chr11	95964308	95983750	19167.3	13760.8	9.73e-06	0.000153	1	0	0	0
chr11	96150893	96151524	46.214	141.644	2.34e-06	4.56e-05	0	0	0	0
chr11	96767455	96773910	2016.21	2799.1	5.39e-05	0.000635	1	0	0	0
chr11	96905355	96914213	2429.8	3718.87	8.86e-07	1.96e-05	0	0	0	0
chr11	96914614	96915487	86.097	198.11	1.45e-05	0.000213	0	0	0	0
chr11	96950993	96956563	1857.64	2695.27	5.46e-06	9.35e-05	0	0	0	0
chr11	97022096	97022565	26.493	90.905	5.41e-05	0.000637	1	0	0	0
chr11	97025013	97025482	37.448	118.917	4.29e-05	0.000526	1	0	0	0
chr11	97046561	97048933	632.624	967.239	2.28e-05	0.000313	0	0	0	0
chr11	97052054	97053169	67.386	243.049	1.23e-10	7.95e-09	0	0	0	0
chr11	97053605	97056796	585.357	1175.41	2.02e-08	7.48e-07	0	0	0	0
chr11	97059426	97060779	150.975	449.75	1.29e-14	1.88e-12	0	0	0	0
chr11	97060899	97061948	134.538	296.762	5.25e-07	1.25e-05	0	0	0	0
chr11	97066881	97069762	380.295	824.236	1.9e-11	1.49e-09	0	0	0	0
chr11	97138386	97139816	147.397	383.777	1.19e-07	3.45e-06	0	0	0	0
chr11	97156832	97167035	7926.55	4916.23	9.45e-09	3.85e-07	0	0	0	0
chr11	97167190	97187183	17105.1	10432.2	2.48e-09	1.18e-07	0	0	0	0
chr11	97418536	97420243	185.574	390.493	1.19e-07	3.47e-06	0	0	0	0
chr11	97442232	97447322	1123.08	2289.25	1.51e-14	2.16e-12	1	0	0	0
chr11	97447394	97455096	2666.34	5450.62	1.41e-13	1.69e-11	1	0	0	0
chr11	97455567	97460943	1860.03	3259.72	2.25e-12	2.19e-10	1	0	0	0
chr11	97460985	97462477	370.164	614.157	9.98e-06	0.000156	1	0	0	0
chr11	97462541	97471823	2471.87	5572.91	5.82e-22	2.49e-19	3	0	0	0
chr11	97473348	97474890	235.237	440.205	3.09e-06	5.76e-05	2	0	0	0
chr11	97474955	97480320	1590.12	2884.65	6.26e-11	4.35e-09	2	0	0	0
chr11	97484443	97489230	953.449	1624.35	2.24e-09	1.08e-07	0	0	0	0
chr11	97489290	97490557	151.001	310.75	2.76e-06	5.22e-05	0	0	0	0
chr11	97490820	97493987	653.507	1531.69	1.58e-14	2.25e-12	0	0	0	0
chr11	97495654	97499021	415.342	813.186	6.77e-10	3.65e-08	0	0	0	0
chr11	97499282	97502016	285.587	912.209	3.43e-05	0.000438	0	0	0	0
chr11	97664906	97681218	15992.2	9984.44	1.39e-08	5.42e-07	0	0	0	0
chr11	97710534	97714268	1050.85	1617.19	2.03e-06	4.06e-05	0	0	0	0
chr11	97776032	97782383	5493.9	3459.63	1.35e-07	3.85e-06	0	0	0	0
chr11	97805968	97812130	2713.56	1955.26	7.82e-05	0.000859	0	0	0	0
chr11	98008952	98012434	503.283	883.605	4.51e-07	1.09e-05	1	0	0	0
chr11	98026805	98031676	4597.53	3201.56	2.04e-05	0.000284	1	0	0	0
chr11	98068135	98074706	2889.17	1180.15	2.39e-20	8.35e-18	2	0	0	0
chr11	98117639	98119453	181.215	356.863	2.93e-06	5.5e-05	0	0	0	0
chr11	98207047	98209835	820.155	476.074	1.45e-05	0.000213	0	0	0	0
chr11	98209925	98216236	2521.48	1535.8	4.67e-09	2.06e-07	0	0	0	0
chr11	98218779	98232901	4868.57	2799.8	4.01e-10	2.29e-08	0	0	0	0
chr11	98234061	98236883	682.284	331.823	1.75e-07	4.82e-06	0	0	0	0
chr11	98237083	98238703	689.012	395.449	8.78e-07	1.95e-05	0	0	0	0
chr11	98238827	98247625	3459.04	1920.71	1.98e-10	1.22e-08	0	0	0	0
chr11	98374185	98381259	1570.23	2674.61	1.21e-08	4.78e-07	0	0	0	0
chr11	98420499	98421925	125.837	287.399	2.74e-07	7.14e-06	0	0	0	0
chr11	98422009	98423223	144.846	288.391	1.1e-05	0.00017	0	0	0	0
chr11	98433791	98437097	426.009	704.841	3.13e-05	0.000406	0	0	0	0
chr11	98580188	98583831	672.969	1152.72	8.87e-08	2.69e-06	0	0	0	0
chr11	98583941	98585229	166.841	321.874	1.02e-05	0.000159	0	0	0	0
chr11	98703569	98711388	1955.44	3287.33	4.76e-09	2.1e-07	0	0	0	0
chr11	98712115	98718165	1347.18	2056.15	1.31e-06	2.77e-05	0	0	0	0
chr11	98718203	98719563	143.702	301.277	1.49e-05	0.000218	0	0	0	0
chr11	98725529	98727815	317.294	589.669	4.51e-07	1.09e-05	0	0	0	0
chr11	98753499	98755509	181.124	410.76	9.79e-09	3.98e-07	0	0	0	0
chr11	98761727	98762503	97.643	216.321	1.88e-05	0.000265	1	0	0	0
chr11	98762637	98765025	298.993	691.074	1.68e-12	1.68e-10	1	0	0	0
chr11	98768042	98773254	1813.25	3743.62	6.68e-17	1.42e-14	1	0	0	0
chr11	98935177	98935730	25.738	89.179	6.47e-05	0.000736	0	0	0	0
chr11	98951239	98952287	198.592	424.089	9.6e-06	0.000151	0	0	0	0
chr11	98991832	99016816	14932.4	9299.44	1.26e-09	6.39e-08	0	0	0	0
chr11	99016865	99020621	1934.11	1314.78	2.6e-05	0.000347	0	0	0	0
chr12	100300985	100302863	239.778	442.297	4.04e-06	7.24e-05	0	0	0	0
chr12	100324083	100326427	395.419	686.303	3.9e-05	0.000487	0	0	0	0
chr12	100383740	100389134	726.936	1169.72	1.31e-05	0.000197	0	0	0	0
chr12	100401725	100403781	371.291	610.597	4.17e-05	0.000515	0	0	0	0
chr12	100405627	100406822	136.585	287.767	9.02e-06	0.000144	0	0	0	0
chr12	100465469	100466972	197.151	384.913	4.28e-06	7.59e-05	0	0	0	0
chr12	100498785	100500549	424.541	714.865	4.01e-05	0.000498	0	0	0	0
chr12	100518397	100519385	99.525	210.483	3.88e-05	0.000485	0	0	0	0
chr12	100844426	100844902	15.91	71.923	1.11e-05	0.00017	0	0	0	0
chr12	100877731	100879216	107.955	223.957	6.92e-05	0.000778	0	0	0	0
chr12	101050924	101053241	689.457	421.738	1.57e-05	0.000227	0	0	0	0
chr12	101053298	101056581	865.026	552.588	4.46e-05	0.000543	0	0	0	0
chr12	102892800	102893200	467.755	71.373	3.97e-33	5.74e-30	0	0	0	0
chr12	103423452	103424874	447.266	714.535	6.71e-05	0.000758	2	0	0	0
chr12	103434727	103435968	28.997	272.384	1.99e-25	1.24e-22	4	0	0	0
chr12	103436517	103436915	16.622	95.678	1.87e-08	6.99e-07	4	0	0	0
chr12	103436970	103438553	37.698	448.722	2.3e-43	8.26e-40	4	0	0	0
chr12	103438628	103441055	95.809	778.601	3.13e-52	2.11e-48	4	0	0	0
chr12	10363715	10364084	338.461	79.56	1.25e-17	2.89e-15	0	0	0	0
chr12	105028531	105030721	446.614	695.003	8.42e-05	0.000912	0	0	0	0
chr12	105591303	105592852	122.716	331.457	9.27e-10	4.85e-08	0	0	0	0
chr12	106513035	106513936	810.799	1361	1.7e-07	4.71e-06	0	0	0	0
chr12	107364273	107364641	193.84	44.975	2.79e-11	2.11e-09	0	0	0	0
chr12	107915293	107917775	262.581	794.28	6.23e-17	1.33e-14	0	0	0	0
chr12	108202610	108209215	1586.97	2477.96	2.7e-07	7.03e-06	0	0	0	0
chr12	108210482	108211897	153.728	397.838	3.65e-09	1.67e-07	0	0	0	0
chr12	108252662	108254688	177.744	338.909	1.79e-05	0.000255	0	0	0	0
chr12	108271313	108272531	259.806	481.656	9.71e-06	0.000153	0	0	0	0
chr12	108272599	108273973	130.568	253.843	8.77e-05	0.000944	0	0	0	0
chr12	108311848	108312579	46.857	125.563	4.57e-05	0.000554	3	0	0	0
chr12	108521292	108521746	41.212	120.166	1.72e-05	0.000246	0	0	0	0
chr12	108647622	108650090	434.158	742.658	9.14e-06	0.000145	0	0	0	0
chr12	108650414	108654401	701.939	1138.07	3.87e-07	9.61e-06	0	0	0	0
chr12	108657589	108660690	450.542	718.644	9.27e-05	0.000987	0	0	0	0
chr12	108674293	108675375	182.358	342.803	6.47e-05	0.000736	1	0	0	0
chr12	108676585	108677976	205.364	377.388	5.56e-05	0.000652	1	0	0	0
chr12	108678503	108680363	409.239	669.413	1.84e-05	0.000261	1	0	0	0
chr12	108680645	108684637	956.924	1596.34	9.01e-08	2.72e-06	0	0	0	0
chr12	108687261	108689975	347.461	578.801	1.88e-05	0.000265	0	0	0	0
chr12	108794512	108795036	64.813	168.887	3.25e-05	0.000419	0	0	0	0
chr12	108825667	108828471	400.654	777.722	1.04e-06	2.26e-05	0	0	0	0
chr12	108897472	108899268	317.98	679.547	9.31e-10	4.87e-08	2	0	0	0
chr12	108918916	108920012	114.999	232.622	6.8e-05	0.000767	1	0	0	0
chr12	109025279	109028372	507.318	986.366	1.25e-10	8.09e-09	0	0	0	0
chr12	109665555	109670475	992.564	604.905	1.97e-06	3.95e-05	0	0	0	0
chr12	110109425	110109808	47.548	121.451	9.02e-05	0.000966	0	0	0	0
chr12	110477271	110478594	195.567	440.535	1.12e-08	4.5e-07	1	0	0	0
chr12	110479323	110480335	99.184	241.727	7.34e-07	1.67e-05	1	0	0	0
chr12	110487271	110491005	521.048	970.872	1.16e-09	5.97e-08	1	0	0	0
chr12	110499216	110500668	125.72	286.004	4.5e-07	1.09e-05	0	0	0	0
chr12	110521575	110523164	397.948	675.067	1.29e-05	0.000194	1	0	0	0
chr12	110531471	110533119	181.417	342.361	1.66e-05	0.000238	1	0	0	0
chr12	110543396	110548814	1523.73	2274.57	3.91e-06	7.04e-05	0	0	0	0
chr12	110548960	110551446	638.262	1024.33	1.34e-05	0.000199	0	0	0	0
chr12	110551601	110559204	2389.53	3914.3	8.4e-11	5.65e-09	0	0	0	0
chr12	110562316	110564045	360.181	665.081	4.43e-07	1.08e-05	0	0	0	0
chr12	110564250	110574464	2084.37	3154.17	4.54e-07	1.1e-05	0	0	0	0
chr12	110687954	110696426	5835.3	3882.58	1.93e-06	3.88e-05	0	0	0	0
chr12	110804360	110812052	2004.01	3084.11	5.19e-08	1.71e-06	1	0	0	0
chr12	110812287	110814383	557.422	946.313	1.64e-06	3.36e-05	1	0	0	0
chr12	110818797	110820323	272.543	497.185	1.61e-06	3.3e-05	2	0	0	0
chr12	110854866	110856513	219.699	515.837	1.5e-08	5.78e-07	0	0	0	0
chr12	110859076	110860244	93.188	200.644	5.97e-05	0.00069	0	0	0	0
chr12	110860885	110862653	305.058	608.54	2.45e-08	8.91e-07	0	0	0	0
chr12	110863331	110865168	301.837	534.525	5.32e-06	9.14e-05	0	0	0	0
chr12	110865464	110867801	573.984	977.996	6.78e-06	0.000112	0	0	0	0
chr12	11091188	11091803	40.521	111.795	6.72e-05	0.000759	0	0	0	0
chr12	11091879	11092773	41.531	152.989	6.47e-08	2.05e-06	0	0	0	0
chr12	110972806	110977847	1375.74	2860.71	2.16e-16	4.28e-14	0	0	0	0
chr12	111113595	111114426	121.059	335.679	3.34e-10	1.95e-08	1	0	0	0
chr12	111116713	111119059	270.299	546.787	1.52e-07	4.27e-06	1	0	0	0
chr12	111221280	111222763	151.096	311.705	1.21e-05	0.000183	1	0	0	0
chr12	111234321	111235134	55.24	153.833	4.73e-06	8.26e-05	0	0	0	0
chr12	111239572	111240570	145.42	304.949	2.15e-06	4.26e-05	0	0	0	0
chr12	111241859	111245245	481.628	840.28	9.7e-08	2.9e-06	0	0	0	0
chr12	111259095	111262267	656.144	1098.02	9.99e-07	2.18e-05	0	0	0	0
chr12	111262801	111265402	479.034	754.774	2.81e-05	0.000371	0	0	0	0
chr12	111291085	111293020	452.005	740.382	2.03e-05	0.000283	0	0	0	0
chr12	111293073	111300719	3893.32	5973.31	9.84e-09	4e-07	0	0	0	0
chr12	111301233	111302681	488.581	801.438	5.38e-06	9.23e-05	0	0	0	0
chr12	111308789	111330898	9700.69	13266.8	6.25e-06	0.000105	0	0	0	0
chr12	111333882	111342111	2534.6	3637.18	5.11e-06	8.85e-05	1	0	0	0
chr12	111445236	111446394	93.624	299.626	1.14e-11	9.44e-10	0	0	0	0
chr12	111446447	111447629	82.61	200.681	2.69e-05	0.000358	0	0	0	0
chr12	111448225	111449244	100.837	241.911	1.88e-06	3.79e-05	0	0	0	0
chr12	111449567	111453913	564.168	1036.26	1.43e-09	7.18e-08	0	0	0	0
chr12	111538667	111547849	7566.58	4803.85	6.54e-07	1.51e-05	0	0	0	0
chr12	111668949	111672007	1175.94	1829.85	6.46e-05	0.000735	0	0	0	0
chr12	111678528	111684771	2073.49	3097.04	2.8e-06	5.3e-05	0	0	0	0
chr12	111708772	111711819	937.1	1391.47	7.73e-05	0.000851	0	0	0	0
chr12	111724330	111725733	113.302	279.836	1.01e-07	3e-06	0	0	0	0
chr12	111729202	111729504	16.415	66.012	7.62e-05	0.000842	0	0	0	0
chr12	111729916	111731160	252.938	519.249	8.37e-08	2.56e-06	0	0	0	0
chr12	111731372	111732275	100.401	281.93	1.79e-08	6.76e-07	0	0	0	0
chr12	111761719	111763792	327.575	548.915	1.53e-05	0.000222	0	0	0	0
chr12	111771616	111773153	321.994	521.527	7.02e-05	0.000787	0	0	0	0
chr12	111773247	111776100	757.917	1241.9	1.73e-06	3.53e-05	0	0	0	0
chr12	111776259	111783063	2103.19	3266.22	2.1e-06	4.17e-05	0	0	0	0
chr12	111785394	111792878	2839.18	4619.4	1.57e-10	9.88e-09	0	0	0	0
chr12	111793167	111794253	181.31	367.914	4.94e-06	8.59e-05	0	0	0	0
chr12	111794295	111798053	693.838	1449.26	2.98e-14	4.06e-12	0	0	0	0
chr12	111798240	111799718	313.914	596.095	4.99e-07	1.19e-05	0	0	0	0
chr12	111799855	111812436	3898.39	6089.85	1.58e-08	6.05e-07	0	0	0	0
chr12	111819910	111831869	4424.57	6363.14	6.91e-07	1.58e-05	0	0	0	0
chr12	111831940	111834674	524.981	825.889	3.31e-05	0.000425	0	0	0	0
chr12	112147984	112148807	37.305	168.666	2.23e-09	1.08e-07	0	0	0	0
chr12	112156092	112160547	750.99	1266.06	1.76e-07	4.82e-06	0	0	0	0
chr12	112160830	112162636	201.234	380.655	8.55e-06	0.000137	0	0	0	0
chr12	112168345	112170317	252.179	439.764	1.85e-05	0.000262	0	0	0	0
chr12	112172219	112178818	1262.53	2982.97	1.87e-18	4.89e-16	0	0	0	0
chr12	112178884	112180957	287.283	540.62	1.95e-06	3.91e-05	0	0	0	0
chr12	112259142	112259536	2342.59	432.531	2.12e-55	2.15e-51	0	0	0	0
chr12	112589977	112596943	1077.02	2097.42	3.22e-13	3.65e-11	0	0	0	0
chr12	112597002	112599463	311.368	685.164	2.32e-10	1.41e-08	0	0	0	0
chr12	112599624	112604375	1981.92	3297.17	5.67e-08	1.84e-06	1	0	0	0
chr12	112604635	112616145	5059.05	7555.97	3.2e-06	5.92e-05	1	0	0	0
chr12	112629263	112629778	24.245	84.627	3.34e-05	0.000427	0	0	0	0
chr12	112632963	112634427	98.036	293.934	3.96e-10	2.27e-08	0	0	0	0
chr12	112646277	112664582	6968.07	11729.7	7.72e-12	6.67e-10	1	0	0	0
chr12	112664674	112667365	682.702	1216.49	1.28e-09	6.49e-08	0	0	0	0
chr12	112667460	112672523	1366.86	2437.68	3.94e-11	2.87e-09	0	0	0	0
chr12	112679776	112681845	191.863	369.971	8.81e-06	0.000141	0	0	0	0
chr12	112723446	112746714	11454.7	17638.2	3.9e-08	1.33e-06	1	0	0	0
chr12	112773726	112774797	72.457	177.624	7.59e-06	0.000124	0	0	0	0
chr12	112775269	112779368	787.893	3129.36	1.38e-07	3.94e-06	0	0	0	0
chr12	112779556	112784941	1444.63	5914.53	4.33e-07	1.06e-05	0	0	0	0
chr12	112785100	112789834	529.271	1634.93	5.96e-32	7.15e-29	0	0	0	0
chr12	112790715	112791421	43.349	145.242	1.43e-06	2.99e-05	0	0	0	0
chr12	112791973	112792406	16.324	77.651	2.86e-06	5.39e-05	0	0	0	0
chr12	112810591	112817879	1116.15	1969.1	3.68e-09	1.67e-07	2	0	0	0
chr12	112907906	112923133	4538.94	8498.35	6.31e-14	8.05e-12	1	0	0	0
chr12	112926468	112927876	127.447	329.071	9.23e-09	3.76e-07	1	0	0	0
chr12	112928887	112929209	22.639	85.471	7.91e-05	0.000867	1	0	0	0
chr12	112936159	112939992	372.46	746.218	3.52e-10	2.04e-08	1	0	0	0
chr12	112977015	112984204	1889.3	2603.7	6.91e-05	0.000777	0	0	0	0
chr12	113016087	113017328	141.656	312.035	3.53e-07	8.86e-06	0	0	0	0
chr12	113045522	113049016	724.807	1221.67	2.83e-08	1.01e-06	0	0	0	0
chr12	113049330	113054287	946.59	1926.92	1.12e-14	1.65e-12	0	0	0	0
chr12	113055655	113057703	291.258	495.533	3.55e-05	0.00045	0	0	0	0
chr12	113058069	113072539	2938.82	5698.25	8.61e-19	2.37e-16	0	0	0	0
chr12	113099196	113101426	298.946	555.231	7.3e-07	1.66e-05	0	0	0	0
chr12	113141821	113146506	1286.64	2559.39	1.12e-15	1.96e-13	0	0	0	0
chr12	113156966	113158997	589.63	1026.68	9.97e-08	2.97e-06	0	0	0	0
chr12	113187849	113189134	174.874	449.752	1.36e-09	6.86e-08	0	0	0	0
chr12	113808121	113808447	85.204	1.322	4.72e-16	8.73e-14	1	0	0	0
chr12	116403126	116404881	294.889	529.861	8.95e-06	0.000142	1	0	0	0
chr12	116436211	116444048	2622.8	1889.8	6.46e-05	0.000735	0	0	0	0
chr12	116444126	116448590	1534.07	1028.37	1.52e-05	0.000221	0	0	0	0
chr12	120028567	120029002	287.083	118.587	9.85e-06	0.000155	0	0	0	0
chr12	12307278	12308043	57.696	151.557	9.91e-06	0.000155	1	0	0	0
chr12	15572424	15572770	92.109	22.909	2.95e-05	0.000387	0	0	0	0
chr12	15793262	15795654	169.116	528.429	4.74e-17	1.03e-14	1	0	0	0
chr12	15796236	15797065	54.32	170.355	8.67e-08	2.63e-06	1	0	0	0
chr12	15797251	15798436	89.77	243.012	3.1e-08	1.09e-06	1	0	0	0
chr12	15798657	15799613	45.481	128.243	1.75e-05	0.00025	1	0	0	0
chr12	15800290	15801545	76.523	212.502	8.19e-07	1.84e-05	1	0	0	0
chr12	15804955	15805462	19.881	100.708	2.6e-06	4.97e-05	1	0	0	0
chr12	15805515	15806452	38.087	171.602	3.76e-10	2.17e-08	2	0	0	0
chr12	15806568	15807408	55.421	172.153	1.42e-07	4.02e-06	2	0	0	0
chr12	15807967	15809220	72.734	239.267	1.17e-10	7.62e-09	2	0	0	0
chr12	15809441	15810197	42.748	143.553	2.31e-07	6.13e-06	2	0	0	0
chr12	16012929	16013238	106.457	24.525	3.93e-07	9.73e-06	0	0	0	0
chr12	16537254	16543105	2888.57	4004.29	3.66e-05	0.000462	0	0	0	0
chr12	16543150	16545436	976.657	1633.9	7.47e-09	3.12e-07	0	0	0	0
chr12	16545483	16567199	9630.26	14869.6	2.6e-09	1.24e-07	3	0	0	0
chr12	16567392	16570102	696.789	1119.46	1.33e-06	2.81e-05	1	0	0	0
chr12	16570318	16572260	479.012	746.218	3.43e-05	0.000438	1	0	0	0
chr12	16572590	16588676	6595.22	11232.7	5.97e-14	7.65e-12	2	0	0	0
chr12	16677299	16677939	38.708	123.727	3.04e-06	5.68e-05	0	0	0	0
chr12	16679827	16680467	26.519	124.388	9.3e-08	2.8e-06	0	0	0	0
chr12	16681933	16682443	31.245	102.323	2.29e-05	0.000314	0	0	0	0
chr12	16684202	16684695	24.59	90.023	1.77e-05	0.000252	0	0	0	0
chr12	16688268	16688932	31.75	114.879	2.43e-06	4.7e-05	0	0	0	0
chr12	16696177	16697018	60.885	202.516	6.01e-09	2.57e-07	0	0	0	0
chr12	16698000	16699063	52.024	132.024	5.72e-05	0.000666	0	0	0	0
chr12	16708424	16708885	23.075	86.646	3.64e-05	0.00046	0	0	0	0
chr12	16709840	16710306	20.848	77.43	6.06e-05	0.000698	0	0	0	0
chr12	16711490	16712139	54.847	147.372	2.01e-05	0.00028	0	0	0	0
chr12	16714597	16714980	18.642	69.574	8.31e-05	0.000902	0	0	0	0
chr12	16715934	16717191	68.439	204.316	5.45e-08	1.78e-06	0	0	0	0
chr12	16995104	16998638	605.583	922.483	2.73e-05	0.000362	0	0	0	0
chr12	17785698	17787972	563.041	893.407	1.18e-05	0.000179	0	0	0	0
chr12	19299787	19301133	221.352	76.219	1.54e-07	4.33e-06	0	0	0	0
chr12	19301543	19302143	109.906	28.05	2.34e-06	4.56e-05	0	0	0	0
chr12	19302297	19304117	377.377	155.595	5.81e-09	2.5e-07	0	0	0	0
chr12	19865755	19867651	334.65	167.38	2.53e-05	0.00034	0	0	0	0
chr12	20804588	20805822	306.43	158.166	1.76e-05	0.000251	0	0	0	0
chr12	20809130	20809818	99.939	34.732	6.7e-05	0.000758	1	0	0	0
chr12	21306145	21308125	387.956	641.62	1.35e-05	0.0002	0	0	0	0
chr12	21387578	21401922	5239.79	3519.95	3.01e-06	5.63e-05	0	0	0	0
chr12	22710087	22710313	128.781	26.177	9.48e-08	2.84e-06	0	0	0	0
chr12	24951248	24952914	247.469	457.937	2.77e-06	5.25e-05	0	0	0	0
chr12	26446697	26447145	10.881	72.988	2.92e-06	5.49e-05	0	0	0	0
chr12	28677260	28678074	174.921	319.378	5.05e-05	0.000602	0	0	0	0
chr12	28698307	28698900	105.43	229.869	3.19e-05	0.000413	0	0	0	0
chr12	28769136	28771219	553.506	933.791	4.5e-07	1.09e-05	0	0	0	0
chr12	29974553	29975498	121.361	256.487	7.09e-05	0.000794	1	0	0	0
chr12	29978210	29980491	270.013	487.198	1.63e-05	0.000235	1	0	0	0
chr12	30000692	30004184	982.212	1876.88	1.78e-12	1.78e-10	0	0	0	0
chr12	30010098	30016436	1127.18	1674.06	5.77e-06	9.8e-05	0	0	0	0
chr12	30016621	30017275	117.39	238.973	4.99e-05	0.000595	0	0	0	0
chr12	30691358	30691612	168.521	53.823	2.51e-07	6.59e-06	0	0	0	0
chr12	31275039	31277412	584.489	977.666	6.01e-07	1.4e-05	1	0	0	0
chr12	31296250	31307611	3630.19	5330.89	8.42e-07	1.88e-05	0	0	0	0
chr12	31307653	31315722	1618.59	2736.39	4.62e-09	2.04e-07	0	0	0	0
chr12	31315851	31319327	734.623	1153.23	2.69e-05	0.000357	0	0	0	0
chr12	32822579	32824411	308.29	510.659	3.53e-05	0.000448	0	0	0	0
chr12	32824528	32826865	327.373	579.793	2.98e-06	5.59e-05	0	0	0	0
chr12	33140415	33141204	64.123	173.328	1.79e-06	3.64e-05	0	0	0	0
chr12	33326902	33327569	43.439	117.816	7.18e-05	0.000802	0	0	0	0
chr12	3366424	3367171	43.53	175.715	1.19e-09	6.08e-08	0	0	0	0
chr12	3367260	3367872	52.46	155.118	8.8e-07	1.95e-05	0	0	0	0
chr12	3387355	3388860	136.196	328.336	2.23e-07	5.95e-06	0	0	0	0
chr12	3389392	3390281	90.184	211.18	1.05e-05	0.000163	0	0	0	0
chr12	3466956	3470744	864.702	557.874	3.41e-05	0.000436	0	0	0	0
chr12	3492482	3497667	1586.34	983.946	1.44e-05	0.000212	0	0	0	0
chr12	35503636	35505147	247.267	418.69	8.12e-05	0.000885	0	0	0	0
chr12	35510513	35511477	121.313	255.091	1.13e-05	0.000173	0	0	0	0
chr12	35518743	35519379	32.165	111.465	2.26e-06	4.44e-05	0	0	0	0
chr12	35524193	35525168	132.242	285.673	2.8e-06	5.29e-05	0	0	0	0
chr12	3849402	3850914	143.612	332.779	4.1e-07	1.01e-05	0	0	0	0
chr12	3872431	3874782	254.182	443.876	5.4e-05	0.000636	1	0	0	0
chr12	3892627	3900930	7235.03	5400.94	7.16e-05	0.000799	1	0	0	0
chr12	3901082	3904919	3045.4	2134.06	7.14e-05	0.000798	0	0	0	0
chr12	3904958	3910406	2411.74	1422.9	1.07e-09	5.54e-08	0	0	0	0
chr12	40208931	40219530	5040.42	3445.05	8.91e-05	0.000956	0	0	0	0
chr12	40635792	40636237	15.75	66.967	3.19e-05	0.000413	0	0	0	0
chr12	4707487	4710328	491.892	862.384	2.13e-07	5.71e-06	0	0	0	0
chr12	4849655	4851640	435.09	784.696	5.24e-08	1.72e-06	0	0	0	0
chr12	4857074	4858741	243.27	430.255	1.43e-05	0.00021	0	0	0	0
chr12	51357739	51364309	2429.01	1722.19	5.67e-05	0.000662	0	0	0	0
chr12	51364382	51373185	2494.9	1704.46	4.52e-05	0.000549	1	0	0	0
chr12	55489866	55491810	774.108	1405.1	1.36e-07	3.88e-06	2	0	0	0
chr12	56610445	56611217	25.345	121.341	2.83e-08	1.01e-06	2	0	0	0
chr12	56611565	56612278	35.104	227.263	3.82e-16	7.27e-14	2	0	0	0
chr12	6309634	6310009	200.34	52.759	1.08e-09	5.56e-08	0	0	0	0
chr12	64518510	64518710	527.355	68.913	1.14e-32	1.49e-29	1	0	0	0
chr12	65131846	65133598	268.071	135.622	6.49e-05	0.000738	0	0	0	0
chr12	69184668	69185887	148.247	282.553	9.29e-05	0.000989	0	0	0	0
chr12	69653925	69654410	207.272	498.358	6.36e-08	2.03e-06	0	0	0	0
chr12	70863371	70864650	138.466	309.575	4.12e-07	1.01e-05	0	0	0	0
chr12	70877506	70882863	914.831	1698.81	6.02e-12	5.32e-10	0	0	0	0
chr12	70888346	70892012	653.714	1094.49	9.93e-07	2.17e-05	1	0	0	0
chr12	70892166	70895704	710.3	1234.56	8.33e-09	3.44e-07	1	0	0	0
chr12	70901241	70902129	96.037	208.941	3.57e-05	0.000452	0	0	0	0
chr12	70989614	70997076	2128.94	1487.34	6.95e-05	0.00078	0	0	0	0
chr12	71313617	71313962	16.484	71.483	2.27e-05	0.000312	0	0	0	0
chr12	71314929	71315567	43.987	141.461	2.79e-06	5.28e-05	0	0	0	0
chr12	71316869	71319224	192.346	874.244	7.2e-28	5.75e-25	0	0	0	0
chr12	71897154	71898761	290.499	479.011	7.73e-05	0.000851	0	0	0	0
chr12	71937793	71939560	221.55	412.008	5.21e-06	8.99e-05	0	0	0	0
chr12	71943512	71944434	104.579	239.121	9.94e-06	0.000156	0	0	0	0
chr12	71945324	71947609	299.269	528.284	2.41e-05	0.000327	0	0	0	0
chr12	71950414	71951027	52.853	139.772	7.18e-05	0.000802	0	0	0	0
chr12	71951157	71953238	301.88	511.32	2.44e-05	0.000329	0	0	0	0
chr12	71969601	71970649	100.604	205.343	9.3e-05	0.000989	0	0	0	0
chr12	71971146	71974284	369.469	832.902	8.15e-13	8.67e-11	0	0	0	0
chr12	71975147	71978071	450.563	866.495	1.2e-09	6.13e-08	0	0	0	0
chr12	71982294	71983792	284.801	582.729	3.38e-09	1.55e-07	0	0	0	0
chr12	71983859	71987172	400.357	776.582	6.23e-09	2.65e-07	0	0	0	0
chr12	71988332	71988691	20.753	84.663	7.6e-05	0.00084	0	0	0	0
chr12	71988857	71990670	185.207	455.332	8.51e-11	5.72e-09	0	0	0	0
chr12	73043041	73043850	164.455	59.11	1.16e-06	2.48e-05	1	0	0	0
chr12	73044149	73044839	86.921	26.324	5.11e-05	0.000607	1	0	0	0
chr12	76327633	76329711	237.253	432.202	1.36e-05	0.000202	0	0	0	0
chr12	76570428	76574417	985.339	1636.25	2.04e-06	4.07e-05	0	0	0	0
chr12	76601753	76602746	81.85	182.213	5.58e-05	0.000653	0	0	0	0
chr12	79054209	79055728	310.034	502.619	7.89e-05	0.000865	0	0	0	0
chr12	79066534	79070269	720.46	1169.09	6.44e-07	1.49e-05	0	0	0	0
chr12	7926042	7926425	343.783	75.668	4.56e-20	1.53e-17	0	0	0	0
chr12	80198532	80201045	347.201	561.177	8.27e-05	0.000899	1	0	0	0
chr12	80336957	80340281	1002.14	1606.29	6.75e-07	1.56e-05	1	0	0	0
chr12	80380089	80380915	145.558	277.487	4.35e-05	0.000532	0	0	0	0
chr12	80729491	80729697	128.824	41.413	7.74e-05	0.000852	0	0	0	0
chr12	80792161	80795814	461.773	769.275	2.9e-06	5.46e-05	0	0	0	0
chr12	80948830	80950127	1241.86	766.708	8.44e-05	0.000914	2	0	0	0
chr12	81733535	81735770	414.294	673.965	2.34e-05	0.000319	1	0	0	0
chr12	81735885	81738809	385.793	639.379	1.7e-05	0.000244	1	0	0	0
chr12	81778055	81778959	114.286	242.13	1.98e-05	0.000277	0	0	0	0
chr12	81917479	81919707	347.184	655.756	1.84e-07	5.02e-06	0	0	0	0
chr12	81990528	81993552	543.925	942.126	6.1e-07	1.42e-05	0	0	0	0
chr12	81994768	81996419	265.956	503.06	5.5e-07	1.3e-05	0	0	0	0
chr12	82424551	82425535	189.407	358.956	1.1e-05	0.00017	0	0	0	0
chr12	82437145	82441427	762.967	1146.22	1.88e-05	0.000265	0	0	0	0
chr12	8317195	8319669	785.969	1349.43	4.98e-09	2.19e-07	0	0	0	0
chr12	8319707	8326960	1590.15	2712.93	9.09e-11	6.06e-09	0	0	0	0
chr12	8331365	8332753	321.934	542.894	5.83e-05	0.000677	0	0	0	0
chr12	83645960	83650789	1555.76	1015.59	4.17e-05	0.000514	1	0	0	0
chr12	83651040	83654828	1193.62	661.923	1.62e-07	4.49e-06	2	0	0	0
chr12	83654885	83682928	9317.41	6185.96	3.61e-06	6.59e-05	3	0	0	0
chr12	83794923	83796666	377.144	652.341	1.86e-06	3.76e-05	0	0	0	0
chr12	83951113	83952911	240.814	740.237	1.33e-14	1.93e-12	0	0	0	0
chr12	83992548	83993116	52.689	145.389	1.27e-05	0.000192	0	0	0	0
chr12	84136525	84137018	21.443	86.719	4.23e-06	7.52e-05	1	0	0	0
chr12	84151473	84152836	273.026	517.344	3.33e-05	0.000427	0	0	0	0
chr12	84169170	84175307	1810.37	3611.89	9.45e-16	1.67e-13	0	0	0	0
chr12	84191816	84193305	132.173	273.339	1.34e-05	0.0002	0	0	0	0
chr12	84213743	84215208	133.99	299.039	2.36e-06	4.59e-05	1	0	0	0
chr12	84602684	84608124	1309.6	2663.88	1.75e-16	3.55e-14	0	0	0	0
chr12	84608225	84609704	514.233	976.198	8.32e-10	4.4e-08	0	0	0	0
chr12	84610843	84614690	616.917	1319.73	4.9e-15	7.7e-13	1	0	0	0
chr12	84614872	84615454	24.473	86.096	8.08e-05	0.000882	1	0	0	0
chr12	84648302	84650123	282.531	483.528	1.74e-05	0.000248	0	0	0	0
chr12	84762549	84766031	1280.42	1856.72	3.08e-05	0.0004	0	0	0	0
chr12	84768682	84771354	457.266	793.359	2.25e-07	6e-06	0	0	0	0
chr12	84783485	84784511	68.694	172.887	1.11e-05	0.00017	0	0	0	0
chr12	84784781	84785882	99.896	242.241	1.62e-06	3.34e-05	0	0	0	0
chr12	84788799	84789945	86.14	266.399	2.3e-10	1.4e-08	0	0	0	0
chr12	84790102	84790746	38.251	111.832	5.37e-05	0.000633	0	0	0	0
chr12	84791222	84792470	71.011	251.126	6.32e-12	5.55e-10	0	0	0	0
chr12	84793528	84795939	149.922	394.569	3e-11	2.25e-09	0	0	0	0
chr12	84798494	84799529	48.675	131.841	7.33e-05	0.000816	0	0	0	0
chr12	84803547	84804654	90.249	219.588	1.49e-06	3.1e-05	0	0	0	0
chr12	84805024	84806012	52.555	154.751	5.22e-06	9.01e-05	0	0	0	0
chr12	84807305	84808144	61.002	146.306	6.22e-05	0.000713	0	0	0	0
chr12	84827479	84828022	27.482	90.097	3.57e-05	0.000452	0	0	0	0
chr12	84828664	84829389	36.322	141.424	4.94e-08	1.63e-06	0	0	0	0
chr12	84830003	84830803	48.329	136.21	1.19e-05	0.000182	0	0	0	0
chr12	84852967	84854054	72.665	227.922	1.28e-08	5.05e-07	1	0	0	0
chr12	84865416	84866537	58.132	164.223	1.65e-06	3.38e-05	2	0	0	0
chr12	84867189	84868164	71.107	208.317	3.61e-07	9.05e-06	2	0	0	0
chr12	84918205	84921499	834.376	1296.97	6.72e-06	0.000111	0	0	0	0
chr12	84933757	84936158	419.918	670.403	4.05e-05	0.000503	2	0	0	0
chr12	85141938	85142440	44.54	124.975	1.67e-05	0.00024	0	0	0	0
chr12	85166182	85167357	84.215	195.908	4.44e-05	0.000541	1	0	0	0
chr12	85220785	85227588	1736.79	2705.37	4.61e-08	1.54e-06	0	0	0	0
chr12	85303309	85306403	572.438	984.348	3.41e-07	8.61e-06	1	0	0	0
chr12	85474812	85477077	840.155	1340.4	5.45e-07	1.29e-05	0	0	0	0
chr12	85631657	85634690	334.559	593.303	2.62e-06	5e-05	0	0	0	0
chr12	85638513	85639468	114.498	302.821	5.76e-08	1.87e-06	0	0	0	0
chr12	85818404	85820805	523.314	804.117	6.3e-05	0.00072	0	0	0	0
chr12	86085437	86086520	111.697	241.103	1.64e-05	0.000237	0	0	0	0
chr12	86470158	86470686	45.619	124.609	3.18e-05	0.000412	1	0	0	0
chr12	86714687	86715622	124.205	299.147	1.63e-07	4.54e-06	0	0	0	0
chr12	86720070	86723513	451.776	879.896	1.34e-09	6.77e-08	0	0	0	0
chr12	86881162	86883981	954.865	2342.67	2.36e-17	5.32e-15	1	0	0	0
chr12	86957649	86964047	1859.03	2846.5	7e-08	2.2e-06	0	0	0	0
chr12	87127117	87128701	182.156	330.796	4.87e-05	0.000583	0	0	0	0
chr12	87160892	87165014	743.363	1130.95	1.47e-05	0.000216	0	0	0	0
chr12	8787295	8794090	2641.56	3825.05	1.34e-05	0.0002	1	0	0	0
chr12	8975262	8975605	20.571	80.845	2.47e-05	0.000333	1	0	0	0
chr12	8980397	8982819	475.184	745.41	8.48e-05	0.000918	2	0	0	0
chr12	8983558	8984523	103.129	260.268	3.38e-07	8.57e-06	1	0	0	0
chr12	8984590	8986326	276.726	495.644	2.05e-05	0.000286	1	0	0	0
chr12	8987526	8989450	282.095	505.482	2.73e-06	5.18e-05	0	0	0	0
chr12	8992103	8993918	167.558	353.669	3.33e-06	6.15e-05	0	0	0	0
chr12	9004580	9005499	333.635	576.633	3.79e-05	0.000475	0	0	0	0
chr12	9005650	9006489	88.458	201.525	1.95e-05	0.000273	0	0	0	0
chr12	9012236	9013608	141.587	273.044	5.61e-05	0.000656	0	0	0	0
chr12	9086549	9086767	115.391	23.717	7.07e-09	2.97e-07	0	0	0	0
chr12	91646290	91649093	441.638	708.183	2.57e-05	0.000344	0	0	0	0
chr12	91812508	91816056	1049.94	1589.14	4.4e-06	7.78e-05	0	0	0	0
chr12	91835357	91838140	642.573	958.133	7.17e-05	0.0008	1	0	0	0
chr12	91838243	91839898	447.65	743.757	8.86e-06	0.000141	1	0	0	0
chr12	93576919	93577291	10920.8	3986.24	1.06e-24	6.06e-22	0	0	0	0
chr12	95780093	95780597	12.513	79.743	7.3e-08	2.27e-06	0	0	0	0
chr12	98678242	98681319	551.703	1004.28	1.15e-08	4.6e-07	0	0	0	0
chr12	98681551	98683094	228.918	455.184	3.18e-07	8.11e-06	0	0	0	0
chr12	98686792	98691442	796.954	1725.24	2.74e-15	4.54e-13	0	0	0	0
chr12	98691573	98693324	250.361	449.824	1.45e-05	0.000213	2	0	0	0
chr12	98702639	98703392	116.773	254.834	2.89e-05	0.00038	1	0	0	0
chr13	100032259	100032823	113.164	41.267	4.76e-05	0.000573	0	0	0	0
chr13	100738286	100742041	824.112	525.382	2.78e-05	0.000368	0	0	0	0
chr13	100777242	100786322	6232.17	3929.13	6.06e-09	2.59e-07	1	0	0	0
chr13	102734525	102739695	919.23	1911.28	2.01e-12	1.99e-10	0	0	0	0
chr13	102741408	102742375	75.418	174.393	4.49e-05	0.000545	1	0	0	0
chr13	102749980	102751786	235.009	501.335	6.33e-08	2.02e-06	1	0	0	0
chr13	102752063	102753120	77.624	180.891	2.09e-05	0.000291	0	0	0	0
chr13	102757588	102759098	235.354	484.812	6.94e-08	2.18e-06	0	0	0	0
chr13	102760447	102761218	54.044	144.397	1.26e-05	0.00019	0	0	0	0
chr13	102780899	102782217	86.852	214.008	4.55e-06	8e-05	0	0	0	0
chr13	102793887	102794727	81.047	197.192	1.24e-05	0.000187	0	0	0	0
chr13	102795156	102796686	134.055	298.598	5.5e-07	1.3e-05	0	0	0	0
chr13	103821228	103821785	59.992	162.865	2.81e-06	5.32e-05	0	0	0	0
chr13	104445275	104445839	19.514	75.264	6.13e-05	0.000704	0	0	0	0
chr13	107726463	107727559	263.086	481.984	6.1e-06	0.000103	0	0	0	0
chr13	107858846	107859869	30.007	98.247	3.32e-05	0.000426	0	0	0	0
chr13	108138903	108139449	1282.3	265.333	1.69e-07	4.68e-06	1	0	0	0
chr13	109681088	109681453	119.76	27.205	1.45e-06	3.02e-05	1	0	0	0
chr13	109937705	109938397	35.976	116.348	3.79e-06	6.85e-05	0	0	0	0
chr13	109939531	109940158	25.898	95.421	4.95e-06	8.6e-05	0	0	0	0
chr13	109945841	109946844	54.023	134.558	6.19e-05	0.00071	0	0	0	0
chr13	109947513	109948633	60.54	175.825	7.46e-07	1.69e-05	0	0	0	0
chr13	109949931	109951929	194.626	421.664	9.73e-08	2.91e-06	0	0	0	0
chr13	110516959	110517162	154.519	23.093	1.44e-11	1.17e-09	0	0	0	0
chr13	110602878	110603284	2129.56	583.095	6.6e-30	6.59e-27	0	0	0	0
chr13	110743859	110744622	5139.44	2067.71	4.44e-20	1.5e-17	0	0	0	0
chr13	111421480	111422541	174.831	80.882	8.82e-05	0.000948	0	0	0	0
chr13	111427091	111429043	355.709	189.482	8.51e-05	0.000919	0	0	0	0
chr13	111430966	111434454	891.757	459.223	9.93e-09	4.03e-07	0	0	0	0
chr13	111434674	111441046	1642.41	978.105	3.04e-07	7.81e-06	0	0	0	0
chr13	111442242	111444777	449.877	232.071	1.87e-06	3.78e-05	0	0	0	0
chr13	111477804	111485210	1481.35	950.792	2.99e-05	0.00039	0	0	0	0
chr13	112593656	112595084	843.393	502.949	1.3e-06	2.76e-05	0	0	0	0
chr13	112632035	112632403	221.331	38.991	1.71e-14	2.42e-12	0	0	0	0
chr13	113610664	113613738	457.383	780.913	4.97e-07	1.19e-05	1	0	0	0
chr13	113615147	113616590	104.739	257.404	1.74e-07	4.8e-06	0	0	0	0
chr13	113616642	113618048	134.103	493.294	1.66e-20	5.9e-18	0	0	0	0
chr13	113722603	113723509	287.905	101.111	4.96e-10	2.78e-08	3	0	0	0
chr13	114453991	114454442	37.949	130.85	3.85e-06	6.95e-05	0	0	0	0
chr13	115089267	115089905	75.928	214.632	4.27e-07	1.04e-05	0	0	0	0
chr13	115742115	115742500	781.121	251.125	1.74e-21	6.93e-19	0	0	0	0
chr13	118386387	118387097	54.64	142.121	5.23e-05	0.000619	0	0	0	0
chr13	12400733	12402644	611.976	341.297	6.38e-06	0.000107	0	0	0	0
chr13	12404054	12409032	1372.68	856.103	3.3e-06	6.09e-05	0	0	0	0
chr13	12414918	12436852	10484.1	7540.9	7.1e-06	0.000117	0	0	0	0
chr13	12451320	12452611	89.792	243.893	1.65e-08	6.28e-07	0	0	0	0
chr13	12453085	12457288	367.73	812.195	6.17e-13	6.72e-11	0	0	0	0
chr13	12458039	12458978	67.567	164.811	1.7e-05	0.000243	0	0	0	0
chr13	12621107	12621644	37.401	112.309	2.34e-05	0.000318	0	0	0	0
chr13	13467922	13468855	95.394	206.114	3.08e-05	0.0004	0	0	0	0
chr13	13476647	13478462	155.589	366.299	1.13e-08	4.53e-07	0	0	0	0
chr13	13508053	13509645	174.123	329.547	4.28e-05	0.000525	0	0	0	0
chr13	13860438	13861156	909.669	344.159	3.65e-15	5.97e-13	0	0	0	0
chr13	14154375	14155804	178.988	77.871	2.21e-05	0.000305	0	0	0	0
chr13	14157741	14160216	564.794	344.196	8.11e-05	0.000885	0	0	0	0
chr13	14163942	14165455	210.902	102.727	8.34e-05	0.000904	0	0	0	0
chr13	14190153	14194263	980.444	645.584	7.8e-05	0.000857	0	0	0	0
chr13	14999476	14999858	190.464	36.09	3.28e-14	4.46e-12	0	0	0	0
chr13	15724394	15726766	350.417	764.686	2.97e-12	2.79e-10	0	0	0	0
chr13	21368532	21369871	145.675	286.849	2.66e-05	0.000354	0	0	0	0
chr13	21387866	21389001	134.608	262.361	3.96e-05	0.000493	0	0	0	0
chr13	21395960	21396582	47.963	172.338	1.22e-07	3.53e-06	0	0	0	0
chr13	21398947	21400244	83.939	206.48	2.67e-05	0.000355	0	0	0	0
chr13	21447597	21448661	123.933	293.385	3.06e-07	7.86e-06	1	0	0	0
chr13	21519732	21520953	115.21	251.347	2.38e-05	0.000323	0	0	0	0
chr13	25017800	25018695	68.832	169.106	1.55e-05	0.000224	0	0	0	0
chr13	28951759	28952939	134.953	367.916	1.05e-07	3.1e-06	0	0	0	0
chr13	3372723	3373723	2326.01	3258.87	1.83e-05	0.000259	2	0	0	0
chr13	34074360	34075519	852.952	1328.51	2.48e-06	4.78e-05	0	0	0	0
chr13	34127086	34129472	1448.37	2004.86	8.51e-05	0.00092	0	0	0	0
chr13	34191823	34193202	98.636	223.149	7.92e-05	0.000868	0	0	0	0
chr13	34195018	34196167	76.545	193.081	1.83e-06	3.7e-05	0	0	0	0
chr13	34304122	34304687	17.127	73.649	1.12e-05	0.000172	0	0	0	0
chr13	34637547	34638525	85.268	252.595	1.32e-09	6.68e-08	0	0	0	0
chr13	34638551	34639556	75.051	167.637	8.14e-05	0.000888	0	0	0	0
chr13	34647735	34648665	47.389	129.711	6.63e-05	0.00075	0	0	0	0
chr13	3484836	3486134	195.769	79.89	3.21e-06	5.94e-05	0	0	0	0
chr13	34889795	34901590	3930.97	2749.68	6.33e-05	0.000723	0	0	0	0
chr13	3563634	3565981	720.85	444.537	5.35e-05	0.000631	0	0	0	0
chr13	37928730	37932944	1772.65	2738.16	1.44e-06	3.01e-05	0	0	0	0
chr13	41016985	41020442	552.963	995.986	6.76e-09	2.85e-07	0	0	0	0
chr13	41305188	41305397	119.22	31.501	2.46e-06	4.74e-05	0	0	0	0
chr13	41315558	41316079	22.017	85.177	1.22e-05	0.000185	0	0	0	0
chr13	41316228	41317215	52.805	158.349	5.09e-07	1.21e-05	0	0	0	0
chr13	42084409	42086988	185	575.385	9.41e-17	1.97e-14	0	0	0	0
chr13	42094635	42095367	61.645	154.163	2.11e-05	0.000293	0	0	0	0
chr13	42154705	42157167	240.154	494.579	1.49e-07	4.2e-06	0	0	0	0
chr13	42168100	42168388	16.346	70.235	5.47e-05	0.000643	0	0	0	0
chr13	42183491	42184417	63.963	187.795	4.5e-06	7.93e-05	0	0	0	0
chr13	42436589	42436968	204.294	14.319	5.15e-23	2.47e-20	0	0	0	0
chr13	43199939	43202641	606.554	941.868	3.28e-05	0.000422	0	0	0	0
chr13	44731880	44732691	115.784	35.87	1.79e-05	0.000254	0	0	0	0
chr13	44733703	44738055	1045.14	440.314	8.55e-15	1.29e-12	0	0	0	0
chr13	44738137	44742062	1368.96	704.253	2.96e-10	1.74e-08	3	0	0	0
chr13	44742225	44743503	207.022	81.139	8.46e-07	1.89e-05	3	0	0	0
chr13	44743606	44744821	268.624	132.172	4.12e-05	0.00051	4	0	0	0
chr13	44745564	44748964	621.532	239.12	9.97e-11	6.6e-09	4	0	0	0
chr13	44749036	44751683	534.809	260.157	4.51e-08	1.51e-06	5	0	0	0
chr13	44751747	44755059	708.358	300.286	3.95e-12	3.62e-10	5	0	0	0
chr13	44757121	44758760	246.74	112.676	4.73e-06	8.27e-05	3	0	0	0
chr13	44759307	44761591	486.549	238.863	5.49e-07	1.29e-05	3	0	0	0
chr13	44761660	44763596	569.68	304.178	3.41e-07	8.61e-06	2	0	0	0
chr13	44763729	44765920	481.637	193.778	7.08e-11	4.86e-09	0	0	0	0
chr13	44766469	44768699	426.583	224.508	9.67e-06	0.000152	0	0	0	0
chr13	44769788	44772253	462.805	187.133	2.29e-11	1.76e-09	1	0	0	0
chr13	44772321	44774611	636.315	279.249	3.01e-10	1.77e-08	1	0	0	0
chr13	44774694	44777609	680.989	320.809	4.87e-10	2.73e-08	1	0	0	0
chr13	44777840	44780425	463.888	186.986	1.36e-10	8.69e-09	1	0	0	0
chr13	44782910	44784898	403.646	195.137	7.64e-07	1.73e-05	1	0	0	0
chr13	44786246	44786982	87.819	26.728	5.83e-05	0.000677	0	0	0	0
chr13	44789839	44790874	129.601	44.204	7.65e-06	0.000124	0	0	0	0
chr13	44817477	44818591	136.235	33.74	1.2e-06	2.56e-05	4	0	0	0
chr13	44820562	44821840	181.672	82.938	4.42e-05	0.000539	3	0	0	0
chr13	44822352	44824503	474.912	248.996	3.97e-06	7.13e-05	1	0	0	0
chr13	44824666	44826502	397.495	200.681	8.7e-06	0.000139	1	0	0	0
chr13	44826570	44828401	429.63	197.192	3.33e-08	1.16e-06	0	0	0	0
chr13	44828774	44830581	323.406	150.308	5.91e-06	0.0001	0	0	0	0
chr13	44830629	44831802	270.161	117.375	4.83e-06	8.43e-05	0	0	0	0
chr13	44832057	44835334	623.853	264.233	1.62e-12	1.62e-10	0	0	0	0
chr13	44853556	44855592	449.467	202.442	7.42e-09	3.1e-07	0	0	0	0
chr13	44869448	44870808	703.873	426.511	1.31e-05	0.000196	0	0	0	0
chr13	44873697	44876434	677.315	403.821	1.08e-05	0.000166	0	0	0	0
chr13	44876543	44880993	794.982	492.119	2.37e-05	0.000322	0	0	0	0
chr13	44883123	44884048	167.187	61.203	1.97e-06	3.96e-05	0	0	0	0
chr13	44887348	44890020	707.196	352.53	8.43e-09	3.47e-07	0	0	0	0
chr13	44890362	44892976	556.96	343.095	5.99e-05	0.000692	0	0	0	0
chr13	44895884	44900937	2112.44	1436.48	4.7e-05	0.000567	1	0	0	0
chr13	45566418	45568385	209.797	513.413	6.15e-12	5.43e-10	0	0	0	0
chr13	46680643	46696163	5179.45	3274.77	3.25e-07	8.27e-06	2	0	0	0
chr13	46698695	46700024	335.591	185.995	5.47e-05	0.000643	1	0	0	0
chr13	46700190	46704305	903.856	505.042	2.5e-07	6.57e-06	1	0	0	0
chr13	46814901	46816353	233.787	460.102	4.89e-06	8.52e-05	0	0	0	0
chr13	46830801	46831730	90.754	203.544	2.27e-05	0.000311	0	0	0	0
chr13	47084091	47093405	2538.39	1409.57	2.82e-09	1.33e-07	1	0	0	0
chr13	47093507	47096353	945.763	520.169	7.36e-07	1.67e-05	0	0	0	0
chr13	47096427	47104596	2512.04	1573.46	1.18e-07	3.43e-06	0	0	0	0
chr13	48488866	48491357	333.109	580.822	1.88e-05	0.000266	0	0	0	0
chr13	48535252	48539961	1185.1	660.087	3.44e-06	6.31e-05	0	0	0	0
chr13	48802713	48804674	234.983	636.958	7.31e-14	9.18e-12	0	0	0	0
chr13	48804997	48808421	334.948	799.86	3.96e-13	4.44e-11	1	0	0	0
chr13	48813294	48823292	1667.84	3044.16	1.04e-13	1.27e-11	1	0	0	0
chr13	49189343	49191295	172.837	447.07	4.57e-11	3.29e-09	0	0	0	0
chr13	49193033	49196726	799.906	1621.42	5.93e-13	6.51e-11	0	0	0	0
chr13	49381874	49385631	1164.42	1685.19	2.95e-05	0.000387	0	0	0	0
chr13	49646449	49647196	102.762	35.099	6.83e-05	0.000769	0	0	0	0
chr13	49658078	49666499	2114.04	1386.63	1.6e-06	3.29e-05	0	0	0	0
chr13	50431266	50432574	351.458	570.1	8.32e-05	0.000902	0	0	0	0
chr13	51108816	51111715	668.407	411.017	3.06e-05	0.000398	0	0	0	0
chr13	51111866	51114267	600.878	307.372	1.48e-08	5.72e-07	1	0	0	0
chr13	51117691	51120865	492.401	207.105	1.48e-10	9.37e-09	1	0	0	0
chr13	51120904	51126152	1374.49	832.9	5.42e-07	1.28e-05	3	0	0	0
chr13	51126285	51130295	1242.38	733.441	1.78e-07	4.88e-06	4	0	0	0
chr13	51134065	51137777	1324.44	788.329	2.44e-07	6.42e-06	4	0	0	0
chr13	51138425	51142154	1514.07	1001.64	2.7e-05	0.000359	2	0	0	0
chr13	51142340	51151439	3398.1	2220.55	5.84e-06	9.89e-05	1	0	0	0
chr13	51846938	51848655	272.085	724.67	6.29e-13	6.85e-11	0	0	0	0
chr13	52966319	52968977	363.642	627.999	2e-06	4.01e-05	0	0	0	0
chr13	53109857	53112443	313.34	916.832	8.47e-19	2.34e-16	0	0	0	0
chr13	53115895	53116962	67.891	168.372	1.77e-05	0.000252	0	0	0	0
chr13	53117143	53119114	253.12	632.405	5.62e-13	6.2e-11	0	0	0	0
chr13	53120176	53121695	118.124	280.791	2.14e-07	5.74e-06	0	0	0	0
chr13	53125505	53126125	30.214	92.74	6.39e-05	0.000728	0	0	0	0
chr13	54576280	54581635	681.644	1598.47	1.73e-19	5.38e-17	0	0	0	0
chr13	55229187	55231434	580.833	358.663	4.36e-05	0.000533	0	0	0	0
chr13	55232507	55236494	1144.94	599.545	1.75e-07	4.82e-06	0	0	0	0
chr13	55236562	55238058	471.468	234.128	2.91e-06	5.47e-05	0	0	0	0
chr13	55238133	55244506	2629.83	1659.12	2.38e-06	4.62e-05	0	0	0	0
chr13	55257665	55260832	729.504	323.123	2.36e-11	1.81e-09	7	0	0	0
chr13	55267369	55269002	461.661	257.918	1.25e-05	0.000189	2	0	0	0
chr13	55269074	55274386	2012.26	1272.99	3.55e-07	8.9e-06	2	0	0	0
chr13	55274526	55278148	1275.08	729.329	4.67e-08	1.56e-06	1	0	0	0
chr13	55280485	55285556	1348.37	752.092	6.53e-08	2.07e-06	0	0	0	0
chr13	55289013	55309910	7332.01	4787.44	1.14e-06	2.46e-05	0	0	0	0
chr13	55382887	55383803	55.304	145.462	8.29e-05	0.000901	1	0	0	0
chr13	55474618	55477751	440.645	1117.51	1.43e-18	3.8e-16	0	0	0	0
chr13	55480735	55481430	46.56	140.542	1.76e-06	3.58e-05	0	0	0	0
chr13	55481506	55483181	210.073	682.19	9.95e-20	3.24e-17	0	0	0	0
chr13	55528717	55536225	3782.43	5206.53	1.29e-05	0.000193	0	0	0	0
chr13	55603821	55605381	172.142	397.03	5.73e-08	1.86e-06	1	0	0	0
chr13	55608020	55609840	296.999	629.76	1.29e-09	6.55e-08	1	0	0	0
chr13	55723134	55724023	98.653	215.477	2.92e-05	0.000383	0	0	0	0
chr13	56072875	56073271	35.333	102.176	6.14e-05	0.000706	0	0	0	0
chr13	56074166	56082369	1460.64	2455.16	6.2e-10	3.38e-08	0	0	0	0
chr13	56082692	56085156	516.641	993.563	1e-10	6.62e-09	0	0	0	0
chr13	56086139	56089640	716.2	1207.68	1.37e-07	3.9e-06	0	0	0	0
chr13	56097118	56098273	95.809	222.159	6.93e-06	0.000114	0	0	0	0
chr13	56102763	56105939	619.956	1059.47	8.5e-08	2.59e-06	0	0	0	0
chr13	56110895	56112615	214.139	383.701	3.78e-05	0.000475	2	0	0	0
chr13	56118176	56120565	344.586	612.468	7.65e-07	1.73e-05	2	0	0	0
chr13	56122393	56128675	1167.49	2211.08	2.35e-12	2.28e-10	0	0	0	0
chr13	58127781	58128324	116.859	320.04	5.04e-09	2.21e-07	1	0	0	0
chr13	58159612	58161855	295.177	644.557	9.03e-11	6.03e-09	0	0	0	0
chr13	58389171	58401580	6614.5	3138.45	3.74e-15	6.07e-13	0	0	0	0
chr13	5864069	5869119	3389.12	2287.63	6.59e-06	0.00011	1	0	0	0
chr13	59655004	59656808	206.879	405.62	1.05e-06	2.27e-05	0	0	0	0
chr13	60176093	60176608	26.977	89.509	3.61e-05	0.000457	0	0	0	0
chr13	60760426	60762122	455.337	978.659	4.95e-12	4.47e-10	0	0	0	0
chr13	61739307	61740108	134.927	53.933	5.17e-05	0.000613	0	0	0	0
chr13	61743973	61744770	193.063	75.227	1.75e-05	0.00025	0	0	0	0
chr13	62046251	62049800	1079.86	538.489	4.25e-10	2.42e-08	0	0	0	0
chr13	62109447	62113390	726.241	415.973	1.27e-06	2.69e-05	0	0	0	0
chr13	62169347	62170627	174.14	77.651	5.01e-05	0.000598	0	0	0	0
chr13	62172468	62173106	137.09	47.802	1.23e-05	0.000186	0	0	0	0
chr13	62232627	62234228	217.26	95.09	5.31e-06	9.13e-05	1	0	0	0
chr13	62234306	62235598	241.647	109.739	3.51e-05	0.000446	1	0	0	0
chr13	62700118	62702253	312.788	138.706	2.87e-07	7.42e-06	0	0	0	0
chr13	63240924	63243426	434.494	671.652	7.49e-05	0.00083	0	0	0	0
chr13	64131374	64132911	372.072	186.361	5.22e-06	9e-05	0	0	0	0
chr13	64133100	64146423	4913.62	3301.83	7.14e-06	0.000117	1	0	0	0
chr13	65478729	65481770	887.113	473.944	2.08e-07	5.58e-06	1	0	0	0
chr13	65481853	65483517	382.677	196.384	7.16e-06	0.000118	0	0	0	0
chr13	65646540	65647487	208.813	92.447	1.35e-05	0.000201	0	0	0	0
chr13	65649390	65650876	337.494	181.846	2.27e-05	0.000311	0	0	0	0
chr13	65692287	65694071	481.503	232.768	5.44e-07	1.29e-05	0	0	0	0
chr13	65803050	65804200	147.194	42.588	2.4e-06	4.65e-05	0	0	0	0
chr13	65804367	65806067	465.105	211.364	1.22e-08	4.82e-07	0	0	0	0
chr13	65907277	65907950	127.102	37.926	1.14e-05	0.000175	0	0	0	0
chr13	65976566	65978149	250.025	125.196	5.36e-05	0.000632	1	0	0	0
chr13	6599506	6604272	1679.98	1087.08	3.26e-06	6.02e-05	0	0	0	0
chr13	6604352	6623764	7818.15	4802.71	9.31e-10	4.87e-08	0	0	0	0
chr13	66119428	66120274	166.984	63.075	1.34e-05	0.0002	0	0	0	0
chr13	66120957	66123320	564.38	247.858	2.79e-10	1.65e-08	0	0	0	0
chr13	6624188	6626110	658.293	371.401	4.53e-06	7.97e-05	0	0	0	0
chr13	6628013	6630609	387.658	218.303	2.48e-05	0.000334	0	0	0	0
chr13	66281562	66282564	195.29	87.05	2.54e-05	0.000341	0	0	0	0
chr13	66282882	66284370	341.163	178.101	1.3e-05	0.000195	0	0	0	0
chr13	6632646	6639371	1591.69	1077.38	1.35e-05	0.000201	0	0	0	0
chr13	66426297	66428445	334.486	130.776	9.65e-10	5.01e-08	0	0	0	0
chr13	66429536	66432392	1035.24	502.62	5.78e-11	4.05e-09	0	0	0	0
chr13	66432513	66436724	1277.43	771.405	2.35e-06	4.57e-05	0	0	0	0
chr13	66551359	66552293	148.959	52.501	4.67e-06	8.18e-05	1	0	0	0
chr13	66569980	66571205	277.762	137.312	3.69e-05	0.000465	0	0	0	0
chr13	66571658	66572338	96.521	25.149	3.22e-06	5.96e-05	0	0	0	0
chr13	66572398	66573590	273.898	145.756	7.76e-05	0.000853	0	0	0	0
chr13	66573682	66577709	758.12	313.981	4.82e-15	7.59e-13	0	0	0	0
chr13	66588381	66594923	2141.7	1357.25	2.06e-07	5.55e-06	1	0	0	0
chr13	66633505	66635887	456.058	223.37	1.48e-07	4.19e-06	0	0	0	0
chr13	66669211	66671754	526.193	193.668	2.15e-14	2.98e-12	0	0	0	0
chr13	66672032	66674663	825.053	402.866	1.7e-10	1.06e-08	0	0	0	0
chr13	66674975	66679328	1239.26	742.913	1e-07	2.97e-06	0	0	0	0
chr13	66738848	66740808	450.27	235.118	1.02e-06	2.22e-05	1	0	0	0
chr13	66794146	66795498	300.784	157.541	2.41e-05	0.000326	0	0	0	0
chr13	66849914	66851852	272.478	101.515	1.08e-08	4.34e-07	0	0	0	0
chr13	67408818	67416590	2160.39	1407.44	7.39e-07	1.68e-05	0	0	0	0
chr13	69612275	69639914	21049.9	13766.7	4e-08	1.36e-06	1	0	0	0
chr13	73627141	73628038	50.095	141.901	6.36e-06	0.000106	2	0	0	0
chr13	73628045	73629047	82.169	227.152	5.24e-08	1.72e-06	2	0	0	0
chr13	73629365	73630647	74.132	195.43	2.71e-06	5.16e-05	2	0	0	0
chr13	73633072	73635810	516.637	1025.65	4.74e-11	3.4e-09	2	0	0	0
chr13	73635903	73637948	284.779	608.871	2.5e-10	1.5e-08	1	0	0	0
chr13	73638609	73640348	230.533	503.133	5.36e-09	2.33e-07	0	0	0	0
chr13	73643948	73646720	348.976	623.593	1.18e-06	2.53e-05	0	0	0	0
chr13	73647144	73649521	297.163	696.214	8.54e-11	5.74e-09	0	0	0	0
chr13	73778325	73782586	849.505	558.682	7.94e-05	0.000869	0	0	0	0
chr13	75929099	75930402	113.441	282.7	3.68e-08	1.27e-06	0	0	0	0
chr13	77438762	77439171	2483.65	1075.99	4.5e-15	7.13e-13	1	0	0	0
chr13	80887632	80892633	1966.2	1312.43	2.48e-05	0.000334	3	0	0	0
chr13	80892754	80895811	1267.19	810.946	3.22e-05	0.000416	3	0	0	0
chr13	81065554	81066371	346.131	176.449	9.56e-06	0.000151	0	0	0	0
chr13	86043651	86046781	647.028	403.233	6.91e-05	0.000777	0	0	0	0
chr13	89712234	89712584	28.811	100.524	5.79e-05	0.000673	0	0	0	0
chr13	89715146	89715776	22.591	85.361	1.08e-05	0.000167	0	0	0	0
chr13	89724507	89725531	44.794	205.086	8.96e-12	7.62e-10	0	0	0	0
chr13	8973772	8978811	3070.24	2004.71	5.37e-07	1.27e-05	0	0	0	0
chr13	8979289	8981871	709.757	432.715	2.17e-05	0.0003	0	0	0	0
chr13	90923227	90926090	1182.29	722.208	2.33e-05	0.000318	0	0	0	0
chr13	9100384	9101241	107.333	39.284	8.59e-05	0.000928	0	0	0	0
chr13	92378480	92381867	778.053	490.062	1.79e-05	0.000254	0	0	0	0
chr13	92515679	92516258	45.688	145.498	6.9e-07	1.58e-05	0	0	0	0
chr13	9321156	9321546	283.317	76.769	1.84e-11	1.44e-09	0	0	0	0
chr13	94178178	94179722	115.21	287.987	1.18e-07	3.44e-06	0	0	0	0
chr13	95336105	95337267	109.724	329.623	3.36e-08	1.17e-06	0	0	0	0
chr13	95603327	95604850	398.859	630.018	8.1e-05	0.000884	0	0	0	0
chr13	9690061	9691712	241.245	419.314	6.07e-05	0.000699	0	0	0	0
chr13	97119007	97124936	1778.24	1212.67	2.95e-05	0.000387	0	0	0	0
chr13	97930757	97931519	53.518	171.896	1.12e-07	3.28e-06	0	0	0	0
chr13	97943950	97944939	79.963	203.03	1.95e-06	3.92e-05	0	0	0	0
chr13	97969470	97969978	49.452	127.215	8.62e-05	0.00093	0	0	0	0
chr13	98307712	98315581	3591.26	2329.23	5.66e-06	9.64e-05	0	0	0	0
chr14	101770437	101770809	897.011	165.581	1.75e-28	1.49e-25	2	0	0	0
chr14	103134869	103135336	69.518	172.52	8.84e-06	0.000141	0	0	0	0
chr14	103983526	103983910	530.388	81.616	4.38e-34	7.09e-31	0	0	0	0
chr14	105151788	105154283	625.723	366.996	5.29e-06	9.1e-05	0	0	0	0
chr14	105157690	105159382	359.102	202.626	6.6e-05	0.000748	0	0	0	0
chr14	105892164	105894359	1843.35	1206.51	2.4e-06	4.65e-05	1	0	0	0
chr14	11137139	11137432	543.471	61.459	1.69e-10	1.06e-08	1	0	0	0
chr14	113489703	113490081	406.478	79.596	2.67e-17	5.96e-15	0	0	0	0
chr14	115042200	115047664	3807.63	1926.84	3.42e-13	3.86e-11	2	0	0	0
chr14	118155630	118157081	397.839	741.847	5.59e-06	9.54e-05	0	0	0	0
chr14	118614567	118620820	1448.1	949.174	1.49e-05	0.000218	1	0	0	0
chr14	118655766	118665738	2799.49	1900.48	2.95e-06	5.53e-05	1	0	0	0
chr14	118677353	118681600	739.78	392.659	2.27e-08	8.34e-07	0	0	0	0
chr14	118686702	118688241	406.619	206.371	6.62e-07	1.53e-05	0	0	0	0
chr14	118698719	118705255	2075.47	1280.82	8.52e-09	3.51e-07	1	0	0	0
chr14	118874560	118875304	53.975	141.203	2.03e-05	0.000283	0	0	0	0
chr14	118876977	118877704	60.842	150.235	5.15e-05	0.000611	0	0	0	0
chr14	118877753	118878576	56.366	175.752	8.43e-07	1.88e-05	0	0	0	0
chr14	118878763	118880471	214.485	515.542	1.06e-10	6.98e-09	0	0	0	0
chr14	118881349	118881833	52.853	150.897	8.25e-05	0.000897	0	0	0	0
chr14	118882732	118883616	80.563	223.37	7.45e-08	2.31e-06	0	0	0	0
chr14	118885703	118888449	214.532	558.682	1.71e-11	1.35e-09	0	0	0	0
chr14	118893080	118895137	210.812	634.936	4.23e-16	7.92e-14	0	0	0	0
chr14	118895784	118896600	60.954	187.647	6.68e-08	2.11e-06	0	0	0	0
chr14	118897411	118898067	58.934	173.475	2.44e-07	6.42e-06	0	0	0	0
chr14	118899380	118900249	61.486	188.235	1.36e-06	2.85e-05	0	0	0	0
chr14	118902345	118904019	157.709	435.139	8.87e-10	4.66e-08	0	0	0	0
chr14	118904244	118905033	49.085	165.288	3.95e-08	1.35e-06	0	0	0	0
chr14	118906481	118908631	247.746	913.452	7.37e-31	7.76e-28	0	0	0	0
chr14	118909056	118913494	446.826	1260.4	4.89e-25	2.88e-22	0	0	0	0
chr14	118914315	118915201	57.696	188.125	1.57e-08	6.04e-07	0	0	0	0
chr14	118916312	118918288	111.692	368.098	4.08e-14	5.46e-12	0	0	0	0
chr14	118919401	118919934	32.532	106.325	1.37e-05	0.000203	0	0	0	0
chr14	118920455	118921591	69.937	213.237	1.01e-06	2.2e-05	0	0	0	0
chr14	118921662	118923756	133.736	678.739	2.26e-32	2.82e-29	0	0	0	0
chr14	118953143	118954360	153.962	347.683	3.96e-06	7.11e-05	0	0	0	0
chr14	119012864	119013307	21.353	76.035	9.41e-05	0.000998	0	0	0	0
chr14	119035229	119035622	31.915	102.065	8.92e-05	0.000957	0	0	0	0
chr14	120915657	120927592	6245.08	4007.47	1.45e-08	5.6e-07	3	0	0	0
chr14	120927763	120950129	14013.2	9801.25	3.13e-06	5.82e-05	1	0	0	0
chr14	121211822	121212942	240.511	448.574	4.29e-05	0.000526	1	0	0	0
chr14	121233731	121234711	1132.87	2044.14	7.94e-09	3.3e-07	0	0	0	0
chr14	121242044	121244912	279.989	533.055	1.96e-06	3.94e-05	0	0	0	0
chr14	121255396	121256361	73.882	179.093	9.77e-06	0.000154	0	0	0	0
chr14	121270884	121274846	682.961	1216.13	3.36e-08	1.17e-06	0	0	0	0
chr14	121274889	121277875	521.493	823.026	7.94e-05	0.00087	0	0	0	0
chr14	121279830	121281777	321.904	565.622	9.93e-06	0.000156	0	0	0	0
chr14	122458074	122460955	1282.36	620.288	1.12e-12	1.15e-10	1	0	0	0
chr14	122461145	122462504	391.159	169.033	3.09e-07	7.94e-06	1	0	0	0
chr14	122475771	122479121	1091.81	692.691	7.48e-05	0.000829	1	0	0	0
chr14	122479197	122480004	150.958	57.605	2.08e-05	0.00029	1	0	0	0
chr14	124801578	124802185	1028.97	418.763	1.88e-17	4.26e-15	0	0	0	0
chr14	12537523	12537913	255.666	66.856	2.89e-12	2.72e-10	0	0	0	0
chr14	14118609	14120152	262.762	478.387	2.18e-06	4.3e-05	0	0	0	0
chr14	14349953	14351385	187.275	434.258	3.99e-09	1.79e-07	0	0	0	0
chr14	15049529	15049771	148.078	39.982	2.11e-07	5.66e-06	0	0	0	0
chr14	19415558	19419723	106762	75042.2	2.22e-07	5.94e-06	1	0	0	0
chr14	19751554	19762566	6530.48	3136.57	5.48e-16	1e-13	2	0	0	0
chr14	19762617	19773765	8259.4	4097.95	2.38e-16	4.7e-14	3	0	0	0
chr14	19773858	19775875	1032.79	569.438	2.55e-08	9.24e-07	2	0	0	0
chr14	19776043	19792235	11352.7	6319.09	2.4e-14	3.31e-12	1	0	0	0
chr14	19792347	19808482	10089.7	6148.59	2.59e-10	1.55e-08	0	0	0	0
chr14	20352616	20353255	115.275	302.085	7.62e-09	3.18e-07	0	0	0	0
chr14	20389427	20391811	420.88	672.606	2.74e-05	0.000363	0	0	0	0
chr14	20729126	20731282	296.084	571.238	1.28e-06	2.71e-05	0	0	0	0
chr14	20967945	20969425	304.16	92.116	7.76e-13	8.28e-11	1	0	0	0
chr14	20969524	20970862	253.262	108.932	1.71e-06	3.5e-05	1	0	0	0
chr14	20972624	20973476	126.825	46.664	2.36e-05	0.000321	1	0	0	0
chr14	20973545	20974903	216.026	94.136	2.57e-05	0.000344	1	0	0	0
chr14	20977202	20978713	226.143	79.596	6.64e-08	2.1e-06	0	0	0	0
chr14	20981905	20983396	331.706	174.797	1.2e-05	0.000182	0	0	0	0
chr14	20983730	20986113	541.987	275.982	1.16e-07	3.37e-06	0	0	0	0
chr14	20986908	20989367	471.546	243.747	5.52e-05	0.000648	0	0	0	0
chr14	20994442	20999029	1049.3	595.139	1.79e-07	4.9e-06	0	0	0	0
chr14	21003788	21006082	516.987	312.585	3.88e-05	0.000485	0	0	0	0
chr14	21007831	21014257	1400.54	915.509	6.24e-05	0.000716	0	0	0	0
chr14	21014319	21015834	481.408	226.895	7.55e-08	2.34e-06	0	0	0	0
chr14	21015927	21018684	714.483	318.974	7.18e-12	6.25e-10	0	0	0	0
chr14	21018850	21031144	4661.77	2725.49	7.09e-10	3.81e-08	1	0	0	0
chr14	21031196	21038403	2161.91	1476.24	1e-05	0.000157	2	0	0	0
chr14	24134702	24136112	274.563	469.21	5.51e-05	0.000647	0	0	0	0
chr14	24136140	24140162	1117.22	1858.11	2.35e-06	4.57e-05	0	0	0	0
chr14	24142776	24150340	1928.81	3337.81	2.38e-12	2.3e-10	0	0	0	0
chr14	24153734	24156201	668.605	1157.9	4.21e-07	1.03e-05	0	0	0	0
chr14	24156252	24158137	392.682	757.381	7.4e-08	2.3e-06	0	0	0	0
chr14	24163634	24166396	848.3	1308.9	3.03e-06	5.67e-05	0	0	0	0
chr14	24168738	24174081	1095.1	1800.91	1.33e-07	3.8e-06	0	0	0	0
chr14	24174384	24179311	943.923	1635.51	5.56e-10	3.08e-08	0	0	0	0
chr14	24182036	24182709	58.11	148.215	7.89e-05	0.000865	0	0	0	0
chr14	24188867	24192569	708.621	1077.71	8.09e-05	0.000883	0	0	0	0
chr14	24490612	24500533	7690.14	5463.35	8.28e-05	0.000899	1	0	0	0
chr14	25475905	25476492	37.927	109.666	5.88e-05	0.000682	1	0	0	0
chr14	25478839	25479583	50.073	149.06	1.08e-06	2.33e-05	1	0	0	0
chr14	25503636	25504155	35.976	102.507	7.91e-05	0.000867	0	0	0	0
chr14	25506814	25507615	62.517	152.181	4e-05	0.000498	0	0	0	0
chr14	25508054	25510326	185.324	479.011	2.23e-12	2.18e-10	0	0	0	0
chr14	25535481	25537919	215.788	449.824	2.92e-08	1.04e-06	1	0	0	0
chr14	25545380	25546971	101.411	246.462	2.42e-06	4.68e-05	0	0	0	0
chr14	25552642	25553184	23.325	82.46	4.7e-05	0.000566	0	0	0	0
chr14	25571879	25573814	196.305	392.366	1.67e-05	0.00024	0	0	0	0
chr14	25573985	25574967	91.449	215.293	3.85e-05	0.000481	0	0	0	0
chr14	25575112	25576611	141.427	307.079	8.5e-07	1.89e-05	0	0	0	0
chr14	25577390	25578677	123.428	286.739	5.32e-07	1.26e-05	0	0	0	0
chr14	25580901	25582135	161.489	306.749	8.27e-05	0.000899	0	0	0	0
chr14	25583916	25586038	251.997	459.368	2.36e-05	0.000321	0	0	0	0
chr14	25594403	25595263	45.23	123.911	5.12e-05	0.000608	0	0	0	0
chr14	25597691	25598462	78.267	180.891	4.3e-05	0.000527	0	0	0	0
chr14	25664984	25665818	76.981	217.716	2.82e-08	1.01e-06	1	0	0	0
chr14	25714385	25715376	217.191	381.132	7.75e-05	0.000853	0	0	0	0
chr14	25726113	25727539	130.291	257.698	3.17e-05	0.00041	0	0	0	0
chr14	25736587	25739673	411.333	701.354	3.41e-06	6.26e-05	0	0	0	0
chr14	25740666	25741879	150.655	290.3	2.39e-05	0.000324	1	0	0	0
chr14	25742641	25744097	170.934	346.4	1.32e-05	0.000197	1	0	0	0
chr14	25745084	25748129	425.628	863.558	4.01e-11	2.93e-09	1	0	0	0
chr14	25754356	25756153	190.672	344.674	5.31e-05	0.000628	2	0	0	0
chr14	27436143	27437823	307.142	122.406	5.1e-09	2.23e-07	3	0	0	0
chr14	27440100	27440863	157.799	61.276	1.58e-05	0.000228	3	0	0	0
chr14	27441508	27445345	1126.4	667.687	1.74e-06	3.54e-05	3	0	0	0
chr14	27445595	27446849	254.984	110.694	1.98e-06	3.98e-05	0	0	0	0
chr14	27447852	27449966	460.077	248.776	4.61e-06	8.09e-05	0	0	0	0
chr14	27450607	27454213	855.302	449.713	1.09e-07	3.22e-06	0	0	0	0
chr14	27454955	27455495	99.253	33.263	8.18e-05	0.000891	0	0	0	0
chr14	27455635	27457793	412.529	184.343	3.6e-08	1.25e-06	0	0	0	0
chr14	27458397	27462488	921.311	483.785	1.6e-07	4.46e-06	0	0	0	0
chr14	27462588	27468354	1381.63	712.037	2.28e-10	1.38e-08	0	0	0	0
chr14	27470683	27474256	907.455	504.161	5.57e-08	1.81e-06	0	0	0	0
chr14	27474614	27481549	1740.73	880.41	2.1e-12	2.06e-10	0	0	0	0
chr14	27482673	27486072	821.259	451.108	3.73e-08	1.29e-06	0	0	0	0
chr14	28522348	28522938	56.617	169.437	1.2e-06	2.56e-05	0	0	0	0
chr14	30605045	30606059	177.08	326.758	4.55e-05	0.000551	1	0	0	0
chr14	31010943	31019060	5622.55	3342.18	2.42e-10	1.46e-08	1	0	0	0
chr14	31666756	31667734	77.65	190.952	3.46e-05	0.000441	0	0	0	0
chr14	32178453	32194681	6407.06	4021.28	4.3e-08	1.45e-06	0	0	0	0
chr14	32322879	32329156	1284.3	1940.39	4.9e-06	8.52e-05	0	0	0	0
chr14	33361816	33363660	204.821	382.968	7.65e-05	0.000845	0	0	0	0
chr14	34317832	34319366	381.098	211.144	5.85e-05	0.000678	2	0	0	0
chr14	34325162	34331370	2914.39	1980.52	2.27e-05	0.000311	0	0	0	0
chr14	34331437	34340431	4438.24	2995.78	6.33e-06	0.000106	0	0	0	0
chr14	34340522	34344818	2102.37	1379.39	9.49e-06	0.00015	0	0	0	0
chr14	34397579	34400031	557.115	889.81	2.35e-05	0.00032	0	0	0	0
chr14	34687736	34691382	481.516	291.438	6.59e-05	0.000748	0	0	0	0
chr14	34709571	34711034	241.297	121.524	5.53e-05	0.000648	0	0	0	0
chr14	34728818	34731689	755.992	459.296	7.34e-06	0.00012	0	0	0	0
chr14	34733784	34735028	158.692	63.442	1.6e-05	0.000231	0	0	0	0
chr14	34740699	34744180	964.112	515.174	2.34e-06	4.56e-05	0	0	0	0
chr14	34744395	34748774	982.895	606.154	8.85e-06	0.000141	0	0	0	0
chr14	40914800	40916136	275.918	487.127	2.61e-05	0.000348	0	0	0	0
chr14	40994421	40994981	32.303	99.826	2.99e-05	0.00039	0	0	0	0
chr14	40996805	40997754	102.512	232.953	4.16e-06	7.43e-05	0	0	0	0
chr14	40998235	40999499	126.571	288.905	3.7e-07	9.23e-06	1	0	0	0
chr14	41000400	41002816	175.176	448.796	1.19e-11	9.82e-10	1	0	0	0
chr14	46084084	46084955	1343.2	777.756	4.29e-09	1.91e-07	0	0	0	0
chr14	46841642	46842711	293.943	598.845	7.69e-07	1.74e-05	0	0	0	0
chr14	47074903	47075647	38.687	161.432	3.33e-09	1.53e-07	0	0	0	0
chr14	47242750	47250846	2254.6	1516.41	3.78e-05	0.000474	1	0	0	0
chr14	47258534	47262223	792.853	474.312	1.57e-06	3.24e-05	0	0	0	0
chr14	47264060	47264850	138.009	50.776	4.17e-05	0.000514	0	0	0	0
chr14	48477356	48478172	61.783	169.914	2.23e-06	4.39e-05	0	0	0	0
chr14	48657441	48659546	754.668	408.411	4.38e-07	1.07e-05	0	0	0	0
chr14	48659655	48661840	647.814	329.365	5.41e-08	1.77e-06	0	0	0	0
chr14	49607925	49608669	325.974	117.927	2.15e-09	1.04e-07	0	0	0	0
chr14	50197352	50197719	132.64	35.245	7.38e-06	0.000121	0	0	0	0
chr14	50771669	50772647	150.15	286.078	4.17e-05	0.000515	0	0	0	0
chr14	50798179	50799682	537.749	307.336	2.91e-05	0.000383	0	0	0	0
chr14	50799804	50803411	948.257	521.417	1.28e-07	3.67e-06	0	0	0	0
chr14	51905225	51908679	404.051	648.374	2.5e-05	0.000336	0	0	0	0
chr14	51957707	51958091	618.7	110.95	1.52e-29	1.45e-26	1	0	0	0
chr14	51988603	51990427	175.733	480.885	1.7e-09	8.4e-08	0	0	0	0
chr14	51990621	51992668	220.066	443.178	1.71e-06	3.5e-05	0	0	0	0
chr14	51994666	51995171	47.734	143.149	1.09e-05	0.000168	0	0	0	0
chr14	51995321	51996589	142.204	277.598	6.99e-05	0.000784	0	0	0	0
chr14	51996733	51998740	294.603	697.169	2.97e-12	2.78e-10	0	0	0	0
chr14	52070137	52087261	12926.5	7139.76	6.82e-11	4.7e-09	2	0	0	0
chr14	52087313	52104090	9276.54	5095.4	2.49e-10	1.49e-08	1	0	0	0
chr14	52158266	52165636	3502.87	2419.91	6.71e-06	0.000111	1	0	0	0
chr14	52169715	52185609	6971.41	4690.58	2.88e-06	5.42e-05	1	0	0	0
chr14	52191655	52193882	497.68	262.066	1.13e-06	2.43e-05	0	0	0	0
chr14	52208068	52216692	3049.05	2057.91	3.48e-05	0.000442	0	0	0	0
chr14	52312659	52315122	304.177	712.589	2.68e-12	2.55e-10	1	0	0	0
chr14	54265896	54266685	130.796	258.101	3.33e-05	0.000427	0	0	0	0
chr14	54371508	54378555	4023.39	1968.44	1.57e-18	4.13e-16	2	0	0	0
chr14	54378652	54380068	577.734	270.034	3.72e-10	2.14e-08	1	0	0	0
chr14	54380150	54385368	1496.9	712.367	6.65e-14	8.44e-12	1	0	0	0
chr14	54385462	54400806	6850.61	3228.44	2.84e-21	1.1e-18	1	0	0	0
chr14	54401012	54412197	5546.54	2869.48	2.99e-16	5.81e-14	0	0	0	0
chr14	54435370	54436999	273.536	591.467	2.31e-09	1.11e-07	1	0	0	0
chr14	54437106	54437894	82.238	226.234	3.3e-08	1.15e-06	1	0	0	0
chr14	54438179	54441127	469.624	931.187	3.38e-09	1.55e-07	1	0	0	0
chr14	54566791	54575803	8268.84	4965.43	1.1e-09	5.67e-08	0	0	0	0
chr14	54632141	54634189	301.449	605.641	4.47e-08	1.5e-06	0	0	0	0
chr14	54635815	54639723	580.673	1004.58	7.73e-08	2.38e-06	0	0	0	0
chr14	54906570	54909365	311.894	741.301	3.8e-12	3.49e-10	0	0	0	0
chr14	54909552	54910136	57.1	142.672	8.32e-05	0.000903	0	0	0	0
chr14	54912026	54912518	37.677	111.979	4.11e-05	0.000508	0	0	0	0
chr14	55063124	55065664	251.078	480.627	4.05e-07	9.99e-06	0	0	0	0
chr14	55065863	55071365	1400.95	2092.94	1.16e-05	0.000177	1	0	0	0
chr14	55071538	55075834	609.148	1233.9	1.15e-09	5.91e-08	1	0	0	0
chr14	55098263	55101718	557.508	868.734	1.47e-05	0.000215	0	0	0	0
chr14	55101906	55104777	572.158	951.452	1.04e-06	2.26e-05	0	0	0	0
chr14	55547481	55549706	549.545	876.371	1.14e-05	0.000175	0	0	0	0
chr14	55563922	55570355	1090.03	1845.08	2.59e-08	9.36e-07	0	0	0	0
chr14	55579451	55582345	468.977	1133.12	3.45e-18	8.75e-16	0	0	0	0
chr14	55587024	55588554	202.567	390.824	2.99e-06	5.6e-05	0	0	0	0
chr14	55593551	55597641	1446.63	2534.61	4.23e-10	2.41e-08	1	0	0	0
chr14	55597920	55600019	776.176	1229.49	3.18e-06	5.89e-05	1	0	0	0
chr14	55600094	55604015	1037.22	1685.3	3.51e-07	8.82e-06	1	0	0	0
chr14	55604836	55605376	33.127	153.796	3.04e-09	1.42e-07	1	0	0	0
chr14	55605576	55607021	334.002	890.395	3.85e-19	1.12e-16	1	0	0	0
chr14	55607142	55610268	949.465	2226.03	2.68e-22	1.19e-19	1	0	0	0
chr14	55636182	55636855	78.517	183.903	7.94e-05	0.000869	0	0	0	0
chr14	55637797	55638695	175.038	322.132	4.05e-05	0.000502	0	0	0	0
chr14	55638777	55639955	192.903	376.726	6.28e-06	0.000105	0	0	0	0
chr14	55640831	55642053	195.907	392.697	8.03e-07	1.8e-05	0	0	0	0
chr14	55657878	55659089	61.624	212.355	2.73e-09	1.29e-07	0	0	0	0
chr14	55700071	55701457	138.833	265.592	8.85e-05	0.00095	0	0	0	0
chr14	55702968	55707981	778.484	1211.54	2.15e-06	4.25e-05	0	0	0	0
chr14	55708545	55709628	118.055	251.64	7.13e-06	0.000117	0	0	0	0
chr14	55715966	55721400	1374.72	2661.17	2.02e-12	1.99e-10	0	0	0	0
chr14	55739123	55741010	292.652	590.77	6.17e-09	2.63e-07	0	0	0	0
chr14	55762184	55762459	41.441	143.371	1.21e-05	0.000183	1	0	0	0
chr14	55764170	55764984	50.462	137.862	2.02e-05	0.000282	1	0	0	0
chr14	55826257	55827401	121.408	334.762	5.96e-09	2.55e-07	0	0	0	0
chr14	55827530	55832391	572.922	1195.49	5.24e-12	4.7e-10	0	0	0	0
chr14	55833189	55834058	60.864	165.435	2.43e-06	4.69e-05	0	0	0	0
chr14	55861811	55863415	139.636	286.371	2.75e-05	0.000365	0	0	0	0
chr14	55863572	55865309	351.574	632.368	4.52e-06	7.95e-05	0	0	0	0
chr14	55865448	55867559	522.434	985.926	4.21e-09	1.89e-07	0	0	0	0
chr14	55867711	55869414	200.521	426.584	3.89e-08	1.33e-06	0	0	0	0
chr14	55869619	55872876	702.82	1261.07	7.84e-08	2.41e-06	0	0	0	0
chr14	55886179	55890260	1128.94	1889.8	1.62e-09	8.02e-08	0	0	0	0
chr14	56405664	56406336	78.081	19.165	9.88e-06	0.000155	0	0	0	0
chr14	56410055	56411984	265.425	129.969	1.12e-05	0.000172	0	0	0	0
chr14	56671949	56680507	2215.47	1572.55	8.72e-05	0.00094	0	0	0	0
chr14	56717890	56718387	88.367	24.195	4.01e-05	0.000498	0	0	0	0
chr14	57579072	57585047	1491.05	1004.54	3.04e-05	0.000395	0	0	0	0
chr14	57587729	57594614	2063.99	1410.89	1.95e-05	0.000274	0	0	0	0
chr14	57691154	57692157	113.829	274.77	9.81e-08	2.93e-06	0	0	0	0
chr14	57698796	57700913	342.363	779.336	8.72e-12	7.43e-10	0	0	0	0
chr14	57716799	57717551	49.43	135.475	1.68e-05	0.000241	0	0	0	0
chr14	57817829	57824723	2342.95	1634.56	8.82e-05	0.000948	0	0	0	0
chr14	59629248	59630534	262.236	460.068	1.53e-05	0.000222	0	0	0	0
chr14	60226571	60229225	560.18	319.745	1.19e-05	0.000182	0	0	0	0
chr14	60787346	60789047	149.645	399.232	1.43e-11	1.16e-09	0	0	0	0
chr14	60790442	60792375	246.24	465.721	1.11e-05	0.000171	0	0	0	0
chr14	60803402	60804305	85.061	187.427	4.09e-05	0.000507	0	0	0	0
chr14	60804812	60805961	95.282	239.708	1.04e-06	2.27e-05	0	0	0	0
chr14	60854014	60854809	100.444	212.061	5.8e-05	0.000674	0	0	0	0
chr14	61365931	61368100	411.316	222.856	3.5e-05	0.000444	0	0	0	0
chr14	62690884	62692008	154.238	62.818	5.46e-05	0.000642	0	0	0	0
chr14	62694226	62697035	634.843	285.417	2.76e-10	1.64e-08	0	0	0	0
chr14	62713482	62715873	469.353	237.762	4.62e-07	1.12e-05	1	0	0	0
chr14	62730065	62732505	476.172	278.588	6.25e-05	0.000716	0	0	0	0
chr14	65074855	65078346	1041.24	1768.53	8.14e-08	2.5e-06	0	0	0	0
chr14	66153404	66155616	219.923	391.852	2.52e-05	0.000338	0	0	0	0
chr14	66172769	66174744	227.662	470.054	9.87e-08	2.94e-06	0	0	0	0
chr14	66212310	66213540	118.607	282.59	2.18e-07	5.83e-06	1	0	0	0
chr14	66806070	66807984	184.793	496.047	2.53e-13	2.92e-11	0	0	0	0
chr14	66809962	66810953	51.541	137.752	2.85e-05	0.000375	0	0	0	0
chr14	66812906	66813754	140.896	284.094	8.28e-05	0.000899	0	0	0	0
chr14	66814214	66816609	289.277	615.369	7.14e-10	3.84e-08	0	0	0	0
chr14	66822134	66822970	72.712	166.83	6.62e-05	0.00075	0	0	0	0
[truncated: 6,358 more rows]

## Sheet: SE15_ATAC_Peaks
chr	start	stop	meanF123	meanSE15	pvalue	padj	H3K27Ac_peak	H3K36me_peak	hiC_block	hiC_peak
12	86795046	86796519	20.7795	0	1.8245e-06	0.031107	5	0	0	0
12	86805583	86808004	24.322	0	2.11924e-07	0.00880545	7	0	0	0
12	86815730	86817475	21.7815	0	8.00294e-07	0.0163737	8	0	0	0
12	86823413	86825767	51.784	1.6985	1.45685e-12	1.49033e-07	5	0	0	0
15	9737054	9738740	16.8915	59.923	3.24525e-06	0.0414979	0	0	30	0
15	52012655	52014671	29.179	91.1845	2.58229e-07	0.00880545	2	0	157	8
15	62179434	62180602	3.3945	30.5975	7.97464e-07	0.0163737	0	2	204	10
9	61808034	61809507	37.5145	5.5435	2.54035e-06	0.0371247	0	0	0	0

## Sheet: SE15_Diff_HiC_Blocks
chrom1	start1	end1	chrom2	start2	end2	PValue	FDR	H3K27Ac_peak	H3K36me_peak	ATAC_peak	hiC_peak
chr15	77825000	77850000	chr15	77825000	77850000	5.70829e-06	0.00923634	3	3	0	9
chr15	55125000	55150000	chr15	55125000	55150000	9.09426e-06	0.00923634	3	10	0	8
chr15	83900000	83925000	chr15	83900000	83925000	1.01573e-05	0.00923634	0	0	0	10
chr15	90775000	90800000	chr15	90775000	90800000	1.03993e-05	0.00923634	0	0	0	9
chr15	88025000	88050000	chr15	88025000	88050000	1.08095e-05	0.00923634	0	0	0	12
chr15	88550000	88575000	chr15	88550000	88575000	1.08829e-05	0.00923634	0	0	0	9
chr15	80900000	80925000	chr15	80900000	80925000	1.13595e-05	0.00923634	2	1	0	8
chr15	69100000	69125000	chr15	69100000	69125000	1.13763e-05	0.00923634	0	0	0	9
chr15	48650000	48675000	chr15	45450000	45475000	1.15441e-05	0.00923634	7	0	0	26
chr15	76825000	76850000	chr15	76825000	76850000	1.15652e-05	0.00923634	0	0	0	10
chr15	63650000	63675000	chr15	63650000	63675000	1.17097e-05	0.00923634	1	0	0	9
chr15	89100000	89125000	chr15	89100000	89125000	1.1934e-05	0.00923634	0	1	0	8
chr15	76500000	76525000	chr15	76500000	76525000	1.19489e-05	0.00923634	0	0	0	9
chr15	76400000	76425000	chr15	76400000	76425000	1.1953e-05	0.00923634	0	4	0	9
chr15	77000000	77025000	chr15	77000000	77025000	1.20203e-05	0.00923634	0	0	0	10
chr15	89150000	89175000	chr15	89150000	89175000	1.2123e-05	0.00923634	0	1	0	8
chr15	83250000	83275000	chr15	83250000	83275000	1.22219e-05	0.00923634	0	0	0	8
chr15	76425000	76450000	chr15	76425000	76450000	1.22282e-05	0.00923634	1	3	0	9
chr15	78700000	78725000	chr15	78700000	78725000	1.25189e-05	0.00923634	0	0	0	8
chr15	33450000	33475000	chr15	33450000	33475000	1.25339e-05	0.00923634	0	0	0	22
chr15	80475000	80500000	chr15	80475000	80500000	1.27285e-05	0.00923634	0	0	0	9
chr15	66800000	66825000	chr15	66800000	66825000	1.27291e-05	0.00923634	0	0	0	10
chr15	66175000	66200000	chr15	66175000	66200000	1.27928e-05	0.00923634	0	0	0	10
chr15	51450000	51475000	chr15	51450000	51475000	1.28233e-05	0.00923634	0	0	0	8
chr15	88950000	88975000	chr15	88950000	88975000	1.3039e-05	0.00923634	0	0	0	9
chr15	91050000	91075000	chr15	91050000	91075000	1.31193e-05	0.00923634	0	0	0	9
chr15	66475000	66500000	chr15	66475000	66500000	1.31466e-05	0.00923634	0	0	0	10
chr15	66225000	66250000	chr15	66225000	66250000	1.32024e-05	0.00923634	0	0	0	10
chr15	64350000	64375000	chr15	64350000	64375000	1.32138e-05	0.00923634	0	0	0	10
chr15	79300000	79325000	chr15	79300000	79325000	1.33539e-05	0.00923634	0	1	0	8
chr15	88850000	88875000	chr15	88850000	88875000	1.33539e-05	0.00923634	0	0	0	9
chr15	91000000	91025000	chr15	91000000	91025000	1.33692e-05	0.00923634	1	0	0	8
chr15	84575000	84600000	chr15	84575000	84600000	1.36209e-05	0.00923634	0	0	0	11
chr15	88600000	88625000	chr15	88600000	88625000	1.36875e-05	0.00923634	0	0	0	9
chr15	67225000	67250000	chr15	67225000	67250000	1.38594e-05	0.00923634	0	0	0	10
chr15	85925000	85950000	chr15	85925000	85950000	1.39243e-05	0.00923634	0	5	0	9
chr15	81900000	81925000	chr15	81900000	81925000	1.40526e-05	0.00923634	2	0	0	8
chr15	15975000	16000000	chr15	15975000	16000000	1.40875e-05	0.00923634	0	0	0	6
chr15	85000000	85025000	chr15	85000000	85025000	1.42457e-05	0.00923634	1	0	0	9
chr15	82150000	82175000	chr15	82150000	82175000	1.44094e-05	0.00923634	1	0	0	8
chr15	83575000	83600000	chr15	83575000	83600000	1.44853e-05	0.00923634	1	0	0	8
chr15	75975000	76000000	chr15	75975000	76000000	1.46102e-05	0.00923634	0	2	0	9
chr15	76150000	76175000	chr15	76075000	76100000	1.47636e-05	0.00923634	0	4	0	9
chr15	37800000	37825000	chr15	37800000	37825000	1.47857e-05	0.00923634	0	0	0	12
chr15	12600000	12625000	chr15	12600000	12625000	1.48224e-05	0.00923634	0	0	0	4
chr15	57675000	57700000	chr15	57675000	57700000	1.49969e-05	0.00923634	0	0	0	8
chr15	72725000	72750000	chr15	72725000	72750000	1.50306e-05	0.00923634	0	0	0	8
chr15	77900000	77925000	chr15	77900000	77925000	1.50995e-05	0.00923634	0	0	0	9
chr15	42325000	42350000	chr15	42325000	42350000	1.51312e-05	0.00923634	0	0	0	11
chr15	18050000	18075000	chr15	18050000	18075000	1.51543e-05	0.00923634	0	0	0	6
chr15	82075000	82100000	chr15	82075000	82100000	1.52207e-05	0.00923634	0	0	0	8
chr15	83550000	83575000	chr15	83550000	83575000	1.5236e-05	0.00923634	0	0	0	8
chr15	12350000	12375000	chr15	12350000	12375000	1.52503e-05	0.00923634	0	0	0	4
chr15	12425000	12450000	chr15	12425000	12450000	1.53582e-05	0.00923634	0	0	0	4
chr15	37400000	37425000	chr15	37400000	37425000	1.53915e-05	0.00923634	0	0	0	12
chr15	74125000	74150000	chr15	74125000	74150000	1.54374e-05	0.00923634	0	0	0	8
chr15	66350000	66375000	chr15	66350000	66375000	1.54985e-05	0.00923634	0	0	0	10
chr15	83400000	83425000	chr15	83400000	83425000	1.56526e-05	0.00923634	1	0	0	8
chr15	79400000	79425000	chr15	79400000	79425000	1.56543e-05	0.00923634	0	0	0	8
chr15	62000000	62025000	chr15	62000000	62025000	1.5664e-05	0.00923634	0	0	0	10
chr15	86700000	86725000	chr15	86700000	86725000	1.57488e-05	0.00923634	0	0	0	10
chr15	81225000	81250000	chr15	81225000	81250000	1.57799e-05	0.00923634	0	0	0	8
chr15	76150000	76175000	chr15	76125000	76150000	1.61245e-05	0.00923634	0	1	0	9
chr15	14650000	14675000	chr15	14650000	14675000	1.61896e-05	0.00923634	0	0	0	6
chr15	78875000	78900000	chr15	78875000	78900000	1.62e-05	0.00923634	1	2	0	8
chr15	51775000	51800000	chr15	51775000	51800000	1.63041e-05	0.00923634	0	4	0	8
chr15	79725000	79750000	chr15	79725000	79750000	1.63143e-05	0.00923634	1	1	0	8
chr15	89350000	89375000	chr15	89350000	89375000	1.67255e-05	0.00923634	0	1	0	8
chr15	68800000	68825000	chr15	68800000	68825000	1.67458e-05	0.00923634	0	0	0	8
chr15	73500000	73525000	chr15	73500000	73525000	1.68715e-05	0.00923634	0	0	0	8
chr15	78950000	78975000	chr15	78950000	78975000	1.69386e-05	0.00923634	0	0	0	8
chr15	84450000	84475000	chr15	84450000	84475000	1.70042e-05	0.00923634	0	0	0	11
chr15	52075000	52100000	chr15	52075000	52100000	1.72901e-05	0.00923634	0	0	0	8
chr15	39825000	39850000	chr15	39825000	39850000	1.73819e-05	0.00923634	0	0	0	10
chr15	90150000	90175000	chr15	90150000	90175000	1.73921e-05	0.00923634	0	0	0	10
chr15	55550000	55575000	chr15	55550000	55575000	1.74016e-05	0.00923634	0	7	0	9
chr15	16025000	16050000	chr15	16025000	16050000	1.74777e-05	0.00923634	0	0	0	6
chr15	87450000	87475000	chr15	87450000	87475000	1.74933e-05	0.00923634	1	0	0	10
chr15	55475000	55500000	chr15	55475000	55500000	1.75246e-05	0.00923634	0	0	0	9
chr15	85275000	85300000	chr15	85275000	85300000	1.75355e-05	0.00923634	0	2	0	10
chr15	16225000	16250000	chr15	16225000	16250000	1.76113e-05	0.00923634	0	0	0	6
chr15	17225000	17250000	chr15	17225000	17250000	1.76589e-05	0.00923634	0	0	0	6
chr15	80000000	80025000	chr15	80000000	80025000	1.79706e-05	0.00923634	0	1	0	8
chr15	81175000	81200000	chr15	81175000	81200000	1.79906e-05	0.00923634	0	0	0	8
chr15	12675000	12700000	chr15	12675000	12700000	1.80847e-05	0.00923634	0	0	0	4
chr15	72625000	72650000	chr15	72625000	72650000	1.8124e-05	0.00923634	0	0	0	8
chr15	83650000	83675000	chr15	83650000	83675000	1.84248e-05	0.00923634	0	0	0	9
chr15	39500000	39525000	chr15	39500000	39525000	1.84573e-05	0.00923634	0	0	0	10
chr15	91125000	91150000	chr15	91125000	91150000	1.86135e-05	0.00923634	0	0	0	9
chr15	68950000	68975000	chr15	68950000	68975000	1.86722e-05	0.00923634	1	0	0	9
chr15	77825000	77850000	chr15	77800000	77825000	1.86997e-05	0.00923634	3	6	0	9
chr15	80025000	80050000	chr15	80025000	80050000	1.87466e-05	0.00923634	1	0	0	8
chr15	85300000	85325000	chr15	85300000	85325000	1.89428e-05	0.00923634	0	0	0	10
chr15	16725000	16750000	chr15	16725000	16750000	1.89966e-05	0.00923634	0	0	0	7
chr15	77250000	77275000	chr15	77250000	77275000	1.92052e-05	0.00923634	0	0	0	10
chr15	56550000	56575000	chr15	56550000	56575000	1.92262e-05	0.00923634	0	0	0	9
chr15	64550000	64575000	chr15	64550000	64575000	1.92576e-05	0.00923634	0	0	0	9
chr15	88175000	88200000	chr15	88175000	88200000	1.93682e-05	0.00923634	0	0	0	11
chr15	89075000	89100000	chr15	89075000	89100000	1.95727e-05	0.00923634	0	3	0	8
chr15	45400000	45425000	chr15	42200000	42225000	1.9745e-05	0.00923634	7	18	0	23
chr15	69275000	69300000	chr15	69275000	69300000	1.9833e-05	0.00923634	0	0	0	10
chr15	81575000	81600000	chr15	81575000	81600000	1.9913e-05	0.00923634	1	0	0	8
chr15	90925000	90950000	chr15	90925000	90950000	1.99911e-05	0.00923634	0	0	0	9
chr15	18250000	18275000	chr15	18250000	18275000	1.99917e-05	0.00923634	0	0	0	7
chr15	76000000	76025000	chr15	76000000	76025000	2.00565e-05	0.00923634	0	1	0	9
chr15	36425000	36450000	chr15	36425000	36450000	2.0315e-05	0.00923634	0	0	0	10
chr15	76075000	76100000	chr15	76075000	76100000	2.0656e-05	0.00923634	0	1	0	9
chr15	69400000	69425000	chr15	69400000	69425000	2.07175e-05	0.00923634	0	0	0	10
chr15	83950000	83975000	chr15	83950000	83975000	2.07867e-05	0.00923634	0	0	0	10
chr15	34575000	34600000	chr15	34575000	34600000	2.08086e-05	0.00923634	0	0	0	29
chr15	52150000	52175000	chr15	52150000	52175000	2.08993e-05	0.00923634	0	0	0	8
chr15	81750000	81775000	chr15	81750000	81775000	2.09196e-05	0.00923634	0	2	0	8
chr15	64200000	64225000	chr15	64200000	64225000	2.1473e-05	0.00923634	0	0	0	10
chr15	71850000	71875000	chr15	71850000	71875000	2.15667e-05	0.00923634	0	0	0	10
chr15	56125000	56150000	chr15	56125000	56150000	2.15871e-05	0.00923634	0	0	0	9
chr15	73250000	73275000	chr15	73250000	73275000	2.15998e-05	0.00923634	2	0	0	8
chr15	69800000	69825000	chr15	69800000	69825000	2.17352e-05	0.00923634	0	0	0	13
chr15	79050000	79075000	chr15	79050000	79075000	2.18937e-05	0.00923634	2	1	0	8
chr15	82275000	82300000	chr15	82275000	82300000	2.19914e-05	0.00923634	2	0	0	8
chr15	87775000	87800000	chr15	87775000	87800000	2.20061e-05	0.00923634	0	0	0	12
chr15	12275000	12300000	chr15	12275000	12300000	2.20904e-05	0.00923634	2	0	0	4
chr15	18450000	18475000	chr15	18450000	18475000	2.21442e-05	0.00923634	0	0	0	7
chr15	83625000	83650000	chr15	83625000	83650000	2.22018e-05	0.00923634	0	0	0	9
chr15	48175000	48200000	chr15	48175000	48200000	2.23592e-05	0.00923634	0	0	0	20
chr15	17850000	17875000	chr15	17850000	17875000	2.23689e-05	0.00923634	0	0	0	8
chr15	79125000	79150000	chr15	79125000	79150000	2.24416e-05	0.00923634	0	3	0	8
chr15	80025000	80050000	chr15	79925000	79950000	2.24715e-05	0.00923634	1	1	0	8
chr15	57700000	57725000	chr15	57700000	57725000	2.2492e-05	0.00923634	0	0	0	8
chr15	77150000	77175000	chr15	77150000	77175000	2.25154e-05	0.00923634	1	0	0	10
chr15	79825000	79850000	chr15	79825000	79850000	2.25268e-05	0.00923634	0	1	0	8
chr15	90875000	90900000	chr15	90875000	90900000	2.27432e-05	0.00923634	0	0	0	9
chr15	79275000	79300000	chr15	79275000	79300000	2.28294e-05	0.00923634	0	1	0	8
chr15	79625000	79650000	chr15	79625000	79650000	2.28708e-05	0.00923634	1	0	0	8
chr15	78650000	78675000	chr15	78650000	78675000	2.30609e-05	0.00923634	0	0	0	8
chr15	73550000	73575000	chr15	73425000	73450000	2.31154e-05	0.00923634	0	0	0	8
chr15	68100000	68125000	chr15	68100000	68125000	2.3196e-05	0.00923634	0	0	0	9
chr15	11550000	11575000	chr15	11550000	11575000	2.32066e-05	0.00923634	0	0	0	5
chr15	80175000	80200000	chr15	80175000	80200000	2.32153e-05	0.00923634	1	0	0	8
chr15	75075000	75100000	chr15	75075000	75100000	2.3263e-05	0.00923634	0	0	0	8
chr15	55450000	55475000	chr15	55450000	55475000	2.33333e-05	0.00923634	0	0	0	9
chr15	85825000	85850000	chr15	85825000	85850000	2.34448e-05	0.00923634	0	0	0	9
chr15	37825000	37850000	chr15	37825000	37850000	2.36135e-05	0.00923634	0	0	0	12
chr15	73650000	73675000	chr15	73650000	73675000	2.36463e-05	0.00923634	0	0	0	8
chr15	73300000	73325000	chr15	73300000	73325000	2.37385e-05	0.00923634	0	0	0	8
chr15	39275000	39300000	chr15	39275000	39300000	2.3889e-05	0.00923634	0	0	0	11
chr15	52225000	52250000	chr15	52225000	52250000	2.39131e-05	0.00923634	0	0	0	8
chr15	12000000	12025000	chr15	12000000	12025000	2.39133e-05	0.00923634	1	0	0	4
chr15	53450000	53475000	chr15	53450000	53475000	2.39275e-05	0.00923634	0	0	0	8
chr15	87850000	87875000	chr15	87850000	87875000	2.40182e-05	0.00923634	0	0	0	12
chr15	45600000	45625000	chr15	45600000	45625000	2.406e-05	0.00923634	0	0	0	14
chr15	63925000	63950000	chr15	63925000	63950000	2.40964e-05	0.00923634	0	6	0	10
chr15	73525000	73550000	chr15	73525000	73550000	2.40999e-05	0.00923634	0	0	0	8
chr15	70550000	70575000	chr15	70550000	70575000	2.41475e-05	0.00923634	0	0	0	13
chr15	71700000	71725000	chr15	71700000	71725000	2.41868e-05	0.00923634	0	0	0	10
chr15	78000000	78025000	chr15	78000000	78025000	2.4187e-05	0.00923634	0	0	0	8
chr15	52275000	52300000	chr15	52275000	52300000	2.42775e-05	0.00923634	0	0	0	8
chr15	59950000	59975000	chr15	59925000	59950000	2.43245e-05	0.00923634	0	0	0	9
chr15	73975000	74000000	chr15	73975000	74000000	2.4443e-05	0.00923634	2	0	0	8
chr15	37525000	37550000	chr15	37500000	37525000	2.44474e-05	0.00923634	0	0	0	12
chr15	52575000	52600000	chr15	52550000	52575000	2.46283e-05	0.00923634	0	0	0	8
chr15	58800000	58825000	chr15	58800000	58825000	2.47431e-05	0.00923634	1	0	0	8
chr15	83600000	83625000	chr15	83600000	83625000	2.48595e-05	0.00923634	0	0	0	9
chr15	12975000	13000000	chr15	12975000	13000000	2.50081e-05	0.00923634	0	0	0	4
chr15	62700000	62725000	chr15	62700000	62725000	2.50766e-05	0.00923634	0	0	0	9
chr15	55900000	55925000	chr15	55900000	55925000	2.51982e-05	0.00923634	0	0	0	9
chr15	85125000	85150000	chr15	85125000	85150000	2.52629e-05	0.00923634	0	0	0	9
chr15	85350000	85375000	chr15	85350000	85375000	2.52855e-05	0.00923634	0	0	0	10
chr15	17075000	17100000	chr15	17075000	17100000	2.53169e-05	0.00923634	1	0	0	6
chr15	74000000	74025000	chr15	74000000	74025000	2.53336e-05	0.00923634	1	1	0	8
chr15	67650000	67675000	chr15	67650000	67675000	2.5379e-05	0.00923634	0	0	0	9
chr15	76875000	76900000	chr15	76875000	76900000	2.54586e-05	0.00923634	0	0	0	10
chr15	62250000	62275000	chr15	62250000	62275000	2.54843e-05	0.00923634	0	4	0	10
chr15	14550000	14575000	chr15	14550000	14575000	2.54907e-05	0.00923634	0	0	0	4
chr15	54725000	54750000	chr15	54725000	54750000	2.55231e-05	0.00923634	0	0	0	9
chr15	84600000	84625000	chr15	84600000	84625000	2.55802e-05	0.00923634	0	0	0	11
chr15	64700000	64725000	chr15	64700000	64725000	2.55938e-05	0.00923634	0	0	0	8
chr15	57725000	57750000	chr15	57725000	57750000	2.57436e-05	0.00923634	0	0	0	8
chr15	83225000	83250000	chr15	83225000	83250000	2.58251e-05	0.00923634	0	2	0	8
chr15	15675000	15700000	chr15	15675000	15700000	2.5835e-05	0.00923634	0	0	0	7
chr15	69475000	69500000	chr15	69475000	69500000	2.58912e-05	0.00923634	0	0	0	10
chr15	73475000	73500000	chr15	73475000	73500000	2.59463e-05	0.00923634	0	0	0	8
chr15	38250000	38275000	chr15	38250000	38275000	2.59701e-05	0.00923634	0	0	0	11
chr15	61400000	61425000	chr15	61400000	61425000	2.60342e-05	0.00923634	0	0	0	9
chr15	73125000	73150000	chr15	73125000	73150000	2.60357e-05	0.00923634	3	0	0	8
chr15	76675000	76700000	chr15	76675000	76700000	2.60476e-05	0.00923634	1	2	0	10
chr15	64575000	64600000	chr15	64550000	64575000	2.60747e-05	0.00923634	0	0	0	9
chr15	47950000	47975000	chr15	47925000	47950000	2.60809e-05	0.00923634	0	0	0	19
chr15	90675000	90700000	chr15	90675000	90700000	2.62533e-05	0.00923634	0	0	0	10
chr15	40450000	40475000	chr15	40450000	40475000	2.63705e-05	0.00923634	1	0	0	9
chr15	76025000	76050000	chr15	76025000	76050000	2.646e-05	0.00923634	1	0	0	9
chr15	80050000	80075000	chr15	80050000	80075000	2.64675e-05	0.00923634	1	1	0	8
chr15	37000000	37025000	chr15	37000000	37025000	2.6503e-05	0.00923634	2	2	0	11
chr15	61525000	61550000	chr15	61525000	61550000	2.66594e-05	0.00923634	0	0	0	9
chr15	84850000	84875000	chr15	84850000	84875000	2.66611e-05	0.00923634	0	0	0	9
chr15	76550000	76575000	chr15	76550000	76575000	2.67261e-05	0.00923634	0	0	0	9
chr15	46550000	46575000	chr15	46525000	46550000	2.68463e-05	0.00923634	0	0	0	19
chr15	66375000	66400000	chr15	66375000	66400000	2.68962e-05	0.00923634	0	0	0	10
chr15	71550000	71575000	chr15	71550000	71575000	2.69287e-05	0.00923634	0	0	0	10
chr15	85050000	85075000	chr15	85050000	85075000	2.69334e-05	0.00923634	1	0	0	9
chr15	58175000	58200000	chr15	58175000	58200000	2.69487e-05	0.00923634	0	2	0	8
chr15	17650000	17675000	chr15	17650000	17675000	2.70239e-05	0.00923634	0	0	0	8
chr15	40975000	41000000	chr15	40975000	41000000	2.71107e-05	0.00923634	0	0	0	9
chr15	78600000	78625000	chr15	78600000	78625000	2.71297e-05	0.00923634	0	0	0	8
chr15	57600000	57625000	chr15	57600000	57625000	2.72191e-05	0.00923634	0	0	0	8
chr15	56150000	56175000	chr15	56150000	56175000	2.73628e-05	0.00923634	0	0	0	9
chr15	87500000	87525000	chr15	87500000	87525000	2.74608e-05	0.00923634	0	0	0	10
chr15	80375000	80400000	chr15	80375000	80400000	2.74625e-05	0.00923634	0	0	0	9
chr15	15550000	15575000	chr15	15550000	15575000	2.77491e-05	0.00923634	0	0	0	6
chr15	75925000	75950000	chr15	75925000	75950000	2.79098e-05	0.00923634	0	2	0	9
chr15	52525000	52550000	chr15	52500000	52525000	2.7956e-05	0.00923634	0	0	0	8
chr15	38550000	38575000	chr15	38550000	38575000	2.80041e-05	0.00923634	0	0	0	10
chr15	76225000	76250000	chr15	76225000	76250000	2.80144e-05	0.00923634	1	5	0	9
chr15	63450000	63475000	chr15	63450000	63475000	2.81389e-05	0.00923634	0	0	0	9
chr15	70575000	70600000	chr15	70575000	70600000	2.82175e-05	0.00923634	0	0	0	13
chr15	57325000	57350000	chr15	57325000	57350000	2.82756e-05	0.00923634	0	0	0	8
chr15	89675000	89700000	chr15	89675000	89700000	2.83101e-05	0.00923634	0	0	0	9
chr15	38175000	38200000	chr15	38150000	38175000	2.85011e-05	0.00923634	0	0	0	10
chr15	50650000	50675000	chr15	50650000	50675000	2.85369e-05	0.00923634	0	0	0	8
chr15	73925000	73950000	chr15	73925000	73950000	2.85813e-05	0.00923634	0	0	0	8
chr15	68000000	68025000	chr15	68000000	68025000	2.85991e-05	0.00923634	0	0	0	9
chr15	87575000	87600000	chr15	87575000	87600000	2.86887e-05	0.00923634	0	0	0	11
chr15	56700000	56725000	chr15	56700000	56725000	2.87038e-05	0.00923634	2	0	0	9
chr15	17950000	17975000	chr15	17950000	17975000	2.88183e-05	0.00923634	0	0	0	8
chr15	14600000	14625000	chr15	14600000	14625000	2.88453e-05	0.00923634	0	0	0	5
chr15	34550000	34575000	chr15	34550000	34575000	2.89749e-05	0.00923634	0	0	0	29
chr15	58375000	58400000	chr15	58375000	58400000	2.90341e-05	0.00923634	0	0	0	8
chr15	89325000	89350000	chr15	89325000	89350000	2.90349e-05	0.00923634	0	1	0	8
chr15	17125000	17150000	chr15	17125000	17150000	2.9043e-05	0.00923634	0	0	0	6
chr15	42075000	42100000	chr15	42075000	42100000	2.90703e-05	0.00923634	0	0	0	6
chr15	67750000	67775000	chr15	67750000	67775000	2.9175e-05	0.00923634	0	0	0	9
chr15	11450000	11475000	chr15	11450000	11475000	2.93084e-05	0.00923634	1	0	0	5
chr15	41700000	41725000	chr15	41675000	41700000	2.93483e-05	0.00923634	0	0	0	4
chr15	53125000	53150000	chr15	53100000	53125000	2.94934e-05	0.00923634	0	0	0	8
chr15	53700000	53725000	chr15	53700000	53725000	2.95471e-05	0.00923634	0	0	0	8
chr15	36350000	36375000	chr15	36325000	36350000	2.963e-05	0.00923634	0	0	0	10
chr15	43250000	43275000	chr15	43250000	43275000	2.9659e-05	0.00923634	0	7	0	11
chr15	86100000	86125000	chr15	86100000	86125000	2.96843e-05	0.00923634	0	1	0	8
chr15	45050000	45075000	chr15	45050000	45075000	2.96881e-05	0.00923634	0	0	0	13
chr15	74400000	74425000	chr15	74400000	74425000	2.99668e-05	0.00923634	0	0	0	8
chr15	64700000	64725000	chr15	64675000	64700000	3.03132e-05	0.00923634	0	0	0	8
chr15	57625000	57650000	chr15	57600000	57625000	3.03277e-05	0.00923634	0	0	0	8
chr15	81550000	81575000	chr15	81550000	81575000	3.04838e-05	0.00923634	0	0	0	8
chr15	13500000	13525000	chr15	13500000	13525000	3.07495e-05	0.00923634	0	0	0	4
chr15	76100000	76125000	chr15	76100000	76125000	3.08215e-05	0.00923634	0	3	0	9
chr15	81250000	81275000	chr15	81225000	81250000	3.11579e-05	0.00923634	0	0	0	8
chr15	73625000	73650000	chr15	73625000	73650000	3.1332e-05	0.00923634	0	0	0	8
chr15	72750000	72775000	chr15	72750000	72775000	3.13816e-05	0.00923634	0	0	0	8
chr15	62875000	62900000	chr15	62875000	62900000	3.13906e-05	0.00923634	0	0	0	8
chr15	85800000	85825000	chr15	85800000	85825000	3.14184e-05	0.00923634	0	0	0	9
chr15	38325000	38350000	chr15	38325000	38350000	3.15235e-05	0.00923634	0	0	0	11
chr15	15775000	15800000	chr15	15775000	15800000	3.1573e-05	0.00923634	0	0	0	6
chr15	54900000	54925000	chr15	54900000	54925000	3.16819e-05	0.00923634	0	0	0	9
chr15	62325000	62350000	chr15	62325000	62350000	3.16937e-05	0.00923634	0	0	0	9
chr15	72375000	72400000	chr15	72375000	72400000	3.17351e-05	0.00923634	0	0	0	8
chr15	81475000	81500000	chr15	81475000	81500000	3.17526e-05	0.00923634	0	0	0	8
chr15	55100000	55125000	chr15	55100000	55125000	3.1841e-05	0.00923634	3	8	0	8
chr15	33625000	33650000	chr15	33625000	33650000	3.18866e-05	0.00923634	1	0	0	25
chr15	89275000	89300000	chr15	89250000	89275000	3.19078e-05	0.00923634	0	0	0	8
chr15	45875000	45900000	chr15	45875000	45900000	3.20419e-05	0.00923634	0	0	0	12
chr15	75700000	75725000	chr15	75700000	75725000	3.20496e-05	0.00923634	0	0	0	8
chr15	79600000	79625000	chr15	79550000	79575000	3.22145e-05	0.00923634	1	0	0	8
chr15	18225000	18250000	chr15	18200000	18225000	3.22794e-05	0.00923634	0	0	0	6
chr15	59950000	59975000	chr15	59950000	59975000	3.28182e-05	0.00923634	0	0	0	9
chr15	69775000	69800000	chr15	69775000	69800000	3.28681e-05	0.00923634	0	0	0	13
chr15	42450000	42475000	chr15	42450000	42475000	3.28745e-05	0.00923634	0	0	0	11
chr15	79100000	79125000	chr15	79100000	79125000	3.29447e-05	0.00923634	0	5	0	8
chr15	67725000	67750000	chr15	67725000	67750000	3.29513e-05	0.00923634	0	0	0	9
chr15	54675000	54700000	chr15	54675000	54700000	3.30305e-05	0.00923634	0	0	0	9
chr15	15125000	15150000	chr15	15125000	15150000	3.30907e-05	0.00923634	0	0	0	5
chr15	84975000	85000000	chr15	84975000	85000000	3.31176e-05	0.00923634	1	1	0	9
chr15	59125000	59150000	chr15	59125000	59150000	3.31529e-05	0.00923634	1	0	0	8
chr15	50675000	50700000	chr15	50675000	50700000	3.32631e-05	0.00923634	0	0	0	8
chr15	53425000	53450000	chr15	53425000	53450000	3.32949e-05	0.00923634	0	0	0	8
chr15	52975000	53000000	chr15	52975000	53000000	3.34367e-05	0.00923634	0	0	0	8
chr15	47500000	47525000	chr15	47500000	47525000	3.3461e-05	0.00923634	1	0	0	17
chr15	88975000	89000000	chr15	88975000	89000000	3.35369e-05	0.00923634	0	0	0	9
chr15	76925000	76950000	chr15	76925000	76950000	3.35601e-05	0.00923634	0	1	0	10
chr15	54700000	54725000	chr15	54700000	54725000	3.3656e-05	0.00923634	0	0	0	9
chr15	42475000	42500000	chr15	42450000	42475000	3.37972e-05	0.00923634	0	0	0	11
chr15	70775000	70800000	chr15	70775000	70800000	3.37986e-05	0.00923634	0	0	0	11
chr15	59825000	59850000	chr15	59825000	59850000	3.38154e-05	0.00923634	0	0	0	8
chr15	89625000	89650000	chr15	89625000	89650000	3.38333e-05	0.00923634	0	0	0	9
chr15	76625000	76650000	chr15	76625000	76650000	3.38446e-05	0.00923634	1	2	0	9
chr15	57575000	57600000	chr15	57575000	57600000	3.38536e-05	0.00923634	0	0	0	8
chr15	45800000	45825000	chr15	45800000	45825000	3.39672e-05	0.00923634	0	0	0	13
chr15	41025000	41050000	chr15	41000000	41025000	3.39901e-05	0.00923634	0	0	0	9
chr15	89450000	89475000	chr15	89450000	89475000	3.4032e-05	0.00923634	0	2	0	8
chr15	47825000	47850000	chr15	47825000	47850000	3.40585e-05	0.00923634	0	0	0	19
chr15	54125000	54150000	chr15	54125000	54150000	3.42515e-05	0.00923634	0	0	0	8
chr15	86075000	86100000	chr15	86075000	86100000	3.43609e-05	0.00923634	1	0	0	8
chr15	68725000	68750000	chr15	68725000	68750000	3.43761e-05	0.00923634	0	0	0	8
chr15	89050000	89075000	chr15	89050000	89075000	3.43851e-05	0.00923634	0	0	0	9
chr15	58625000	58650000	chr15	58625000	58650000	3.44017e-05	0.00923634	0	0	0	8
chr15	74025000	74050000	chr15	74025000	74050000	3.45046e-05	0.00923634	1	0	0	8
chr15	55225000	55250000	chr15	55225000	55250000	3.46044e-05	0.00923634	0	9	0	8
chr15	58550000	58575000	chr15	58550000	58575000	3.4775e-05	0.00923634	0	0	0	8
chr15	78100000	78125000	chr15	78100000	78125000	3.47808e-05	0.00923634	0	0	0	8
chr15	43650000	43675000	chr15	43650000	43675000	3.47963e-05	0.00923634	0	0	0	11
chr15	79250000	79275000	chr15	79250000	79275000	3.48118e-05	0.00923634	0	0	0	8
chr15	79975000	80000000	chr15	79975000	80000000	3.49925e-05	0.00923634	0	1	0	8
chr15	61700000	61725000	chr15	61675000	61700000	3.50012e-05	0.00923634	0	0	0	9
chr15	81825000	81850000	chr15	81825000	81850000	3.50486e-05	0.00923634	0	0	0	8
chr15	59750000	59775000	chr15	59750000	59775000	3.5268e-05	0.00923634	0	0	0	8
chr15	72175000	72200000	chr15	72150000	72175000	3.52711e-05	0.00923634	0	0	0	8
chr15	40100000	40125000	chr15	40100000	40125000	3.53576e-05	0.00923634	0	0	0	10
chr15	53625000	53650000	chr15	53625000	53650000	3.54132e-05	0.00923634	0	0	0	8
chr15	53150000	53175000	chr15	53150000	53175000	3.54912e-05	0.00923634	1	0	0	8
chr15	46625000	46650000	chr15	46625000	46650000	3.55659e-05	0.00923634	0	0	0	19
chr15	87200000	87225000	chr15	87200000	87225000	3.56598e-05	0.00923634	0	0	0	11
chr15	70450000	70475000	chr15	70450000	70475000	3.57372e-05	0.00923634	0	0	0	13
chr15	52375000	52400000	chr15	52375000	52400000	3.57389e-05	0.00923634	0	0	0	8
chr15	89550000	89575000	chr15	89550000	89575000	3.575e-05	0.00923634	0	0	0	8
chr15	54500000	54525000	chr15	54500000	54525000	3.57694e-05	0.00923634	0	0	0	8
chr15	44625000	44650000	chr15	44625000	44650000	3.57997e-05	0.00923634	1	0	0	14
chr15	90475000	90500000	chr15	90475000	90500000	3.58109e-05	0.00923634	0	0	0	10
chr15	89775000	89800000	chr15	89775000	89800000	3.58402e-05	0.00923634	0	0	0	10
chr15	16750000	16775000	chr15	16725000	16750000	3.59799e-05	0.00923634	0	0	0	7
chr15	87325000	87350000	chr15	87325000	87350000	3.59858e-05	0.00923634	0	0	0	11
chr15	12625000	12650000	chr15	12625000	12650000	3.6001e-05	0.00923634	0	0	0	4
chr15	75500000	75525000	chr15	75500000	75525000	3.6286e-05	0.00923634	0	0	0	8
chr15	58750000	58775000	chr15	58750000	58775000	3.63736e-05	0.00923634	0	0	0	8
chr15	71925000	71950000	chr15	71925000	71950000	3.64122e-05	0.00923634	0	0	0	8
chr15	40725000	40750000	chr15	40725000	40750000	3.64192e-05	0.00923634	0	0	0	9
chr15	68175000	68200000	chr15	68150000	68175000	3.65064e-05	0.00923634	0	0	0	9
chr15	68450000	68475000	chr15	68450000	68475000	3.66418e-05	0.00923634	0	0	0	8
chr15	85625000	85650000	chr15	85600000	85625000	3.66499e-05	0.00923634	0	0	0	9
chr15	51125000	51150000	chr15	51125000	51150000	3.6668e-05	0.00923634	0	0	0	8
chr15	11775000	11800000	chr15	11775000	11800000	3.67282e-05	0.00923634	0	0	0	5
chr15	42250000	42275000	chr15	41850000	41875000	3.67629e-05	0.00923634	2	2	0	12
chr15	83375000	83400000	chr15	83375000	83400000	3.67904e-05	0.00923634	0	0	0	8
chr15	82950000	82975000	chr15	82925000	82950000	3.68264e-05	0.00923634	2	0	0	8
chr15	89100000	89125000	chr15	89075000	89100000	3.68744e-05	0.00923634	0	3	0	8
chr15	87700000	87725000	chr15	87700000	87725000	3.69357e-05	0.00923634	0	0	0	12
chr15	84775000	84800000	chr15	84750000	84775000	3.71475e-05	0.00923634	0	0	0	9
chr15	34100000	34125000	chr15	34100000	34125000	3.71768e-05	0.00923634	0	11	0	29
chr15	83825000	83850000	chr15	83825000	83850000	3.72057e-05	0.00923634	1	0	0	10
chr15	86750000	86775000	chr15	86750000	86775000	3.72286e-05	0.00923634	0	0	0	10
chr15	78100000	78125000	chr15	78075000	78100000	3.72954e-05	0.00923634	0	0	0	8
chr15	88925000	88950000	chr15	88925000	88950000	3.73678e-05	0.00923634	0	0	0	9
chr15	82250000	82275000	chr15	82250000	82275000	3.73752e-05	0.00923634	0	0	0	8
chr15	55325000	55350000	chr15	55325000	55350000	3.7378e-05	0.00923634	0	0	0	8
chr15	73575000	73600000	chr15	73575000	73600000	3.77592e-05	0.00923634	0	0	0	8
chr15	51275000	51300000	chr15	51275000	51300000	3.80967e-05	0.00923634	0	0	0	8
chr15	53225000	53250000	chr15	53225000	53250000	3.81053e-05	0.00923634	0	0	0	8
chr15	45400000	45425000	chr15	45400000	45425000	3.81907e-05	0.00923634	0	0	0	18
chr15	87675000	87700000	chr15	87675000	87700000	3.82387e-05	0.00923634	0	0	0	12
chr15	39550000	39575000	chr15	39550000	39575000	3.83965e-05	0.00923634	0	0	0	10
chr15	52175000	52200000	chr15	52175000	52200000	3.8465e-05	0.00923634	0	0	0	8
chr15	77250000	77275000	chr15	77225000	77250000	3.84739e-05	0.00923634	1	0	0	10
chr15	87175000	87200000	chr15	87175000	87200000	3.84907e-05	0.00923634	0	0	0	11
chr15	75325000	75350000	chr15	75225000	75250000	3.85166e-05	0.00923634	0	0	0	8
chr15	85325000	85350000	chr15	85325000	85350000	3.87676e-05	0.00923634	2	0	0	10
chr15	79675000	79700000	chr15	79650000	79675000	3.87771e-05	0.00923634	0	1	0	8
chr15	90275000	90300000	chr15	90275000	90300000	3.88113e-05	0.00923634	0	0	0	10
chr15	55200000	55225000	chr15	55200000	55225000	3.88257e-05	0.00923634	5	11	0	8
chr15	82875000	82900000	chr15	82875000	82900000	3.88309e-05	0.00923634	0	0	0	8
chr15	91525000	91550000	chr15	91525000	91550000	3.88909e-05	0.00923634	0	0	0	10
chr15	53850000	53875000	chr15	53850000	53875000	3.92259e-05	0.00923634	0	0	0	8
chr15	48725000	48750000	chr15	45425000	45450000	3.92905e-05	0.00923634	7	0	0	27
chr15	55150000	55175000	chr15	55150000	55175000	3.95096e-05	0.00923634	2	7	0	8
chr15	85700000	85725000	chr15	85700000	85725000	3.99194e-05	0.00923634	0	3	0	9
chr15	79325000	79350000	chr15	79325000	79350000	3.99942e-05	0.00923634	1	0	0	8
chr15	58250000	58275000	chr15	58225000	58250000	4.00874e-05	0.00923634	1	0	0	8
chr15	78625000	78650000	chr15	78625000	78650000	4.01014e-05	0.00923634	0	0	0	8
chr15	67800000	67825000	chr15	67800000	67825000	4.01291e-05	0.00923634	0	0	0	9
chr15	36000000	36025000	chr15	36000000	36025000	4.02167e-05	0.00923634	2	0	0	14
chr15	68975000	69000000	chr15	68950000	68975000	4.03155e-05	0.00923634	1	0	0	9
chr15	17300000	17325000	chr15	17300000	17325000	4.03891e-05	0.00923634	0	0	0	8
chr15	74625000	74650000	chr15	74625000	74650000	4.07146e-05	0.00923634	0	0	0	8
chr15	42900000	42925000	chr15	42900000	42925000	4.07718e-05	0.00923634	0	0	0	11
chr15	54275000	54300000	chr15	54275000	54300000	4.08601e-05	0.00923634	0	0	0	8
chr15	75650000	75675000	chr15	75650000	75675000	4.08939e-05	0.00923634	0	1	0	8
chr15	55400000	55425000	chr15	55375000	55400000	4.09159e-05	0.00923634	0	0	0	9
chr15	17375000	17400000	chr15	17375000	17400000	4.09434e-05	0.00923634	0	0	0	7
chr15	35750000	35775000	chr15	35750000	35775000	4.10099e-05	0.00923634	0	0	0	19
chr15	77100000	77125000	chr15	77075000	77100000	4.10647e-05	0.00923634	4	3	0	10
chr15	85400000	85425000	chr15	85275000	85300000	4.11155e-05	0.00923634	3	3	0	10
chr15	82100000	82125000	chr15	82100000	82125000	4.1138e-05	0.00923634	0	0	0	8
chr15	53075000	53100000	chr15	53050000	53075000	4.11935e-05	0.00923634	0	0	0	8
chr15	53975000	54000000	chr15	53975000	54000000	4.12593e-05	0.00923634	0	0	0	8
chr15	40900000	40925000	chr15	40900000	40925000	4.13224e-05	0.00923634	0	0	0	9
chr15	56000000	56025000	chr15	56000000	56025000	4.13576e-05	0.00923634	0	0	0	9
chr15	47475000	47500000	chr15	47475000	47500000	4.14058e-05	0.00923634	0	0	0	17
chr15	66900000	66925000	chr15	66650000	66675000	4.15132e-05	0.00923634	1	0	0	11
chr15	89125000	89150000	chr15	89125000	89150000	4.18301e-05	0.00923634	0	1	0	8
chr15	78075000	78100000	chr15	78075000	78100000	4.1955e-05	0.00923634	0	0	0	8
chr15	41150000	41175000	chr15	41150000	41175000	4.21737e-05	0.00923634	0	0	0	8
chr15	54775000	54800000	chr15	54775000	54800000	4.22563e-05	0.00923634	0	0	0	9
chr15	61725000	61750000	chr15	61725000	61750000	4.22939e-05	0.00923634	0	0	0	9
chr15	90650000	90675000	chr15	90650000	90675000	4.24947e-05	0.00923634	0	0	0	10
chr15	60125000	60150000	chr15	60125000	60150000	4.27421e-05	0.00923634	1	1	0	9
chr15	14450000	14475000	chr15	14450000	14475000	4.2747e-05	0.00923634	0	0	0	4
chr15	58425000	58450000	chr15	58425000	58450000	4.28118e-05	0.00923634	0	4	0	8
chr15	63750000	63775000	chr15	63750000	63775000	4.30388e-05	0.00923634	0	0	0	10
chr15	83525000	83550000	chr15	83525000	83550000	4.30688e-05	0.00923634	3	0	0	8
chr15	84800000	84825000	chr15	84800000	84825000	4.30885e-05	0.00923634	0	0	0	9
chr15	40975000	41000000	chr15	40950000	40975000	4.3093e-05	0.00923634	0	0	0	9
chr15	37725000	37750000	chr15	37725000	37750000	4.31556e-05	0.00923634	0	0	0	12
chr15	50950000	50975000	chr15	50950000	50975000	4.31865e-05	0.00923634	0	0	0	8
chr15	46650000	46675000	chr15	46625000	46650000	4.32082e-05	0.00923634	0	0	0	19
chr15	57225000	57250000	chr15	57225000	57250000	4.32219e-05	0.00923634	0	0	0	8
chr15	50325000	50350000	chr15	50325000	50350000	4.33163e-05	0.00923634	0	0	0	8
chr15	63675000	63700000	chr15	63675000	63700000	4.34621e-05	0.00923634	1	0	0	9
chr15	54400000	54425000	chr15	54400000	54425000	4.35001e-05	0.00923634	0	0	0	8
chr15	52725000	52750000	chr15	52725000	52750000	4.35835e-05	0.00923634	0	6	0	8
chr15	35125000	35150000	chr15	35125000	35150000	4.36158e-05	0.00923634	1	0	0	26
chr15	16125000	16150000	chr15	16125000	16150000	4.36995e-05	0.00923634	2	0	0	6
chr15	85075000	85100000	chr15	85075000	85100000	4.3829e-05	0.00923634	0	0	0	9
chr15	36125000	36150000	chr15	36125000	36150000	4.38609e-05	0.00923634	2	0	0	14
chr15	34700000	34725000	chr15	34700000	34725000	4.38879e-05	0.00923634	0	0	0	29
chr15	49025000	49050000	chr15	49025000	49050000	4.39715e-05	0.00923634	0	0	0	6
chr15	83275000	83300000	chr15	83200000	83225000	4.41497e-05	0.00923634	3	3	0	8
chr15	68900000	68925000	chr15	68900000	68925000	4.4165e-05	0.00923634	0	0	0	9
chr15	41675000	41700000	chr15	41650000	41675000	4.42633e-05	0.00923634	0	0	0	4
chr15	85500000	85525000	chr15	85425000	85450000	4.42844e-05	0.00923634	0	0	0	9
chr15	58050000	58075000	chr15	58025000	58050000	4.4431e-05	0.00923634	2	1	0	8
chr15	54075000	54100000	chr15	54075000	54100000	4.45329e-05	0.00923634	0	0	0	8
chr15	43025000	43050000	chr15	43025000	43050000	4.45851e-05	0.00923634	0	0	0	11
chr15	51900000	51925000	chr15	51900000	51925000	4.46326e-05	0.00923634	2	0	0	8
chr15	18425000	18450000	chr15	18425000	18450000	4.4662e-05	0.00923634	0	0	0	7
chr15	61925000	61950000	chr15	61925000	61950000	4.47096e-05	0.00923634	0	0	0	10
chr15	52475000	52500000	chr15	52475000	52500000	4.47404e-05	0.00923634	0	0	0	8
chr15	33300000	33325000	chr15	33300000	33325000	4.53321e-05	0.00923634	0	0	0	22
chr15	41300000	41325000	chr15	41300000	41325000	4.53998e-05	0.00923634	0	0	0	6
chr15	66925000	66950000	chr15	66900000	66925000	4.54969e-05	0.00923634	0	0	0	11
chr15	71325000	71350000	chr15	70925000	70950000	4.56195e-05	0.00923634	0	0	0	11
chr15	89400000	89425000	chr15	89400000	89425000	4.57429e-05	0.00923634	0	2	0	8
chr15	78750000	78775000	chr15	78750000	78775000	4.57441e-05	0.00923634	0	0	0	8
chr15	12775000	12800000	chr15	12450000	12475000	4.57482e-05	0.00923634	2	0	0	4
chr15	84700000	84725000	chr15	84700000	84725000	4.59118e-05	0.00923634	0	1	0	9
chr15	60450000	60475000	chr15	60450000	60475000	4.59161e-05	0.00923634	0	0	0	9
chr15	73150000	73175000	chr15	73150000	73175000	4.59174e-05	0.00923634	2	0	0	8
chr15	80650000	80675000	chr15	80650000	80675000	4.59329e-05	0.00923634	2	0	0	9
chr15	38175000	38200000	chr15	38125000	38150000	4.59908e-05	0.00923634	0	0	0	10
chr15	63475000	63500000	chr15	63475000	63500000	4.60781e-05	0.00923634	0	0	0	9
chr15	49300000	49325000	chr15	49300000	49325000	4.60807e-05	0.00923634	0	0	0	7
chr15	81850000	81875000	chr15	81850000	81875000	4.63138e-05	0.00923634	0	0	0	8
chr15	79875000	79900000	chr15	79875000	79900000	4.65556e-05	0.00923634	0	1	0	8
chr15	42000000	42025000	chr15	42000000	42025000	4.65813e-05	0.00923634	0	0	0	6
chr15	71375000	71400000	chr15	71375000	71400000	4.66065e-05	0.00923634	0	0	0	10
chr15	56000000	56025000	chr15	55975000	56000000	4.66068e-05	0.00923634	0	0	0	9
chr15	79900000	79925000	chr15	79900000	79925000	4.66705e-05	0.00923634	0	1	0	8
chr15	89175000	89200000	chr15	89175000	89200000	4.69248e-05	0.00923634	0	4	0	8
chr15	64275000	64300000	chr15	64275000	64300000	4.69975e-05	0.00923634	0	0	0	10
chr15	11875000	11900000	chr15	11700000	11725000	4.7264e-05	0.00923634	0	0	0	5
chr15	70525000	70550000	chr15	70525000	70550000	4.73568e-05	0.00923634	0	0	0	13
chr15	89675000	89700000	chr15	89650000	89675000	4.74783e-05	0.00923634	0	0	0	9
chr15	82175000	82200000	chr15	82175000	82200000	4.75644e-05	0.00923634	1	0	0	8
chr15	81400000	81425000	chr15	81400000	81425000	4.75746e-05	0.00923634	0	0	0	8
chr15	39525000	39550000	chr15	39500000	39525000	4.76768e-05	0.00923634	0	0	0	10
chr15	18025000	18050000	chr15	18025000	18050000	4.77244e-05	0.00923634	0	0	0	7
chr15	87825000	87850000	chr15	87800000	87825000	4.78111e-05	0.00923634	0	0	0	12
chr15	33050000	33075000	chr15	33050000	33075000	4.78266e-05	0.00923634	0	0	0	17
chr15	69250000	69275000	chr15	69250000	69275000	4.79295e-05	0.00923634	0	0	0	10
chr15	53150000	53175000	chr15	53125000	53150000	4.79927e-05	0.00923634	1	0	0	8
chr15	58900000	58925000	chr15	58900000	58925000	4.80183e-05	0.00923634	0	6	0	8
chr15	62575000	62600000	chr15	62575000	62600000	4.81173e-05	0.00923634	0	0	0	9
chr15	88800000	88825000	chr15	88800000	88825000	4.81218e-05	0.00923634	0	0	0	9
chr15	67900000	67925000	chr15	67900000	67925000	4.82197e-05	0.00923634	0	0	0	9
chr15	46100000	46125000	chr15	46100000	46125000	4.82517e-05	0.00923634	0	0	0	12
chr15	15825000	15850000	chr15	15800000	15825000	4.8326e-05	0.00923634	0	0	0	6
chr15	57525000	57550000	chr15	57525000	57550000	4.83732e-05	0.00923634	0	0	0	8
chr15	14175000	14200000	chr15	14175000	14200000	4.843e-05	0.00923634	0	0	0	4
chr15	64100000	64125000	chr15	64025000	64050000	4.84888e-05	0.00923634	1	4	0	10
chr15	79725000	79750000	chr15	79700000	79725000	4.85281e-05	0.00923634	1	1	0	8
chr15	74450000	74475000	chr15	74450000	74475000	4.85455e-05	0.00923634	0	0	0	8
chr15	76975000	77000000	chr15	76975000	77000000	4.86568e-05	0.00923634	1	0	0	10
chr15	56075000	56100000	chr15	56075000	56100000	4.86687e-05	0.00923634	0	0	0	9
chr15	39525000	39550000	chr15	39525000	39550000	4.87723e-05	0.00923634	0	0	0	10
chr15	39150000	39175000	chr15	39150000	39175000	4.88198e-05	0.00923634	0	1	0	11
chr15	84400000	84425000	chr15	84375000	84400000	4.8878e-05	0.00923634	0	0	0	11
chr15	89525000	89550000	chr15	89525000	89550000	4.89375e-05	0.00923634	0	0	0	8
chr15	78450000	78475000	chr15	78450000	78475000	4.89492e-05	0.00923634	0	0	0	8
chr15	85100000	85125000	chr15	84975000	85000000	4.89784e-05	0.00923634	2	1	0	9
chr15	76150000	76175000	chr15	76100000	76125000	4.90099e-05	0.00923634	0	4	0	9
chr15	91225000	91250000	chr15	91225000	91250000	4.91582e-05	0.00923634	0	0	0	9
chr15	69650000	69675000	chr15	69650000	69675000	4.91678e-05	0.00923634	0	0	0	13
chr15	70275000	70300000	chr15	70250000	70275000	4.91986e-05	0.00923634	0	0	0	15
chr15	54050000	54075000	chr15	54050000	54075000	4.92936e-05	0.00923634	0	0	0	8
chr15	41050000	41075000	chr15	41050000	41075000	4.93524e-05	0.00923634	0	0	0	9
chr15	51850000	51875000	chr15	51850000	51875000	4.94117e-05	0.00923634	1	7	0	8
chr15	35825000	35850000	chr15	35825000	35850000	4.94124e-05	0.00923634	0	0	0	16
chr15	77025000	77050000	chr15	77000000	77025000	4.94602e-05	0.00923634	0	0	0	10
chr15	83700000	83725000	chr15	83675000	83700000	4.9576e-05	0.00923634	0	0	0	9
chr15	17050000	17075000	chr15	17050000	17075000	4.96503e-05	0.00923634	0	0	0	6
chr15	72350000	72375000	chr15	72350000	72375000	4.97447e-05	0.00923634	0	0	0	8
chr15	52325000	52350000	chr15	52300000	52325000	4.98892e-05	0.00923634	0	0	0	8
chr15	78950000	78975000	chr15	78925000	78950000	5.01234e-05	0.00923634	0	0	0	8
chr15	39950000	39975000	chr15	39950000	39975000	5.02494e-05	0.00923634	0	0	0	10
chr15	64125000	64150000	chr15	64100000	64125000	5.04187e-05	0.00923634	0	0	0	11
chr15	80825000	80850000	chr15	80825000	80850000	5.04296e-05	0.00923634	0	0	0	8
chr15	36500000	36525000	chr15	36500000	36525000	5.05639e-05	0.00923634	0	0	0	10
chr15	45275000	45300000	chr15	45275000	45300000	5.05856e-05	0.00923634	0	0	0	14
chr15	55950000	55975000	chr15	55950000	55975000	5.05993e-05	0.00923634	0	0	0	9
chr15	56225000	56250000	chr15	56200000	56225000	5.06332e-05	0.00923634	0	0	0	9
chr15	48650000	48675000	chr15	46425000	46450000	5.0694e-05	0.00923634	2	0	0	24
chr15	60225000	60250000	chr15	60225000	60250000	5.07072e-05	0.00923634	0	0	0	9
chr15	18225000	18250000	chr15	18225000	18250000	5.07348e-05	0.00923634	0	0	0	6
chr15	54475000	54500000	chr15	54475000	54500000	5.07401e-05	0.00923634	0	0	0	8
chr15	64775000	64800000	chr15	64750000	64775000	5.07571e-05	0.00923634	0	0	0	10
chr15	81275000	81300000	chr15	81100000	81125000	5.08326e-05	0.00923634	0	0	0	8
chr15	73900000	73925000	chr15	73900000	73925000	5.09376e-05	0.00923634	0	0	0	8
chr15	55525000	55550000	chr15	55500000	55525000	5.11264e-05	0.00923634	0	6	0	9
chr15	76725000	76750000	chr15	76725000	76750000	5.11617e-05	0.00923634	0	0	0	10
chr15	61925000	61950000	chr15	61900000	61925000	5.11719e-05	0.00923634	0	0	0	10
chr15	83600000	83625000	chr15	83575000	83600000	5.13073e-05	0.00923634	1	0	0	9
chr15	80900000	80925000	chr15	80450000	80475000	5.13539e-05	0.00923634	6	1	0	9
chr15	38225000	38250000	chr15	38225000	38250000	5.1407e-05	0.00923634	1	0	0	10
chr15	66150000	66175000	chr15	66125000	66150000	5.16738e-05	0.00923634	0	0	0	10
chr15	66875000	66900000	chr15	66850000	66875000	5.17038e-05	0.00923634	1	0	0	11
chr15	80225000	80250000	chr15	80225000	80250000	5.17992e-05	0.00923634	2	0	0	8
chr15	61975000	62000000	chr15	61975000	62000000	5.19811e-05	0.00923634	0	1	0	10
chr15	55425000	55450000	chr15	55425000	55450000	5.21307e-05	0.00923634	0	0	0	9
chr15	71950000	71975000	chr15	71950000	71975000	5.22422e-05	0.00923634	0	0	0	8
chr15	82200000	82225000	chr15	82175000	82200000	5.26567e-05	0.00923634	1	0	0	8
chr15	62900000	62925000	chr15	62900000	62925000	5.27388e-05	0.00923634	0	0	0	8
chr15	59375000	59400000	chr15	59350000	59375000	5.3001e-05	0.00923634	0	9	0	8
chr15	49725000	49750000	chr15	49700000	49725000	5.30155e-05	0.00923634	0	0	0	8
chr15	51700000	51725000	chr15	51700000	51725000	5.31849e-05	0.00923634	0	0	0	8
chr15	41525000	41550000	chr15	41525000	41550000	5.32435e-05	0.00923634	0	0	0	5
chr15	46750000	46775000	chr15	46725000	46750000	5.32752e-05	0.00923634	0	0	0	19
chr15	11725000	11750000	chr15	11725000	11750000	5.33335e-05	0.00923634	0	0	0	5
chr15	82225000	82250000	chr15	82200000	82225000	5.33893e-05	0.00923634	0	0	0	8
chr15	79350000	79375000	chr15	79350000	79375000	5.33995e-05	0.00923634	0	1	0	8
chr15	79475000	79500000	chr15	79475000	79500000	5.35702e-05	0.00923634	0	1	0	8
chr15	74050000	74075000	chr15	74050000	74075000	5.36364e-05	0.00923634	1	0	0	8
chr15	76125000	76150000	chr15	76100000	76125000	5.37665e-05	0.00923634	0	3	0	9
chr15	55950000	55975000	chr15	55900000	55925000	5.38128e-05	0.00923634	0	0	0	9
chr15	77900000	77925000	chr15	77850000	77875000	5.3968e-05	0.00923634	3	0	0	9
chr15	34050000	34075000	chr15	34050000	34075000	5.41067e-05	0.00923634	0	0	0	28
chr15	62300000	62325000	chr15	62300000	62325000	5.41309e-05	0.00923634	0	0	0	9
chr15	58675000	58700000	chr15	58650000	58675000	5.41665e-05	0.00923634	0	0	0	8
chr15	75350000	75375000	chr15	75350000	75375000	5.42238e-05	0.00923634	0	0	0	8
chr15	49775000	49800000	chr15	49775000	49800000	5.4388e-05	0.00923634	0	0	0	8
chr15	12300000	12325000	chr15	12300000	12325000	5.46176e-05	0.00923634	0	0	0	4
chr15	68575000	68600000	chr15	68575000	68600000	5.47111e-05	0.00923634	0	0	0	8
chr15	82175000	82200000	chr15	82125000	82150000	5.47368e-05	0.00923634	2	0	0	8
chr15	18400000	18425000	chr15	18400000	18425000	5.47451e-05	0.00923634	0	0	0	7
chr15	57850000	57875000	chr15	57850000	57875000	5.48519e-05	0.00923634	1	1	0	8
chr15	48775000	48800000	chr15	45450000	45475000	5.48643e-05	0.00923634	7	0	0	26
chr15	18475000	18500000	chr15	18475000	18500000	5.50502e-05	0.00923634	0	0	0	7
chr15	47525000	47550000	chr15	47525000	47550000	5.50818e-05	0.00923634	0	0	0	17
chr15	50275000	50300000	chr15	50275000	50300000	5.51912e-05	0.00923634	0	0	0	8
chr15	71150000	71175000	chr15	71150000	71175000	5.53044e-05	0.00923634	0	0	0	10
chr15	63250000	63275000	chr15	63250000	63275000	5.5324e-05	0.00923634	0	0	0	9
chr15	74975000	75000000	chr15	74975000	75000000	5.54255e-05	0.00923634	0	0	0	8
chr15	90900000	90925000	chr15	90900000	90925000	5.54829e-05	0.00923634	0	0	0	9
chr15	82250000	82275000	chr15	82225000	82250000	5.54847e-05	0.00923634	0	0	0	8
chr15	69600000	69625000	chr15	69600000	69625000	5.55315e-05	0.00923634	0	0	0	12
chr15	82850000	82875000	chr15	82850000	82875000	5.56472e-05	0.00923634	0	0	0	8
chr15	49400000	49425000	chr15	49375000	49400000	5.5658e-05	0.00923634	0	0	0	7
chr15	51425000	51450000	chr15	51400000	51425000	5.57494e-05	0.00923634	0	0	0	8
chr15	73275000	73300000	chr15	73275000	73300000	5.57547e-05	0.00923634	0	0	0	8
chr15	37775000	37800000	chr15	37775000	37800000	5.57852e-05	0.00923634	0	0	0	12
chr15	50775000	50800000	chr15	50750000	50775000	5.58786e-05	0.00923634	0	0	0	8
chr15	49475000	49500000	chr15	49475000	49500000	5.59412e-05	0.00923634	0	0	0	8
chr15	80700000	80725000	chr15	80700000	80725000	5.61242e-05	0.00923634	0	0	0	9
chr15	88075000	88100000	chr15	88075000	88100000	5.61841e-05	0.00923634	0	0	0	11
chr15	49450000	49475000	chr15	49425000	49450000	5.64008e-05	0.00923634	0	0	0	8
chr15	77925000	77950000	chr15	77850000	77875000	5.65584e-05	0.00923634	3	1	0	9
chr15	71225000	71250000	chr15	71225000	71250000	5.65999e-05	0.00923634	0	0	0	10
chr15	42375000	42400000	chr15	42375000	42400000	5.66408e-05	0.00923634	0	0	0	11
chr15	45550000	45575000	chr15	45525000	45550000	5.66832e-05	0.00923634	0	0	0	14
chr15	69750000	69775000	chr15	69725000	69750000	5.66965e-05	0.00923634	0	0	0	13
chr15	73925000	73950000	chr15	73900000	73925000	5.67281e-05	0.00923634	0	0	0	8
chr15	73800000	73825000	chr15	73800000	73825000	5.68934e-05	0.00923634	0	0	0	8
chr15	69575000	69600000	chr15	69575000	69600000	5.69098e-05	0.00923634	0	0	0	12
chr15	37375000	37400000	chr15	37350000	37375000	5.69908e-05	0.00923634	0	4	0	12
chr15	79025000	79050000	chr15	79025000	79050000	5.71437e-05	0.00923634	1	2	0	8
chr15	56475000	56500000	chr15	56300000	56325000	5.71536e-05	0.00923634	0	0	0	9
chr15	38325000	38350000	chr15	38300000	38325000	5.72041e-05	0.00923634	2	1	0	11
chr15	52425000	52450000	chr15	52425000	52450000	5.73001e-05	0.00923634	0	0	0	8
chr15	87650000	87675000	chr15	87625000	87650000	5.73197e-05	0.00923634	0	0	0	12
chr15	64150000	64175000	chr15	64150000	64175000	5.73531e-05	0.00923634	0	0	0	10
chr15	84125000	84150000	chr15	84100000	84125000	5.74321e-05	0.00923634	0	0	0	9
chr15	35700000	35725000	chr15	18575000	18600000	5.7515e-05	0.00923634	52	58	0	38
chr15	90350000	90375000	chr15	90325000	90350000	5.76063e-05	0.00923634	0	0	0	10
chr15	45650000	45675000	chr15	45650000	45675000	5.77549e-05	0.00923634	1	0	0	14
chr15	66625000	66650000	chr15	66625000	66650000	5.77861e-05	0.00923634	0	0	0	9
chr15	72175000	72200000	chr15	72175000	72200000	5.78347e-05	0.00923634	0	0	0	8
chr15	65975000	66000000	chr15	65975000	66000000	5.78705e-05	0.00923634	0	0	0	9
chr15	84250000	84275000	chr15	84250000	84275000	5.80337e-05	0.00923634	0	0	0	11
chr15	12400000	12425000	chr15	12375000	12400000	5.81256e-05	0.00923634	0	0	0	4
chr15	90200000	90225000	chr15	90200000	90225000	5.82939e-05	0.00923634	0	0	0	11
chr15	47400000	47425000	chr15	47375000	47400000	5.83146e-05	0.00923634	0	0	0	17
chr15	80700000	80725000	chr15	80550000	80575000	5.83578e-05	0.00923634	2	0	0	9
chr15	36075000	36100000	chr15	36075000	36100000	5.85327e-05	0.00923634	0	0	0	14
chr15	51175000	51200000	chr15	51175000	51200000	5.85819e-05	0.00923634	0	0	0	8
chr15	73700000	73725000	chr15	73675000	73700000	5.86329e-05	0.00923634	1	1	0	8
chr15	57425000	57450000	chr15	57150000	57175000	5.88209e-05	0.00923634	0	0	0	8
chr15	51200000	51225000	chr15	51200000	51225000	5.89213e-05	0.00923634	0	0	0	8
chr15	41350000	41375000	chr15	41350000	41375000	5.89518e-05	0.00923634	0	0	0	6
chr15	63250000	63275000	chr15	63225000	63250000	5.90443e-05	0.00923634	0	0	0	9
chr15	78150000	78175000	chr15	78125000	78150000	5.91356e-05	0.00923634	1	0	0	8
chr15	55825000	55850000	chr15	55800000	55825000	5.92279e-05	0.00923634	0	0	0	9
chr15	87450000	87475000	chr15	87425000	87450000	5.92441e-05	0.00923634	1	0	0	10
chr15	78800000	78825000	chr15	78775000	78800000	5.9331e-05	0.00923634	0	0	0	8
chr15	62800000	62825000	chr15	62800000	62825000	5.9391e-05	0.00923634	0	0	0	9
chr15	50875000	50900000	chr15	50875000	50900000	5.93946e-05	0.00923634	0	0	0	8
chr15	39450000	39475000	chr15	39450000	39475000	5.9445e-05	0.00923634	0	1	0	10
chr15	87075000	87100000	chr15	87075000	87100000	5.94747e-05	0.00923634	0	0	0	10
chr15	42275000	42300000	chr15	42275000	42300000	5.9525e-05	0.00923634	0	0	0	11
chr15	79925000	79950000	chr15	79875000	79900000	5.98111e-05	0.00923634	0	1	0	8
chr15	75750000	75775000	chr15	75725000	75750000	5.98335e-05	0.00923634	1	0	0	8
chr15	75950000	75975000	chr15	75925000	75950000	5.99696e-05	0.00923634	0	3	0	9
chr15	11500000	11525000	chr15	11450000	11475000	6.01978e-05	0.00923634	1	0	0	5
chr15	89275000	89300000	chr15	89275000	89300000	6.02286e-05	0.00923634	0	0	0	8
chr15	48575000	48600000	chr15	47650000	47675000	6.02522e-05	0.00923634	1	0	0	20
chr15	88700000	88725000	chr15	88700000	88725000	6.0277e-05	0.00923634	2	0	0	9
chr15	34475000	34500000	chr15	34475000	34500000	6.03165e-05	0.00923634	2	3	0	29
chr15	81150000	81175000	chr15	81150000	81175000	6.04717e-05	0.00923634	0	0	0	8
chr15	40800000	40825000	chr15	40800000	40825000	6.06139e-05	0.00923634	0	0	0	9
chr15	47700000	47725000	chr15	47700000	47725000	6.07256e-05	0.00923634	0	0	0	19
chr15	78925000	78950000	chr15	78900000	78925000	6.07381e-05	0.00923634	2	1	0	8
chr15	15700000	15725000	chr15	15675000	15700000	6.07839e-05	0.00923634	0	0	0	7
chr15	57650000	57675000	chr15	57650000	57675000	6.07863e-05	0.00923634	0	0	0	8
chr15	53125000	53150000	chr15	53125000	53150000	6.08465e-05	0.00923634	0	0	0	8
chr15	88750000	88775000	chr15	88750000	88775000	6.08653e-05	0.00923634	0	0	0	9
chr15	81950000	81975000	chr15	81925000	81950000	6.09192e-05	0.00923634	1	0	0	8
chr15	74675000	74700000	chr15	74675000	74700000	6.10197e-05	0.00923634	0	1	0	8
chr15	82125000	82150000	chr15	82125000	82150000	6.11939e-05	0.00923634	0	0	0	8
chr15	90850000	90875000	chr15	90850000	90875000	6.13134e-05	0.00923634	0	0	0	9
chr15	65925000	65950000	chr15	65900000	65925000	6.15196e-05	0.00923634	1	0	0	9
chr15	77900000	77925000	chr15	77825000	77850000	6.15307e-05	0.00923634	4	3	0	9
chr15	59775000	59800000	chr15	59775000	59800000	6.16475e-05	0.00923634	0	0	0	8
chr15	76400000	76425000	chr15	76375000	76400000	6.16889e-05	0.00923634	1	4	0	9
chr15	16575000	16600000	chr15	16575000	16600000	6.17326e-05	0.00923634	0	0	0	7
chr15	41500000	41525000	chr15	41500000	41525000	6.17342e-05	0.00923634	0	0	0	5
chr15	56050000	56075000	chr15	56025000	56050000	6.18011e-05	0.00923634	0	0	0	9
chr15	64275000	64300000	chr15	64250000	64275000	6.18612e-05	0.00923634	0	0	0	10
chr15	91250000	91275000	chr15	91250000	91275000	6.18777e-05	0.00923634	0	0	0	9
chr15	37525000	37550000	chr15	37525000	37550000	6.20323e-05	0.00923634	0	0	0	12
chr15	45150000	45175000	chr15	45150000	45175000	6.205e-05	0.00923634	0	0	0	14
chr15	64100000	64125000	chr15	63725000	63750000	6.20828e-05	0.00923634	2	13	0	10
chr15	72850000	72875000	chr15	72825000	72850000	6.21826e-05	0.00923634	0	0	0	8
chr15	67675000	67700000	chr15	67425000	67450000	6.21833e-05	0.00923634	0	0	0	10
chr15	52275000	52300000	chr15	52250000	52275000	6.23446e-05	0.00923634	0	0	0	8
chr15	64750000	64775000	chr15	64750000	64775000	6.23868e-05	0.00923634	0	0	0	10
chr15	72400000	72425000	chr15	72400000	72425000	6.24866e-05	0.00923634	0	0	0	8
chr15	49750000	49775000	chr15	49750000	49775000	6.29579e-05	0.00923634	0	0	0	8
chr15	72000000	72025000	chr15	71550000	71575000	6.31065e-05	0.00923634	0	0	0	10
chr15	40850000	40875000	chr15	40850000	40875000	6.31198e-05	0.00923634	0	0	0	9
chr15	63200000	63225000	chr15	63200000	63225000	6.38971e-05	0.00923634	0	0	0	9
chr15	59925000	59950000	chr15	59925000	59950000	6.39059e-05	0.00923634	0	0	0	8
chr15	76450000	76475000	chr15	76400000	76425000	6.39416e-05	0.00923634	1	5	0	9
chr15	44400000	44425000	chr15	44375000	44400000	6.39771e-05	0.00923634	0	9	0	13
chr15	56275000	56300000	chr15	56275000	56300000	6.40098e-05	0.00923634	0	0	0	9
chr15	69975000	70000000	chr15	69975000	70000000	6.40122e-05	0.00923634	0	0	0	13
chr15	69425000	69450000	chr15	69400000	69425000	6.40757e-05	0.00923634	0	0	0	10
chr15	44550000	44575000	chr15	44550000	44575000	6.41405e-05	0.00923634	0	0	0	13
chr15	77900000	77925000	chr15	77750000	77775000	6.41785e-05	0.00923634	5	8	0	9
chr15	68025000	68050000	chr15	68000000	68025000	6.42854e-05	0.00923634	0	0	0	9
chr15	43825000	43850000	chr15	43825000	43850000	6.44046e-05	0.00923634	0	0	0	13
chr15	12925000	12950000	chr15	12925000	12950000	6.44228e-05	0.00923634	0	0	0	4
chr15	88825000	88850000	chr15	88825000	88850000	6.44257e-05	0.00923634	0	0	0	9
chr15	57950000	57975000	chr15	57950000	57975000	6.44806e-05	0.00923634	0	5	0	8
chr15	58475000	58500000	chr15	58450000	58475000	6.46059e-05	0.00923634	0	2	0	8
chr15	89775000	89800000	chr15	89750000	89775000	6.47057e-05	0.00923634	0	0	0	10
chr15	40600000	40625000	chr15	40600000	40625000	6.49768e-05	0.00923634	0	0	0	9
chr15	76900000	76925000	chr15	76900000	76925000	6.51841e-05	0.00923634	0	2	0	10
chr15	49675000	49700000	chr15	49650000	49675000	6.54477e-05	0.00923634	0	0	0	8
chr15	51725000	51750000	chr15	51700000	51725000	6.57765e-05	0.00923634	0	0	0	8
chr15	18150000	18175000	chr15	18125000	18150000	6.59912e-05	0.00923634	0	0	0	6
chr15	44425000	44450000	chr15	44400000	44425000	6.60432e-05	0.00923634	0	7	0	13
chr15	78300000	78325000	chr15	78200000	78225000	6.6111e-05	0.00923634	0	0	0	8
chr15	82900000	82925000	chr15	82825000	82850000	6.62115e-05	0.00923634	4	0	0	8
chr15	57800000	57825000	chr15	57775000	57800000	6.62169e-05	0.00923634	2	1	0	8
chr15	50225000	50250000	chr15	50225000	50250000	6.64038e-05	0.00923634	0	0	0	8
chr15	48700000	48725000	chr15	46375000	46400000	6.6427e-05	0.00923634	2	0	0	24
chr15	51350000	51375000	chr15	51350000	51375000	6.67098e-05	0.00923634	0	0	0	8
chr15	48575000	48600000	chr15	47625000	47650000	6.70814e-05	0.00923634	1	0	0	20
chr15	49500000	49525000	chr15	49500000	49525000	6.71174e-05	0.00923634	0	0	0	8
chr15	61750000	61775000	chr15	61750000	61775000	6.71845e-05	0.00923634	0	0	0	9
chr15	73875000	73900000	chr15	73825000	73850000	6.71959e-05	0.00923634	1	0	0	8
chr15	40050000	40075000	chr15	40050000	40075000	6.72593e-05	0.00923634	0	0	0	10
chr15	38125000	38150000	chr15	38125000	38150000	6.75475e-05	0.00923634	0	0	0	10
chr15	84600000	84625000	chr15	84425000	84450000	6.76278e-05	0.00923634	3	1	0	11
chr15	76025000	76050000	chr15	76000000	76025000	6.78417e-05	0.00923634	1	1	0	9
chr15	89500000	89525000	chr15	89475000	89500000	6.78866e-05	0.00923634	2	1	0	8
chr15	64625000	64650000	chr15	64625000	64650000	6.79361e-05	0.00923634	0	0	0	9
chr15	60725000	60750000	chr15	60700000	60725000	6.79407e-05	0.00923634	0	0	0	9
chr15	33350000	33375000	chr15	33350000	33375000	6.80759e-05	0.00923634	0	0	0	22
chr15	41975000	42000000	chr15	41975000	42000000	6.80809e-05	0.00923634	0	0	0	6
chr15	52850000	52875000	chr15	52850000	52875000	6.8119e-05	0.00923634	0	0	0	8
chr15	40250000	40275000	chr15	40225000	40250000	6.81957e-05	0.00923634	0	0	0	9
chr15	52300000	52325000	chr15	52300000	52325000	6.82448e-05	0.00923634	0	0	0	8
chr15	12275000	12300000	chr15	12200000	12225000	6.8267e-05	0.00923634	3	0	0	4
chr15	73800000	73825000	chr15	73750000	73775000	6.842e-05	0.00923634	0	0	0	8
chr15	66000000	66025000	chr15	65975000	66000000	6.84276e-05	0.00923634	0	0	0	9
chr15	54350000	54375000	chr15	54350000	54375000	6.84726e-05	0.00923634	0	0	0	8
chr15	60875000	60900000	chr15	60850000	60875000	6.87205e-05	0.00923634	0	0	0	9
chr15	60300000	60325000	chr15	60300000	60325000	6.87357e-05	0.00923634	0	0	0	9
chr15	91500000	91525000	chr15	91500000	91525000	6.8958e-05	0.00923634	0	0	0	10
chr15	34650000	34675000	chr15	34625000	34650000	6.90191e-05	0.00923634	1	0	0	29
chr15	40575000	40600000	chr15	40550000	40575000	6.9124e-05	0.00923634	0	0	0	9
chr15	36475000	36500000	chr15	36475000	36500000	6.93137e-05	0.00923634	0	0	0	10
chr15	50375000	50400000	chr15	50375000	50400000	6.93283e-05	0.00923634	0	0	0	8
chr15	74500000	74525000	chr15	74425000	74450000	6.9652e-05	0.00923634	0	0	0	8
chr15	43525000	43550000	chr15	43525000	43550000	6.96645e-05	0.00923634	0	0	0	11
chr15	56075000	56100000	chr15	56050000	56075000	6.96731e-05	0.00923634	0	0	0	9
chr15	78675000	78700000	chr15	78650000	78675000	6.96838e-05	0.00923634	0	0	0	8
chr15	58200000	58225000	chr15	58200000	58225000	6.97342e-05	0.00923634	3	2	0	8
chr15	46325000	46350000	chr15	46300000	46325000	6.98924e-05	0.00923634	0	0	0	13
chr15	85975000	86000000	chr15	85975000	86000000	6.9907e-05	0.00923634	1	1	0	9
chr15	84600000	84625000	chr15	84325000	84350000	6.9947e-05	0.00923634	3	1	0	11
chr15	13250000	13275000	chr15	13250000	13275000	7.00852e-05	0.00923634	0	0	0	4
chr15	83000000	83025000	chr15	82975000	83000000	7.017e-05	0.00923634	0	0	0	8
chr15	46225000	46250000	chr15	46225000	46250000	7.03661e-05	0.00923634	0	0	0	13
chr15	35725000	35750000	chr15	35725000	35750000	7.05328e-05	0.00923634	0	0	0	21
chr15	71450000	71475000	chr15	71450000	71475000	7.0551e-05	0.00923634	0	0	0	10
chr15	13800000	13825000	chr15	13750000	13775000	7.0609e-05	0.00923634	0	0	0	4
chr15	81900000	81925000	chr15	81875000	81900000	7.07295e-05	0.00923634	2	0	0	8
chr15	48450000	48475000	chr15	47725000	47750000	7.09278e-05	0.00923634	1	0	0	20
chr15	50025000	50050000	chr15	50025000	50050000	7.11508e-05	0.00923634	0	0	0	8
chr15	60250000	60275000	chr15	60250000	60275000	7.12006e-05	0.00923634	0	0	0	9
chr15	62450000	62475000	chr15	62400000	62425000	7.12543e-05	0.00923634	0	0	0	9
chr15	34125000	34150000	chr15	34125000	34150000	7.13496e-05	0.00923634	0	4	0	29
chr15	80200000	80225000	chr15	80075000	80100000	7.13864e-05	0.00923634	5	4	0	8
chr15	37025000	37050000	chr15	37025000	37050000	7.14134e-05	0.00923634	9	0	0	11
chr15	37900000	37925000	chr15	37625000	37650000	7.14257e-05	0.00923634	1	1	0	12
chr15	61675000	61700000	chr15	61650000	61675000	7.15967e-05	0.00923634	0	0	0	9
chr15	54925000	54950000	chr15	54900000	54925000	7.16075e-05	0.00923634	0	0	0	9
chr15	53975000	54000000	chr15	53950000	53975000	7.16338e-05	0.00923634	0	0	0	8
chr15	51250000	51275000	chr15	51225000	51250000	7.17777e-05	0.00923634	0	0	0	8
chr15	78650000	78675000	chr15	78625000	78650000	7.18184e-05	0.00923634	0	0	0	8
chr15	84375000	84400000	chr15	84375000	84400000	7.19154e-05	0.00923634	0	0	0	11
chr15	73650000	73675000	chr15	73600000	73625000	7.19858e-05	0.00923634	0	0	0	8
chr15	68050000	68075000	chr15	68050000	68075000	7.20228e-05	0.00923634	0	0	0	9
chr15	71150000	71175000	chr15	70225000	70250000	7.2111e-05	0.00923634	0	0	0	15
chr15	60925000	60950000	chr15	60925000	60950000	7.21173e-05	0.00923634	0	0	0	9
chr15	36325000	36350000	chr15	36325000	36350000	7.24045e-05	0.00923634	0	0	0	9
chr15	88850000	88875000	chr15	88800000	88825000	7.25378e-05	0.00923634	0	0	0	9
chr15	37450000	37475000	chr15	37425000	37450000	7.26162e-05	0.00923634	0	0	0	12
chr15	69825000	69850000	chr15	69800000	69825000	7.26361e-05	0.00923634	0	0	0	13
chr15	51625000	51650000	chr15	51625000	51650000	7.2669e-05	0.00923634	0	0	0	8
chr15	79000000	79025000	chr15	78900000	78925000	7.2684e-05	0.00923634	2	4	0	8
chr15	73425000	73450000	chr15	73425000	73450000	7.26994e-05	0.00923634	0	0	0	8
chr15	44750000	44775000	chr15	44750000	44775000	7.27723e-05	0.00923634	0	0	0	14
chr15	87100000	87125000	chr15	87100000	87125000	7.27884e-05	0.00923634	0	0	0	10
chr15	47750000	47775000	chr15	47750000	47775000	7.28148e-05	0.00923634	0	0	0	19
chr15	81500000	81525000	chr15	81500000	81525000	7.28743e-05	0.00923634	1	0	0	8
chr15	46800000	46825000	chr15	46750000	46775000	7.31336e-05	0.00923634	0	0	0	19
chr15	84650000	84675000	chr15	84650000	84675000	7.33026e-05	0.00923634	0	0	0	10
chr15	83700000	83725000	chr15	83600000	83625000	7.34131e-05	0.00923634	0	0	0	9
chr15	87850000	87875000	chr15	87825000	87850000	7.34857e-05	0.00923634	0	0	0	12
chr15	53375000	53400000	chr15	53375000	53400000	7.34988e-05	0.00923634	0	0	0	8
chr15	50325000	50350000	chr15	50300000	50325000	7.35865e-05	0.00923634	0	0	0	8
chr15	35250000	35275000	chr15	35250000	35275000	7.36549e-05	0.00923634	0	0	0	26
chr15	84950000	84975000	chr15	84925000	84950000	7.37583e-05	0.00923634	3	2	0	9
chr15	81625000	81650000	chr15	81625000	81650000	7.38454e-05	0.00923634	0	3	0	8
chr15	81975000	82000000	chr15	81975000	82000000	7.38749e-05	0.00923634	0	0	0	8
chr15	80950000	80975000	chr15	80750000	80775000	7.38891e-05	0.00923634	5	2	0	8
chr15	74300000	74325000	chr15	74250000	74275000	7.41851e-05	0.00923634	0	0	0	8
chr15	74750000	74775000	chr15	74725000	74750000	7.43047e-05	0.00923634	1	1	0	8
chr15	84575000	84600000	chr15	84475000	84500000	7.43197e-05	0.00923634	3	1	0	11
chr15	17250000	17275000	chr15	17250000	17275000	7.43357e-05	0.00923634	0	0	0	8
chr15	73000000	73025000	chr15	72975000	73000000	7.43359e-05	0.00923634	1	1	0	8
chr15	46425000	46450000	chr15	46425000	46450000	7.43754e-05	0.00923634	0	0	0	16
chr15	86625000	86650000	chr15	86625000	86650000	7.44466e-05	0.00923634	0	0	0	9
chr15	49425000	49450000	chr15	49425000	49450000	7.46424e-05	0.00923634	0	0	0	7
chr15	57500000	57525000	chr15	57475000	57500000	7.46579e-05	0.00923634	0	0	0	8
chr15	63175000	63200000	chr15	63150000	63175000	7.50522e-05	0.00923634	0	0	0	9
chr15	87800000	87825000	chr15	87800000	87825000	7.5379e-05	0.00923634	0	0	0	12
chr15	63675000	63700000	chr15	63650000	63675000	7.55206e-05	0.00923634	1	0	0	9
chr15	66200000	66225000	chr15	66075000	66100000	7.5529e-05	0.00923634	0	0	0	10
chr15	81525000	81550000	chr15	81500000	81525000	7.55973e-05	0.00923634	2	0	0	8
chr15	49675000	49700000	chr15	49675000	49700000	7.56545e-05	0.00923634	0	0	0	8
chr15	36375000	36400000	chr15	36350000	36375000	7.56877e-05	0.00923634	1	0	0	10
chr15	37100000	37125000	chr15	36825000	36850000	7.57182e-05	0.00923634	36	7	0	11
chr15	45300000	45325000	chr15	45300000	45325000	7.58305e-05	0.00923634	0	0	0	14
chr15	16550000	16575000	chr15	16550000	16575000	7.58443e-05	0.00923634	0	0	0	7
chr15	56625000	56650000	chr15	56625000	56650000	7.59424e-05	0.00923634	1	0	0	9
chr15	79650000	79675000	chr15	79650000	79675000	7.5945e-05	0.00923634	0	1	0	8
chr15	84600000	84625000	chr15	84275000	84300000	7.60157e-05	0.00923634	4	1	0	11
chr15	48750000	48775000	chr15	45350000	45375000	7.60548e-05	0.00923634	7	0	0	31
chr15	73975000	74000000	chr15	73875000	73900000	7.61888e-05	0.00923634	2	0	0	8
chr15	84600000	84625000	chr15	84575000	84600000	7.65088e-05	0.00923634	0	0	0	11
chr15	55625000	55650000	chr15	55625000	55650000	7.65917e-05	0.00923634	0	4	0	9
chr15	44025000	44050000	chr15	44025000	44050000	7.70496e-05	0.00923634	0	0	0	13
chr15	73400000	73425000	chr15	73250000	73275000	7.72853e-05	0.00923634	2	0	0	8
chr15	80650000	80675000	chr15	80400000	80425000	7.74391e-05	0.00923634	2	0	0	9
chr15	37575000	37600000	chr15	37550000	37575000	7.74728e-05	0.00923634	0	0	0	12
chr15	82225000	82250000	chr15	82150000	82175000	7.74925e-05	0.00923634	2	0	0	8
chr15	58675000	58700000	chr15	58675000	58700000	7.76657e-05	0.00923634	0	0	0	8
chr15	18075000	18100000	chr15	18075000	18100000	7.80046e-05	0.00923634	0	0	0	6
chr15	57475000	57500000	chr15	57325000	57350000	7.81262e-05	0.00923634	0	0	0	8
chr15	40375000	40400000	chr15	40275000	40300000	7.81707e-05	0.00923634	0	0	0	9
chr15	83150000	83175000	chr15	83150000	83175000	7.83735e-05	0.00923634	0	1	0	8
chr15	87150000	87175000	chr15	87125000	87150000	7.84714e-05	0.00923634	0	0	0	11
chr15	91100000	91125000	chr15	91075000	91100000	7.84989e-05	0.00923634	0	0	0	9
chr15	84575000	84600000	chr15	84425000	84450000	7.85329e-05	0.00923634	3	1	0	11
chr15	48750000	48775000	chr15	45275000	45300000	7.85669e-05	0.00923634	7	0	0	31
chr15	86300000	86325000	chr15	86300000	86325000	7.85969e-05	0.00923634	0	0	0	9
chr15	85050000	85075000	chr15	84925000	84950000	7.87844e-05	0.00923634	5	2	0	9
chr15	50500000	50525000	chr15	50500000	50525000	7.87992e-05	0.00923634	0	0	0	8
chr15	74325000	74350000	chr15	74325000	74350000	7.89328e-05	0.00923634	0	0	0	8
chr15	60900000	60925000	chr15	60875000	60900000	7.9022e-05	0.00923634	0	0	0	9
chr15	16425000	16450000	chr15	15325000	15350000	7.90689e-05	0.00923634	3	0	0	8
chr15	11575000	11600000	chr15	11450000	11475000	7.90942e-05	0.00923634	1	0	0	5
chr15	85550000	85575000	chr15	85525000	85550000	7.91362e-05	0.00923634	1	0	0	9
chr15	69300000	69325000	chr15	69200000	69225000	7.914e-05	0.00923634	0	0	0	10
chr15	90025000	90050000	chr15	89700000	89725000	7.91708e-05	0.00923634	0	0	0	10
chr15	36300000	36325000	chr15	36300000	36325000	7.92852e-05	0.00923634	0	0	0	9
chr15	12850000	12875000	chr15	12850000	12875000	7.93186e-05	0.00923634	5	1	0	4
chr15	62325000	62350000	chr15	62300000	62325000	7.9742e-05	0.00923634	0	0	0	9
chr15	55050000	55075000	chr15	55050000	55075000	7.97737e-05	0.00923634	0	5	0	8
chr15	82025000	82050000	chr15	82000000	82025000	7.98823e-05	0.00923634	0	0	0	8
chr15	76050000	76075000	chr15	76050000	76075000	7.99159e-05	0.00923634	1	0	0	9
chr15	83825000	83850000	chr15	83800000	83825000	7.99904e-05	0.00923634	1	0	0	10
chr15	62675000	62700000	chr15	62650000	62675000	8.00183e-05	0.00923634	1	0	0	9
chr15	91675000	91700000	chr15	91600000	91625000	8.00363e-05	0.00923634	1	0	0	10
chr15	12575000	12600000	chr15	12350000	12375000	8.00529e-05	0.00923634	2	0	0	4
chr15	34875000	34900000	chr15	34875000	34900000	8.01066e-05	0.00923634	0	0	0	29
chr15	45825000	45850000	chr15	45800000	45825000	8.01168e-05	0.00923634	0	0	0	13
chr15	48275000	48300000	chr15	47450000	47475000	8.02139e-05	0.00923634	2	0	0	20
chr15	45025000	45050000	chr15	45025000	45050000	8.02169e-05	0.00923634	0	0	0	13
chr15	70100000	70125000	chr15	70100000	70125000	8.04691e-05	0.00923634	0	0	0	13
chr15	75900000	75925000	chr15	75900000	75925000	8.04952e-05	0.00923634	2	1	0	9
chr15	47325000	47350000	chr15	47300000	47325000	8.05049e-05	0.00923634	0	0	0	17
chr15	68650000	68675000	chr15	68575000	68600000	8.05219e-05	0.00923634	1	1	0	8
chr15	72675000	72700000	chr15	72625000	72650000	8.05545e-05	0.00923634	0	0	0	8
chr15	40350000	40375000	chr15	40350000	40375000	8.05602e-05	0.00923634	0	0	0	9
chr15	16200000	16225000	chr15	15850000	15875000	8.07022e-05	0.00923634	2	0	0	6
chr15	68125000	68150000	chr15	68125000	68150000	8.08196e-05	0.00923634	0	0	0	9
chr15	80500000	80525000	chr15	80375000	80400000	8.0979e-05	0.00923634	0	0	0	9
chr15	50800000	50825000	chr15	50775000	50800000	8.10754e-05	0.00923634	0	0	0	8
chr15	81475000	81500000	chr15	81450000	81475000	8.12054e-05	0.00923634	0	0	0	8
chr15	80525000	80550000	chr15	80475000	80500000	8.12348e-05	0.00923634	0	0	0	9
chr15	77750000	77775000	chr15	77750000	77775000	8.1441e-05	0.00923634	1	2	0	9
chr15	51875000	51900000	chr15	51725000	51750000	8.16163e-05	0.00923634	1	27	0	8
chr15	78425000	78450000	chr15	78425000	78450000	8.16204e-05	0.00923634	0	3	0	8
chr15	84475000	84500000	chr15	84475000	84500000	8.16431e-05	0.00923634	1	0	0	11
chr15	84850000	84875000	chr15	84775000	84800000	8.16862e-05	0.00923634	0	0	0	9
chr15	12725000	12750000	chr15	12675000	12700000	8.17101e-05	0.00923634	0	0	0	4
chr15	61650000	61675000	chr15	61650000	61675000	8.17245e-05	0.00923634	0	0	0	9
chr15	86275000	86300000	chr15	86250000	86275000	8.17485e-05	0.00923634	0	0	0	8
chr15	53800000	53825000	chr15	53775000	53800000	8.18028e-05	0.00923634	0	0	0	8
chr15	91725000	91750000	chr15	91550000	91575000	8.18203e-05	0.00923634	1	0	0	10
chr15	79525000	79550000	chr15	79500000	79525000	8.18585e-05	0.00923634	0	0	0	8
chr15	14000000	14025000	chr15	14000000	14025000	8.18605e-05	0.00923634	0	0	0	4
chr15	54650000	54675000	chr15	54625000	54650000	8.19211e-05	0.00923634	0	0	0	9
chr15	44575000	44600000	chr15	44575000	44600000	8.19316e-05	0.00923634	0	0	0	13
chr15	64325000	64350000	chr15	64175000	64200000	8.20936e-05	0.00923634	0	0	0	10
chr15	55500000	55525000	chr15	55500000	55525000	8.22947e-05	0.00923634	0	0	0	9
chr15	15100000	15125000	chr15	15075000	15100000	8.23324e-05	0.00923634	0	0	0	6
chr15	90800000	90825000	chr15	90750000	90775000	8.23692e-05	0.00923634	0	0	0	10
chr15	48875000	48900000	chr15	48850000	48875000	8.24195e-05	0.00923634	0	0	0	3
chr15	84150000	84175000	chr15	84150000	84175000	8.24625e-05	0.00923634	0	0	0	9
chr15	88600000	88625000	chr15	88575000	88600000	8.24937e-05	0.00923634	0	0	0	9
chr15	48550000	48575000	chr15	47450000	47475000	8.26314e-05	0.00923634	2	0	0	20
chr15	64300000	64325000	chr15	64275000	64300000	8.26338e-05	0.00923634	0	0	0	10
chr15	42425000	42450000	chr15	42425000	42450000	8.28394e-05	0.00923634	0	0	0	11
chr15	88000000	88025000	chr15	87750000	87775000	8.30692e-05	0.00923634	2	0	0	12
chr15	42450000	42475000	chr15	42425000	42450000	8.30925e-05	0.00923634	0	0	0	11
chr15	81000000	81025000	chr15	81000000	81025000	8.31366e-05	0.00923634	1	2	0	8
chr15	44200000	44225000	chr15	44175000	44200000	8.31784e-05	0.00923634	0	0	0	13
chr15	41925000	41950000	chr15	41925000	41950000	8.32621e-05	0.00923634	0	0	0	3
chr15	47575000	47600000	chr15	47500000	47525000	8.32688e-05	0.00923634	1	0	0	17
chr15	41475000	41500000	chr15	41475000	41500000	8.32963e-05	0.00923634	0	0	0	5
chr15	81825000	81850000	chr15	81800000	81825000	8.33903e-05	0.00923634	0	0	0	8
chr15	43825000	43850000	chr15	42900000	42925000	8.35254e-05	0.00923634	2	7	0	13
chr15	90125000	90150000	chr15	90125000	90150000	8.37809e-05	0.00923634	0	0	0	10
chr15	43175000	43200000	chr15	43175000	43200000	8.38733e-05	0.00923634	0	0	0	11
chr15	55075000	55100000	chr15	55075000	55100000	8.39315e-05	0.00923634	3	6	0	8
chr15	58350000	58375000	chr15	58325000	58350000	8.40139e-05	0.00923634	0	0	0	8
chr15	77350000	77375000	chr15	77350000	77375000	8.40824e-05	0.00923634	0	0	0	9
chr15	36475000	36500000	chr15	36125000	36150000	8.41246e-05	0.00923634	7	7	0	15
chr15	51650000	51675000	chr15	51175000	51200000	8.44019e-05	0.00923634	0	0	0	8
chr15	89225000	89250000	chr15	89200000	89225000	8.45297e-05	0.00923634	0	0	0	8
chr15	17350000	17375000	chr15	17325000	17350000	8.46145e-05	0.00923634	0	0	0	8
chr15	89000000	89025000	chr15	88925000	88950000	8.47519e-05	0.00923634	0	0	0	9
chr15	36575000	36600000	chr15	36550000	36575000	8.48329e-05	0.00923634	2	2	0	11
chr15	56025000	56050000	chr15	56000000	56025000	8.49795e-05	0.00923634	0	0	0	9
chr15	84475000	84500000	chr15	84450000	84475000	8.4999e-05	0.00923634	1	0	0	11
chr15	52125000	52150000	chr15	51875000	51900000	8.50749e-05	0.00923634	14	6	1	8
chr15	34350000	34375000	chr15	34350000	34375000	8.52884e-05	0.00923634	2	10	0	29
chr15	56175000	56200000	chr15	56175000	56200000	8.55904e-05	0.00923634	0	0	0	9
chr15	62225000	62250000	chr15	62225000	62250000	8.55961e-05	0.00923634	0	8	0	10
chr15	48700000	48725000	chr15	45375000	45400000	8.56045e-05	0.00923634	7	0	0	31
chr15	56400000	56425000	chr15	56400000	56425000	8.59438e-05	0.00923634	0	0	0	9
chr15	80225000	80250000	chr15	80200000	80225000	8.60408e-05	0.00923634	2	1	0	8
chr15	81700000	81725000	chr15	81700000	81725000	8.60704e-05	0.00923634	0	0	0	8
chr15	50300000	50325000	chr15	50300000	50325000	8.60914e-05	0.00923634	0	0	0	8
chr15	55850000	55875000	chr15	55850000	55875000	8.61972e-05	0.00923634	0	1	0	9
chr15	88425000	88450000	chr15	88400000	88425000	8.62746e-05	0.00923634	0	0	0	10
chr15	17425000	17450000	chr15	17425000	17450000	8.64422e-05	0.00923634	0	0	0	7
chr15	64625000	64650000	chr15	64100000	64125000	8.65042e-05	0.00923634	0	0	0	11
chr15	47425000	47450000	chr15	47400000	47425000	8.66297e-05	0.00923634	0	0	0	17
chr15	59575000	59600000	chr15	59575000	59600000	8.66298e-05	0.00923634	1	2	0	8
chr15	79425000	79450000	chr15	79425000	79450000	8.67239e-05	0.00923634	1	1	0	8
chr15	38525000	38550000	chr15	38525000	38550000	8.69654e-05	0.00923634	3	0	0	10
chr15	80950000	80975000	chr15	80950000	80975000	8.71374e-05	0.00923634	1	0	0	8
chr15	51825000	51850000	chr15	51825000	51850000	8.73699e-05	0.00923634	0	12	0	8
chr15	51750000	51775000	chr15	51750000	51775000	8.73997e-05	0.00923634	0	0	0	8
chr15	52450000	52475000	chr15	51325000	51350000	8.74507e-05	0.00923634	14	31	1	8
chr15	81700000	81725000	chr15	81650000	81675000	8.74636e-05	0.00923634	1	2	0	8
chr15	70650000	70675000	chr15	70625000	70650000	8.7732e-05	0.00923634	0	0	0	13
chr15	35150000	35175000	chr15	35150000	35175000	8.77424e-05	0.00923634	2	0	0	26
chr15	54775000	54800000	chr15	54500000	54525000	8.78571e-05	0.00923634	1	0	0	9
chr15	64725000	64750000	chr15	64700000	64725000	8.78687e-05	0.00923634	0	0	0	9
chr15	41100000	41125000	chr15	41100000	41125000	8.80118e-05	0.00923634	0	0	0	9
chr15	78725000	78750000	chr15	78675000	78700000	8.80146e-05	0.00923634	0	0	0	8
chr15	59850000	59875000	chr15	59850000	59875000	8.81077e-05	0.00923634	0	0	0	8
chr15	54425000	54450000	chr15	54400000	54425000	8.81736e-05	0.00923634	0	0	0	8
chr15	45600000	45625000	chr15	45575000	45600000	8.8269e-05	0.00923634	1	0	0	14
chr15	50325000	50350000	chr15	49950000	49975000	8.83107e-05	0.00923634	0	0	0	8
chr15	52675000	52700000	chr15	52675000	52700000	8.83728e-05	0.00923634	0	0	0	8
chr15	71675000	71700000	chr15	71650000	71675000	8.83825e-05	0.00923634	0	0	0	10
chr15	90600000	90625000	chr15	90600000	90625000	8.84685e-05	0.00923634	1	0	0	10
chr15	48475000	48500000	chr15	48450000	48475000	8.86447e-05	0.00923634	0	0	0	19
chr15	73325000	73350000	chr15	73325000	73350000	8.88017e-05	0.00923634	0	0	0	8
chr15	70950000	70975000	chr15	70950000	70975000	8.8842e-05	0.00923634	0	0	0	11
chr15	70775000	70800000	chr15	70550000	70575000	8.9127e-05	0.00923634	0	0	0	13
chr15	46025000	46050000	chr15	46000000	46025000	8.92636e-05	0.00923634	0	0	0	12
chr15	65375000	65400000	chr15	64775000	64800000	8.92959e-05	0.00923634	0	0	0	11
chr15	76800000	76825000	chr15	76775000	76800000	8.93866e-05	0.00923634	0	0	0	10
chr15	59375000	59400000	chr15	59375000	59400000	8.93888e-05	0.00923634	0	9	0	8
chr15	70175000	70200000	chr15	70150000	70175000	8.93964e-05	0.00923634	0	0	0	14
chr15	76775000	76800000	chr15	76725000	76750000	8.94264e-05	0.00923634	0	0	0	10
chr15	59625000	59650000	chr15	59600000	59625000	8.96061e-05	0.00923634	7	2	0	8
chr15	81775000	81800000	chr15	81725000	81750000	8.96393e-05	0.00923634	0	4	0	8
chr15	71125000	71150000	chr15	71125000	71150000	8.97155e-05	0.00923634	0	0	0	10
chr15	52850000	52875000	chr15	52500000	52525000	8.97357e-05	0.00923634	0	7	0	8
chr15	61525000	61550000	chr15	61475000	61500000	8.97881e-05	0.00923634	0	0	0	9
chr15	52150000	52175000	chr15	51875000	51900000	8.9963e-05	0.00923634	14	6	1	8
chr15	84725000	84750000	chr15	84675000	84700000	8.99978e-05	0.00923634	0	1	0	9
chr15	71375000	71400000	chr15	71350000	71375000	9.01182e-05	0.00923634	0	0	0	10
chr15	84675000	84700000	chr15	84675000	84700000	9.01394e-05	0.00923634	0	0	0	9
chr15	18125000	18150000	chr15	18125000	18150000	9.02118e-05	0.00923634	0	0	0	6
chr15	57075000	57100000	chr15	57075000	57100000	9.02464e-05	0.00923634	0	0	0	8
chr15	51400000	51425000	chr15	51400000	51425000	9.03411e-05	0.00923634	0	0	0	8
chr15	35025000	35050000	chr15	35000000	35025000	9.03951e-05	0.00923634	0	0	0	26
chr15	17825000	17850000	chr15	17825000	17850000	9.04436e-05	0.00923634	0	0	0	8
chr15	37925000	37950000	chr15	37925000	37950000	9.04563e-05	0.00923634	0	0	0	12
chr15	90525000	90550000	chr15	90525000	90550000	9.06056e-05	0.00923634	0	0	0	10
chr15	76675000	76700000	chr15	76650000	76675000	9.06382e-05	0.00923634	2	3	0	10
chr15	72300000	72325000	chr15	72300000	72325000	9.06674e-05	0.00923634	0	0	0	8
chr15	80600000	80625000	chr15	80450000	80475000	9.06781e-05	0.00923634	0	0	0	9
chr15	69850000	69875000	chr15	69850000	69875000	9.07002e-05	0.00923634	0	0	0	13
chr15	51650000	51675000	chr15	51650000	51675000	9.07557e-05	0.00923634	0	0	0	8
chr15	58850000	58875000	chr15	58350000	58375000	9.08531e-05	0.00923634	2	4	0	8
chr15	80250000	80275000	chr15	80225000	80250000	9.09403e-05	0.00923634	2	1	0	9
chr15	43525000	43550000	chr15	43500000	43525000	9.11095e-05	0.00923634	0	0	0	11
chr15	70725000	70750000	chr15	70250000	70275000	9.11288e-05	0.00923634	0	0	0	15
chr15	48775000	48800000	chr15	48775000	48800000	9.11818e-05	0.00923634	0	0	0	9
chr15	81650000	81675000	chr15	81625000	81650000	9.13147e-05	0.00923634	1	3	0	8
chr15	41200000	41225000	chr15	41175000	41200000	9.13591e-05	0.00923634	1	0	0	7
chr15	76000000	76025000	chr15	75975000	76000000	9.14699e-05	0.00923634	0	2	0	9
chr15	51550000	51575000	chr15	51550000	51575000	9.1884e-05	0.00923634	0	0	0	8
chr15	88650000	88675000	chr15	88625000	88650000	9.19358e-05	0.00923634	0	0	0	9
chr15	45375000	45400000	chr15	42125000	42150000	9.19388e-05	0.00923634	7	18	0	20
chr15	53075000	53100000	chr15	53000000	53025000	9.19794e-05	0.00923634	0	0	0	8
chr15	51575000	51600000	chr15	51550000	51575000	9.19858e-05	0.00923634	0	0	0	8
chr15	61350000	61375000	chr15	61325000	61350000	9.21228e-05	0.00923634	0	0	0	9
chr15	16425000	16450000	chr15	16425000	16450000	9.22182e-05	0.00923634	0	0	0	7
chr15	72800000	72825000	chr15	72525000	72550000	9.22945e-05	0.00923634	0	0	0	8
chr15	83025000	83050000	chr15	83000000	83025000	9.23033e-05	0.00923634	1	1	0	8
chr15	64375000	64400000	chr15	63925000	63950000	9.2344e-05	0.00923634	2	13	0	11
chr15	79050000	79075000	chr15	79000000	79025000	9.26043e-05	0.00923634	2	4	0	8
chr15	53925000	53950000	chr15	53925000	53950000	9.26231e-05	0.00923634	0	0	0	8
chr15	37350000	37375000	chr15	37325000	37350000	9.28176e-05	0.00923634	0	9	0	12
chr15	39600000	39625000	chr15	39600000	39625000	9.28331e-05	0.00923634	0	0	0	10
chr15	50175000	50200000	chr15	50175000	50200000	9.30695e-05	0.00923634	0	0	0	8
chr15	50125000	50150000	chr15	50125000	50150000	9.30813e-05	0.00923634	0	0	0	8
chr15	80775000	80800000	chr15	80375000	80400000	9.31788e-05	0.00923634	4	0	0	9
chr15	12225000	12250000	chr15	12150000	12175000	9.32349e-05	0.00923634	2	0	0	4
chr15	44200000	44225000	chr15	44200000	44225000	9.32581e-05	0.00923634	0	0	0	13
chr15	37900000	37925000	chr15	37500000	37525000	9.32925e-05	0.00923634	1	1	0	12
chr15	74650000	74675000	chr15	74650000	74675000	9.33911e-05	0.00923634	1	0	0	8
chr15	68225000	68250000	chr15	68200000	68225000	9.35291e-05	0.00923634	0	0	0	9
chr15	14100000	14125000	chr15	14075000	14100000	9.35999e-05	0.00923634	0	0	0	4
chr15	12525000	12550000	chr15	12525000	12550000	9.37502e-05	0.00923634	2	0	0	4
chr15	36175000	36200000	chr15	36175000	36200000	9.37802e-05	0.00923634	1	1	0	10
chr15	60525000	60550000	chr15	60500000	60525000	9.43221e-05	0.00923634	0	0	0	9
chr15	73200000	73225000	chr15	73075000	73100000	9.43882e-05	0.00923634	5	0	0	8
chr15	71725000	71750000	chr15	71725000	71750000	9.44209e-05	0.00923634	0	0	0	10
chr15	81550000	81575000	chr15	81425000	81450000	9.45618e-05	0.00923634	2	0	0	8
chr15	72600000	72625000	chr15	72575000	72600000	9.46424e-05	0.00923634	0	0	0	8
chr15	14125000	14150000	chr15	14100000	14125000	9.46852e-05	0.00923634	0	0	0	4
chr15	83475000	83500000	chr15	83475000	83500000	9.48314e-05	0.00923634	0	1	0	8
chr15	42625000	42650000	chr15	42600000	42625000	9.50108e-05	0.00923634	0	0	0	11
chr15	72250000	72275000	chr15	72250000	72275000	9.50294e-05	0.00923634	0	0	0	8
chr15	73475000	73500000	chr15	73275000	73300000	9.50954e-05	0.00923634	0	0	0	8
chr15	59200000	59225000	chr15	59200000	59225000	9.52307e-05	0.00923634	0	0	0	8
chr15	70600000	70625000	chr15	69675000	69700000	9.52853e-05	0.00923634	0	0	0	15
chr15	80075000	80100000	chr15	80075000	80100000	9.53969e-05	0.00923634	2	1	0	8
chr15	42575000	42600000	chr15	42250000	42275000	9.54211e-05	0.00923634	0	0	0	12
chr15	82750000	82775000	chr15	82750000	82775000	9.54529e-05	0.00923634	0	0	0	8
chr15	48300000	48325000	chr15	48150000	48175000	9.54957e-05	0.00923634	0	0	0	20
chr15	83050000	83075000	chr15	82950000	82975000	9.56035e-05	0.00923634	2	1	0	8
chr15	11950000	11975000	chr15	11950000	11975000	9.59076e-05	0.00923634	0	0	0	5
chr15	80575000	80600000	chr15	80525000	80550000	9.59229e-05	0.00923634	0	0	0	9
chr15	82700000	82725000	chr15	82650000	82675000	9.59543e-05	0.00923634	0	0	0	8
chr15	75775000	75800000	chr15	75750000	75775000	9.61414e-05	0.00923634	2	0	0	8
chr15	47200000	47225000	chr15	47200000	47225000	9.62019e-05	0.00923634	0	0	0	17
chr15	41000000	41025000	chr15	40575000	40600000	9.62709e-05	0.00923634	0	0	0	9
chr15	70675000	70700000	chr15	70650000	70675000	9.63027e-05	0.00923634	0	0	0	12
chr15	57350000	57375000	chr15	57350000	57375000	9.63841e-05	0.00923634	0	0	0	8
chr15	12450000	12475000	chr15	12350000	12375000	9.65265e-05	0.00923634	0	0	0	4
chr15	13750000	13775000	chr15	13750000	13775000	9.68241e-05	0.00923634	0	0	0	4
chr15	87900000	87925000	chr15	87900000	87925000	9.68632e-05	0.00923634	2	0	0	12
chr15	15500000	15525000	chr15	15475000	15500000	9.6962e-05	0.00923634	0	0	0	6
chr15	47375000	47400000	chr15	47300000	47325000	9.72176e-05	0.00923634	0	0	0	17
chr15	81250000	81275000	chr15	81250000	81275000	9.73088e-05	0.00923634	0	0	0	8
chr15	87975000	88000000	chr15	87950000	87975000	9.75577e-05	0.00923634	0	0	0	12
chr15	85350000	85375000	chr15	85325000	85350000	9.76161e-05	0.00923634	2	0	0	10
chr15	87350000	87375000	chr15	87350000	87375000	9.76805e-05	0.00923634	0	0	0	11
chr15	61500000	61525000	chr15	61500000	61525000	9.77291e-05	0.00923634	0	0	0	9
chr15	47550000	47575000	chr15	47525000	47550000	9.78629e-05	0.00923634	0	0	0	17
chr15	35725000	35750000	chr15	18800000	18825000	9.78806e-05	0.00923634	52	58	0	37
chr15	45500000	45525000	chr15	42200000	42225000	9.78806e-05	0.00923634	7	18	0	24
chr15	48775000	48800000	chr15	45825000	45850000	9.78806e-05	0.00923634	2	0	0	25
chr15	86875000	86900000	chr15	86875000	86900000	9.7888e-05	0.00923634	0	0	0	10
chr15	40775000	40800000	chr15	40775000	40800000	9.79261e-05	0.00923634	0	0	0	9
chr15	36350000	36375000	chr15	36350000	36375000	9.79375e-05	0.00923634	0	0	0	10
chr15	77300000	77325000	chr15	77300000	77325000	9.79485e-05	0.00923634	1	0	0	10
chr15	33700000	33725000	chr15	33700000	33725000	9.79613e-05	0.00923634	0	0	0	25
chr15	73575000	73600000	chr15	73450000	73475000	9.79741e-05	0.00923634	0	0	0	8
chr15	46800000	46825000	chr15	46575000	46600000	9.81218e-05	0.00923634	0	0	0	19
chr15	35275000	35300000	chr15	35250000	35275000	9.81904e-05	0.00923634	1	0	0	26
chr15	78325000	78350000	chr15	78325000	78350000	9.83221e-05	0.00923634	0	0	0	8
chr15	91750000	91775000	chr15	91550000	91575000	9.84035e-05	0.00923634	1	0	0	10
chr15	86500000	86525000	chr15	86475000	86500000	9.85637e-05	0.00923634	0	0	0	9
chr15	74150000	74175000	chr15	74125000	74150000	9.87354e-05	0.00923634	0	0	0	8
chr15	44050000	44075000	chr15	44025000	44050000	9.88014e-05	0.00923634	0	0	0	13
chr15	74700000	74725000	chr15	74650000	74675000	9.89895e-05	0.00923634	2	1	0	8
chr15	59725000	59750000	chr15	59725000	59750000	9.9034e-05	0.00923634	0	0	0	8
chr15	80850000	80875000	chr15	80775000	80800000	9.93472e-05	0.00923634	2	0	0	8
chr15	11925000	11950000	chr15	11550000	11575000	9.95923e-05	0.00923634	0	0	0	5
chr15	41750000	41775000	chr15	41525000	41550000	9.96464e-05	0.00923634	1	0	0	6
chr15	58950000	58975000	chr15	58900000	58925000	9.98161e-05	0.00923634	0	14	0	8
chr15	68225000	68250000	chr15	67150000	67175000	9.99899e-05	0.00923634	1	0	0	10
chr15	48775000	48800000	chr15	45400000	45425000	0.000100047	0.00923634	7	0	0	31
chr15	66100000	66125000	chr15	65850000	65875000	0.000100222	0.00923634	1	0	0	10
chr15	64475000	64500000	chr15	64450000	64475000	0.000100494	0.00923634	0	0	0	10
chr15	37125000	37150000	chr15	37125000	37150000	0.000100553	0.00923634	1	0	0	11
chr15	34950000	34975000	chr15	34950000	34975000	0.000100726	0.00923634	0	0	0	26
chr15	91375000	91400000	chr15	91350000	91375000	0.000100788	0.00923634	0	0	0	9
chr15	71825000	71850000	chr15	71800000	71825000	0.000100889	0.00923634	0	0	0	10
chr15	14525000	14550000	chr15	14525000	14550000	0.000101102	0.00923634	0	0	0	4
chr15	84625000	84650000	chr15	84250000	84275000	0.000101128	0.00923634	4	1	0	11
chr15	67700000	67725000	chr15	67700000	67725000	0.000101294	0.00923634	0	0	0	9
chr15	48525000	48550000	chr15	48350000	48375000	0.00010134	0.00923634	0	0	0	19
chr15	36975000	37000000	chr15	36950000	36975000	0.000101492	0.00923634	11	6	0	11
chr15	11950000	11975000	chr15	11750000	11775000	0.000101653	0.00923634	0	0	0	5
chr15	84550000	84575000	chr15	84550000	84575000	0.000101671	0.00923634	0	1	0	11
chr15	84525000	84550000	chr15	84525000	84550000	0.000101759	0.00923634	2	1	0	11
chr15	85250000	85275000	chr15	85225000	85250000	0.00010181	0.00923634	1	10	0	10
chr15	11850000	11875000	chr15	11850000	11875000	0.000101849	0.00923634	0	0	0	5
chr15	85375000	85400000	chr15	85375000	85400000	0.000102063	0.00923634	1	0	0	10
chr15	78100000	78125000	chr15	78025000	78050000	0.000102304	0.00923634	1	0	0	8
chr15	47400000	47425000	chr15	47400000	47425000	0.000102315	0.00923634	0	0	0	17
chr15	82625000	82650000	chr15	82625000	82650000	0.000102318	0.00923634	0	0	0	8
chr15	47575000	47600000	chr15	47575000	47600000	0.000102328	0.00923634	0	0	0	17
chr15	59225000	59250000	chr15	59200000	59225000	0.000102335	0.00923634	0	0	0	8
chr15	88675000	88700000	chr15	88675000	88700000	0.000102381	0.00923634	0	0	0	9
chr15	64525000	64550000	chr15	64525000	64550000	0.000102402	0.00923634	0	0	0	10
chr15	68700000	68725000	chr15	68700000	68725000	0.000102415	0.00923634	0	0	0	8
chr15	88325000	88350000	chr15	88325000	88350000	0.000102529	0.00923634	0	1	0	10
chr15	79500000	79525000	chr15	79425000	79450000	0.00010254	0.00923634	1	2	0	8
chr15	91200000	91225000	chr15	91200000	91225000	0.000102635	0.00923634	0	0	0	9
chr15	44325000	44350000	chr15	44300000	44325000	0.00010264	0.00923634	3	0	0	13
chr15	83225000	83250000	chr15	83150000	83175000	0.000102647	0.00923634	1	3	0	8
chr15	77850000	77875000	chr15	77850000	77875000	0.000102725	0.00923634	3	0	0	9
chr15	37000000	37025000	chr15	36975000	37000000	0.000102792	0.00923634	7	6	0	11
chr15	81675000	81700000	chr15	81675000	81700000	0.000102802	0.00923634	1	0	0	8
chr15	74325000	74350000	chr15	73975000	74000000	0.000103147	0.00923634	4	1	0	8
chr15	59800000	59825000	chr15	59800000	59825000	0.000103219	0.00923634	0	0	0	8
chr15	83100000	83125000	chr15	83075000	83100000	0.000103252	0.00923634	1	0	0	8
chr15	66475000	66500000	chr15	65675000	65700000	0.000103257	0.00923634	2	0	0	10
chr15	46800000	46825000	chr15	46550000	46575000	0.000103304	0.00923634	0	0	0	19
chr15	68725000	68750000	chr15	68550000	68575000	0.000103338	0.00923634	1	1	0	8
chr15	82000000	82025000	chr15	81925000	81950000	0.000103357	0.00923634	1	0	0	8
chr15	12300000	12325000	chr15	12175000	12200000	0.000103539	0.00923634	3	0	0	4
chr15	70375000	70400000	chr15	70350000	70375000	0.000103561	0.00923634	0	0	0	14
chr15	40850000	40875000	chr15	40825000	40850000	0.000103568	0.00923634	0	0	0	9
chr15	40750000	40775000	chr15	40725000	40750000	0.00010364	0.00923634	0	0	0	9
chr15	87100000	87125000	chr15	86925000	86950000	0.000103677	0.00923634	0	0	0	10
chr15	52150000	52175000	chr15	51500000	51525000	0.000103707	0.00923634	14	31	1	8
chr15	86100000	86125000	chr15	86050000	86075000	0.00010386	0.00923634	1	1	0	8
chr15	76650000	76675000	chr15	76625000	76650000	0.000103988	0.00923634	1	2	0	10
chr15	82650000	82675000	chr15	82600000	82625000	0.000104104	0.00923634	0	0	0	8
chr15	12000000	12025000	chr15	11975000	12000000	0.000104119	0.00923634	1	0	0	5
chr15	64400000	64425000	chr15	64400000	64425000	0.000104216	0.00923634	0	0	0	10
chr15	70925000	70950000	chr15	69950000	69975000	0.000104614	0.00923634	0	0	0	15
chr15	76475000	76500000	chr15	76325000	76350000	0.000104639	0.00923634	2	9	0	9
chr15	82350000	82375000	chr15	82325000	82350000	0.000104687	0.00923634	0	3	0	8
chr15	16450000	16475000	chr15	15925000	15950000	0.000104766	0.00923634	3	0	0	7
chr15	51500000	51525000	chr15	51500000	51525000	0.00010485	0.00923634	0	0	0	8
chr15	84900000	84925000	chr15	84800000	84825000	0.000104932	0.00923634	1	0	0	9
chr15	68800000	68825000	chr15	68775000	68800000	0.000105489	0.00923634	0	0	0	8
chr15	72800000	72825000	chr15	72800000	72825000	0.000105564	0.00923634	0	0	0	8
chr15	54550000	54575000	chr15	54525000	54550000	0.000105602	0.00923634	1	0	0	8
chr15	65675000	65700000	chr15	65525000	65550000	0.000105675	0.00923634	0	0	0	10
chr15	42275000	42300000	chr15	41975000	42000000	0.000105699	0.00923634	0	0	0	12
chr15	36375000	36400000	chr15	36375000	36400000	0.000105737	0.00923634	1	0	0	10
chr15	70050000	70075000	chr15	70050000	70075000	0.000106148	0.00923634	0	0	0	13
chr15	54850000	54875000	chr15	54825000	54850000	0.000106158	0.00923634	0	0	0	9
chr15	43200000	43225000	chr15	43175000	43200000	0.000106181	0.00923634	0	0	0	11
chr15	84375000	84400000	chr15	84350000	84375000	0.000106222	0.00923634	0	0	0	11
chr15	47275000	47300000	chr15	47275000	47300000	0.000106268	0.00923634	0	0	0	17
chr15	16600000	16625000	chr15	16600000	16625000	0.000106298	0.00923634	0	0	0	7
chr15	77325000	77350000	chr15	77250000	77275000	0.000106322	0.00923634	1	0	0	10
chr15	52250000	52275000	chr15	52225000	52250000	0.000106483	0.00923634	0	0	0	8
chr15	64425000	64450000	chr15	64425000	64450000	0.000106491	0.00923634	0	0	0	10
chr15	37625000	37650000	chr15	37600000	37625000	0.000106536	0.00923634	0	0	0	12
chr15	78625000	78650000	chr15	78600000	78625000	0.000106556	0.00923634	0	0	0	8
chr15	85650000	85675000	chr15	85600000	85625000	0.000106779	0.00923634	0	0	0	9
chr15	81775000	81800000	chr15	81775000	81800000	0.000106888	0.00923634	0	3	0	8
chr15	74550000	74575000	chr15	74550000	74575000	0.0001069	0.00923634	0	0	0	8
chr15	38925000	38950000	chr15	38925000	38950000	0.000106914	0.00923634	0	0	0	11
chr15	59550000	59575000	chr15	59500000	59525000	0.000106965	0.00923634	0	9	0	8
chr15	76350000	76375000	chr15	76325000	76350000	0.000107175	0.00923634	1	4	0	9
chr15	13825000	13850000	chr15	13375000	13400000	0.000107445	0.00923634	0	1	0	4
chr15	14900000	14925000	chr15	14600000	14625000	0.000107445	0.00923634	0	0	0	6
chr15	79625000	79650000	chr15	79575000	79600000	0.000107719	0.00923634	1	0	0	8
chr15	87250000	87275000	chr15	87250000	87275000	0.000107885	0.00923634	0	0	0	11
chr15	60900000	60925000	chr15	60500000	60525000	0.000107955	0.00923634	1	0	0	9
chr15	35000000	35025000	chr15	34550000	34575000	0.000108357	0.00923634	4	0	0	29
chr15	39400000	39425000	chr15	39375000	39400000	0.000108438	0.00923634	0	0	0	10
chr15	12225000	12250000	chr15	12225000	12250000	0.000108478	0.00923634	0	0	0	4
chr15	16500000	16525000	chr15	16500000	16525000	0.000108641	0.00923634	0	0	0	7
chr15	34900000	34925000	chr15	34725000	34750000	0.000108662	0.00923634	3	0	0	29
chr15	48050000	48075000	chr15	48050000	48075000	0.000108736	0.00923634	0	0	0	20
chr15	52200000	52225000	chr15	52175000	52200000	0.000108818	0.00923634	0	0	0	8
chr15	58850000	58875000	chr15	58525000	58550000	0.000108898	0.00923634	1	0	0	8
chr15	40700000	40725000	chr15	40675000	40700000	0.000108925	0.00923634	0	0	0	9
chr15	36575000	36600000	chr15	36150000	36175000	0.000108942	0.00923634	7	9	0	15
chr15	81450000	81475000	chr15	81400000	81425000	0.00010915	0.00923634	0	0	0	8
chr15	80975000	81000000	chr15	80950000	80975000	0.000109293	0.00923634	1	0	0	8
chr15	34800000	34825000	chr15	34800000	34825000	0.000109447	0.00923634	0	0	0	29
chr15	48575000	48600000	chr15	47600000	47625000	0.000109519	0.00923634	1	0	0	20
chr15	51275000	51300000	chr15	50525000	50550000	0.000109617	0.00923634	0	0	0	8
chr15	80275000	80300000	chr15	80275000	80300000	0.000109656	0.00923634	0	0	0	9
chr15	47950000	47975000	chr15	47950000	47975000	0.000109729	0.00923634	0	0	0	19
chr15	48675000	48700000	chr15	48675000	48700000	0.000109884	0.00923634	0	0	0	15
chr15	79900000	79925000	chr15	79825000	79850000	0.000110034	0.00923634	0	2	0	8
chr15	66125000	66150000	chr15	66125000	66150000	0.000110055	0.00923634	0	0	0	10
chr15	59300000	59325000	chr15	59125000	59150000	0.000110166	0.00923634	2	1	0	8
chr15	69675000	69700000	chr15	69675000	69700000	0.000110199	0.00923634	0	0	0	13
chr15	49125000	49150000	chr15	49125000	49150000	0.000110479	0.00923634	1	0	0	6
chr15	44675000	44700000	chr15	44675000	44700000	0.000110515	0.00923634	0	0	0	14
chr15	83675000	83700000	chr15	83600000	83625000	0.000110589	0.00923634	0	0	0	9
chr15	65775000	65800000	chr15	65750000	65775000	0.000110804	0.00923634	1	0	0	9
chr15	18125000	18150000	chr15	18100000	18125000	0.00011085	0.00923634	0	0	0	6
chr15	88650000	88675000	chr15	88650000	88675000	0.000110967	0.00923634	0	0	0	9
chr15	36500000	36525000	chr15	36475000	36500000	0.000111073	0.00923634	0	0	0	10
chr15	80925000	80950000	chr15	80825000	80850000	0.000111093	0.00923634	2	2	0	8
chr15	83900000	83925000	chr15	83875000	83900000	0.000111329	0.00923634	0	0	0	10
chr15	81575000	81600000	chr15	81450000	81475000	0.00011139	0.00923634	3	0	0	8
chr15	91725000	91750000	chr15	91475000	91500000	0.000111407	0.00923634	1	0	0	10
chr15	86900000	86925000	chr15	86725000	86750000	0.000111485	0.00923634	0	0	0	10
chr15	61950000	61975000	chr15	61925000	61950000	0.000111688	0.00923634	0	0	0	10
chr15	48750000	48775000	chr15	45325000	45350000	0.000111767	0.00923634	7	0	0	31
chr15	67825000	67850000	chr15	67550000	67575000	0.000111773	0.00923634	0	0	0	9
chr15	36225000	36250000	chr15	36175000	36200000	0.000111873	0.00923634	2	7	0	10
chr15	83125000	83150000	chr15	83100000	83125000	0.000111921	0.00923634	1	0	0	8
chr15	45100000	45125000	chr15	45100000	45125000	0.000111985	0.00923634	0	0	0	13
chr15	12750000	12775000	chr15	12475000	12500000	0.000112074	0.00923634	2	0	0	4
chr15	50825000	50850000	chr15	50825000	50850000	0.000112113	0.00923634	0	0	0	8
chr15	54325000	54350000	chr15	54325000	54350000	0.00011228	0.00923634	0	0	0	8
chr15	51850000	51875000	chr15	51800000	51825000	0.000112318	0.00923634	1	25	0	8
chr15	41550000	41575000	chr15	41550000	41575000	0.000112319	0.00923634	0	0	0	5
chr15	70700000	70725000	chr15	70700000	70725000	0.000112326	0.00923634	0	0	0	12
chr15	15700000	15725000	chr15	15700000	15725000	0.000112363	0.00923634	0	0	0	7
chr15	87950000	87975000	chr15	87875000	87900000	0.00011241	0.00923634	2	0	0	12
chr15	85850000	85875000	chr15	85850000	85875000	0.000112428	0.00923634	2	0	0	9
chr15	84750000	84775000	chr15	84750000	84775000	0.000112528	0.00923634	0	0	0	9
chr15	74375000	74400000	chr15	74325000	74350000	0.000112548	0.00923634	0	0	0	8
chr15	65825000	65850000	chr15	65800000	65825000	0.000112592	0.00923634	1	0	0	9
chr15	64850000	64875000	chr15	64125000	64150000	0.000112669	0.00923634	0	0	0	13
chr15	45500000	45525000	chr15	42000000	42025000	0.000112669	0.00923634	7	18	0	24
chr15	59250000	59275000	chr15	59250000	59275000	0.000112713	0.00923634	0	0	0	8
chr15	90775000	90800000	chr15	90750000	90775000	0.000112714	0.00923634	0	0	0	10
chr15	58650000	58675000	chr15	58625000	58650000	0.00011278	0.00923634	0	0	0	8
chr15	55875000	55900000	chr15	55525000	55550000	0.000112821	0.00923634	1	26	0	9
chr15	79375000	79400000	chr15	79350000	79375000	0.000112886	0.00923634	0	1	0	8
chr15	37650000	37675000	chr15	37550000	37575000	0.000112904	0.00923634	0	0	0	12
chr15	45450000	45475000	chr15	45450000	45475000	0.000112943	0.00923634	0	0	0	14
chr15	79525000	79550000	chr15	79475000	79500000	0.000112993	0.00923634	0	1	0	8
chr15	65525000	65550000	chr15	65500000	65525000	0.000113272	0.00923634	0	0	0	9
chr15	82875000	82900000	chr15	82800000	82825000	0.000113542	0.00923634	3	0	0	8
chr15	44650000	44675000	chr15	44625000	44650000	0.000113696	0.00923634	1	0	0	14
chr15	34025000	34050000	chr15	34025000	34050000	0.000113803	0.00923634	4	0	0	28
chr15	64725000	64750000	chr15	64725000	64750000	0.000113887	0.00923634	0	0	0	9
chr15	75950000	75975000	chr15	75950000	75975000	0.000113938	0.00923634	0	2	0	9
chr15	89250000	89275000	chr15	89250000	89275000	0.00011404	0.00923634	0	0	0	8
chr15	73600000	73625000	chr15	73600000	73625000	0.000114068	0.00923634	0	0	0	8
chr15	79175000	79200000	chr15	79150000	79175000	0.000114094	0.00923634	0	0	0	8
chr15	89150000	89175000	chr15	89125000	89150000	0.000114207	0.00923634	0	1	0	8
chr15	87275000	87300000	chr15	86900000	86925000	0.000114215	0.00923634	0	0	0	11
chr15	79875000	79900000	chr15	79725000	79750000	0.000114372	0.00923634	1	4	0	8
chr15	37600000	37625000	chr15	37600000	37625000	0.000114414	0.00923634	0	0	0	12
chr15	39875000	39900000	chr15	39450000	39475000	0.000114464	0.00923634	3	1	0	10
chr15	64675000	64700000	chr15	64675000	64700000	0.000114467	0.00923634	0	0	0	8
chr15	54875000	54900000	chr15	54850000	54875000	0.000114487	0.00923634	0	0	0	9
chr15	85075000	85100000	chr15	84975000	85000000	0.000114495	0.00923634	2	1	0	9
chr15	17050000	17075000	chr15	17000000	17025000	0.000114618	0.00923634	0	0	0	7
chr15	60275000	60300000	chr15	60125000	60150000	0.000114866	0.00923634	1	1	0	9
chr15	72650000	72675000	chr15	72275000	72300000	0.000114874	0.00923634	0	0	0	8
chr15	72100000	72125000	chr15	72100000	72125000	0.000114878	0.00923634	0	0	0	8
chr15	42475000	42500000	chr15	42475000	42500000	0.000115056	0.00923634	0	0	0	11
chr15	58525000	58550000	chr15	58525000	58550000	0.000115178	0.00923634	0	0	0	8
chr15	12125000	12150000	chr15	12100000	12125000	0.000115256	0.00923634	0	1	0	4
chr15	40175000	40200000	chr15	40175000	40200000	0.000115281	0.00923634	0	0	0	9
chr15	65650000	65675000	chr15	65425000	65450000	0.000115309	0.00923634	0	0	0	10
chr15	82975000	83000000	chr15	82875000	82900000	0.000115351	0.00923634	2	0	0	8
chr15	33925000	33950000	chr15	33925000	33950000	0.000115406	0.00923634	1	0	0	27
chr15	63350000	63375000	chr15	63325000	63350000	0.000115504	0.00923634	0	0	0	9
chr15	61900000	61925000	chr15	61900000	61925000	0.000115569	0.00923634	0	0	0	9
chr15	73300000	73325000	chr15	73250000	73275000	0.00011562	0.00923634	2	0	0	8
chr15	81425000	81450000	chr15	81425000	81450000	0.000115636	0.00923634	0	0	0	8
chr15	60025000	60050000	chr15	59975000	60000000	0.000115897	0.00923634	1	0	0	9
chr15	44875000	44900000	chr15	44875000	44900000	0.000115938	0.00923634	0	0	0	12
chr15	83200000	83225000	chr15	82825000	82850000	0.000116023	0.00923634	8	3	0	8
chr15	56425000	56450000	chr15	56425000	56450000	0.000116049	0.00923634	0	0	0	9
chr15	37700000	37725000	chr15	37625000	37650000	0.000116161	0.00923634	0	0	0	12
chr15	48000000	48025000	chr15	48000000	48025000	0.000116224	0.00923634	0	0	0	19
chr15	40125000	40150000	chr15	40125000	40150000	0.000116355	0.00923634	0	0	0	10
chr15	50250000	50275000	chr15	49725000	49750000	0.00011649	0.00923634	0	0	0	8
chr15	67500000	67525000	chr15	67500000	67525000	0.000116612	0.00923634	0	0	0	9
chr15	90325000	90350000	chr15	90300000	90325000	0.000116614	0.00923634	0	0	0	10
chr15	63950000	63975000	chr15	63925000	63950000	0.000116634	0.00923634	0	8	0	10
chr15	41650000	41675000	chr15	33225000	33250000	0.000116764	0.00923634	165	147	0	35
chr15	80075000	80100000	chr15	79850000	79875000	0.000116962	0.00923634	3	3	0	8
chr15	60300000	60325000	chr15	60125000	60150000	0.000116992	0.00923634	1	1	0	9
chr15	85575000	85600000	chr15	85325000	85350000	0.000117226	0.00923634	4	1	0	10
chr15	91300000	91325000	chr15	91175000	91200000	0.000117304	0.00923634	0	0	0	9
chr15	90875000	90900000	chr15	90150000	90175000	0.000117326	0.00923634	1	0	0	11
chr15	51200000	51225000	chr15	51175000	51200000	0.000117342	0.00923634	0	0	0	8
chr15	76300000	76325000	chr15	76300000	76325000	0.000117445	0.00923634	0	1	0	9
chr15	83225000	83250000	chr15	83200000	83225000	0.00011751	0.00923634	1	2	0	8
chr15	63450000	63475000	chr15	63350000	63375000	0.000117586	0.00923634	0	0	0	9
chr15	43400000	43425000	chr15	43100000	43125000	0.000117656	0.00923634	2	7	0	11
chr15	43350000	43375000	chr15	43200000	43225000	0.00011781	0.00923634	2	7	0	11
chr15	84775000	84800000	chr15	84675000	84700000	0.00011786	0.00923634	0	1	0	9
chr15	58750000	58775000	chr15	58650000	58675000	0.000117921	0.00923634	0	0	0	8
chr15	46475000	46500000	chr15	46475000	46500000	0.00011797	0.00923634	0	0	0	18
chr15	54150000	54175000	chr15	54050000	54075000	0.000118024	0.00923634	0	0	0	8
chr15	87825000	87850000	chr15	87475000	87500000	0.000118229	0.00923634	1	0	0	12
chr15	48575000	48600000	chr15	48575000	48600000	0.000118282	0.00923634	0	0	0	19
chr15	80325000	80350000	chr15	80300000	80325000	0.000118478	0.00923634	0	0	0	9
chr15	12350000	12375000	chr15	12200000	12225000	0.000118804	0.00923634	3	0	0	4
chr15	88900000	88925000	chr15	88850000	88875000	0.000118896	0.00923634	0	0	0	9
chr15	12075000	12100000	chr15	12075000	12100000	0.000118913	0.00923634	0	1	0	4
chr15	41925000	41950000	chr15	41900000	41925000	0.000118936	0.00923634	2	0	0	3
chr15	88925000	88950000	chr15	88850000	88875000	0.000119083	0.00923634	0	0	0	9
chr15	16275000	16300000	chr15	16250000	16275000	0.00011923	0.00923634	0	0	0	7
chr15	63700000	63725000	chr15	61850000	61875000	0.000119501	0.00923634	14	39	1	11
chr15	15675000	15700000	chr15	15650000	15675000	0.000119679	0.00923634	0	0	0	7
chr15	44925000	44950000	chr15	44925000	44950000	0.000119705	0.00923634	0	0	0	12
chr15	85750000	85775000	chr15	85750000	85775000	0.000119925	0.00923634	0	0	0	9
chr15	43550000	43575000	chr15	43550000	43575000	0.000119969	0.00923634	0	0	0	11
chr15	82025000	82050000	chr15	81925000	81950000	0.000120055	0.00923634	1	0	0	8
chr15	49950000	49975000	chr15	49950000	49975000	0.000120168	0.00923634	0	0	0	8
chr15	76725000	76750000	chr15	76700000	76725000	0.000120202	0.00923634	1	3	0	10
chr15	83750000	83775000	chr15	83675000	83700000	0.000120233	0.00923634	1	0	0	10
chr15	51800000	51825000	chr15	51775000	51800000	0.000120318	0.00923634	0	15	0	8
chr15	37300000	37325000	chr15	36775000	36800000	0.000120588	0.00923634	56	34	0	11
chr15	71700000	71725000	chr15	71675000	71700000	0.000120603	0.00923634	0	0	0	10
chr15	79575000	79600000	chr15	79550000	79575000	0.000120628	0.00923634	0	0	0	8
chr15	55025000	55050000	chr15	55000000	55025000	0.000120735	0.00923634	0	13	0	9
chr15	47175000	47200000	chr15	47150000	47175000	0.000120798	0.00923634	0	0	0	19
chr15	81075000	81100000	chr15	81050000	81075000	0.000121005	0.00923634	1	0	0	8
chr15	14325000	14350000	chr15	14325000	14350000	0.000121075	0.00923634	0	0	0	4
chr15	51925000	51950000	chr15	51925000	51950000	0.00012109	0.00923634	2	0	0	8
chr15	79825000	79850000	chr15	79725000	79750000	0.000121335	0.00923634	1	3	0	8
chr15	7925000	7950000	chr15	7500000	7525000	0.000121344	0.00923634	1	0	0	0
chr15	81775000	81800000	chr15	81675000	81700000	0.000121617	0.00923634	1	4	0	8
chr15	67425000	67450000	chr15	67375000	67400000	0.00012164	0.00923634	0	0	0	10
chr15	48300000	48325000	chr15	48300000	48325000	0.000121655	0.00923634	0	0	0	19
chr15	62650000	62675000	chr15	62650000	62675000	0.000121739	0.00923634	0	0	0	9
chr15	90050000	90075000	chr15	89675000	89700000	0.000121901	0.00923634	0	0	0	10
chr15	90150000	90175000	chr15	89975000	90000000	0.000121981	0.00923634	0	0	0	10
chr15	60575000	60600000	chr15	60550000	60575000	0.000122017	0.00923634	0	0	0	9
chr15	38700000	38725000	chr15	38700000	38725000	0.00012209	0.00923634	3	4	0	12
chr15	48725000	48750000	chr15	46300000	46325000	0.000122523	0.00923634	2	0	0	24
chr15	89875000	89900000	chr15	89800000	89825000	0.000123103	0.00923634	0	0	0	10
chr15	53100000	53125000	chr15	53075000	53100000	0.000123264	0.00923634	0	0	0	8
chr15	54575000	54600000	chr15	54550000	54575000	0.00012334	0.00923634	1	0	0	9
chr15	37375000	37400000	chr15	37375000	37400000	0.00012335	0.00923634	0	0	0	12
chr15	79975000	80000000	chr15	79950000	79975000	0.000123427	0.00923634	0	1	0	8
chr15	11550000	11575000	chr15	11500000	11525000	0.000123588	0.00923634	0	0	0	5
chr15	42225000	42250000	chr15	42225000	42250000	0.000123721	0.00923634	0	0	0	12
chr15	87475000	87500000	chr15	86850000	86875000	0.000123728	0.00923634	1	0	0	11
chr15	84700000	84725000	chr15	84675000	84700000	0.000123852	0.00923634	0	1	0	9
chr15	75175000	75200000	chr15	75150000	75175000	0.000123876	0.00923634	1	0	0	8
chr15	85575000	85600000	chr15	85575000	85600000	0.000123952	0.00923634	0	0	0	9
chr15	78125000	78150000	chr15	78050000	78075000	0.000123963	0.00923634	1	0	0	8
chr15	85025000	85050000	chr15	85025000	85050000	0.000124078	0.00923634	0	0	0	9
chr15	64375000	64400000	chr15	64175000	64200000	0.000124104	0.00923634	0	0	0	10
chr15	64350000	64375000	chr15	64300000	64325000	0.00012413	0.00923634	0	0	0	10
chr15	74925000	74950000	chr15	74925000	74950000	0.000124193	0.00923634	3	0	0	8
chr15	48725000	48750000	chr15	45400000	45425000	0.000124217	0.00923634	7	0	0	31
chr15	52175000	52200000	chr15	51425000	51450000	0.000124315	0.00923634	14	31	1	8
chr15	78725000	78750000	chr15	78550000	78575000	0.000124342	0.00923634	0	0	0	8
chr15	55000000	55025000	chr15	55000000	55025000	0.000124387	0.00923634	0	5	0	9
chr15	61625000	61650000	chr15	61625000	61650000	0.000124471	0.00923634	0	0	0	9
chr15	84600000	84625000	chr15	84200000	84225000	0.000124473	0.00923634	4	1	0	11
chr15	88150000	88175000	chr15	88125000	88150000	0.000124685	0.00923634	0	0	0	11
chr15	81900000	81925000	chr15	81775000	81800000	0.000124766	0.00923634	2	3	0	8
chr15	12175000	12200000	chr15	12175000	12200000	0.000124873	0.00923634	0	0	0	4
chr15	87175000	87200000	chr15	86725000	86750000	0.000124893	0.00923634	0	0	0	11
chr15	87950000	87975000	chr15	87925000	87950000	0.000124934	0.00923634	0	0	0	12
chr15	89125000	89150000	chr15	89100000	89125000	0.000124936	0.00923634	0	2	0	8
chr15	34425000	34450000	chr15	34000000	34025000	0.00012507	0.00923634	11	34	0	29
chr15	82900000	82925000	chr15	82875000	82900000	0.00012515	0.00923634	1	0	0	8
chr15	63150000	63175000	chr15	63125000	63150000	0.000125229	0.00923634	0	0	0	9
chr15	57475000	57500000	chr15	57125000	57150000	0.000125371	0.00923634	0	0	0	8
chr15	53075000	53100000	chr15	53075000	53100000	0.000125424	0.00923634	0	0	0	8
chr15	77875000	77900000	chr15	77775000	77800000	0.000125431	0.00923634	4	6	0	9
chr15	67075000	67100000	chr15	66900000	66925000	0.000125443	0.00923634	1	0	0	11
chr15	48775000	48800000	chr15	45200000	45225000	0.000125575	0.00923634	7	0	0	31
chr15	78850000	78875000	chr15	78850000	78875000	0.000125585	0.00923634	2	2	0	8
chr15	84500000	84525000	chr15	84500000	84525000	0.000125629	0.00923634	1	0	0	11
chr15	69150000	69175000	chr15	69150000	69175000	0.000125667	0.00923634	0	0	0	9
chr15	80875000	80900000	chr15	80475000	80500000	0.000125672	0.00923634	6	0	0	9
chr15	53250000	53275000	chr15	53175000	53200000	0.000125673	0.00923634	1	0	0	8
chr15	12525000	12550000	chr15	12350000	12375000	0.000125725	0.00923634	2	0	0	4
chr15	71925000	71950000	chr15	71425000	71450000	0.000125807	0.00923634	0	0	0	10
chr15	52100000	52125000	chr15	52100000	52125000	0.000126127	0.00923634	0	0	0	8
chr15	85950000	85975000	chr15	85950000	85975000	0.000126243	0.00923634	0	3	0	9
chr15	83150000	83175000	chr15	82225000	82250000	0.000126398	0.00923634	9	5	0	8
chr15	72200000	72225000	chr15	72175000	72200000	0.000126478	0.00923634	0	0	0	8
chr15	44900000	44925000	chr15	44900000	44925000	0.000126488	0.00923634	0	0	0	12
chr15	12200000	12225000	chr15	12175000	12200000	0.000126607	0.00923634	1	0	0	4
chr15	13575000	13600000	chr15	12975000	13000000	0.00012663	0.00923634	1	1	0	4
chr15	64175000	64200000	chr15	64175000	64200000	0.000127092	0.00923634	0	0	0	10
chr15	45725000	45750000	chr15	45700000	45725000	0.000127118	0.00923634	1	0	0	13
chr15	46725000	46750000	chr15	46700000	46725000	0.000127301	0.00923634	0	0	0	19
chr15	29925000	29950000	chr15	29375000	29400000	0.000127572	0.00923634	0	0	0	22
chr15	68200000	68225000	chr15	66950000	66975000	0.000127659	0.00923634	2	0	0	11
chr15	54025000	54050000	chr15	53675000	53700000	0.000127661	0.00923634	0	0	0	8
chr15	85200000	85225000	chr15	85100000	85125000	0.000127663	0.00923634	1	5	0	9
chr15	81200000	81225000	chr15	81100000	81125000	0.000127759	0.00923634	0	0	0	8
chr15	84250000	84275000	chr15	83850000	83875000	0.000127935	0.00923634	2	0	0	12
chr15	64325000	64350000	chr15	64325000	64350000	0.000128042	0.00923634	0	0	0	10
chr15	74900000	74925000	chr15	74900000	74925000	0.000128097	0.00923634	0	0	0	8
chr15	36825000	36850000	chr15	36825000	36850000	0.000128117	0.00923634	0	0	0	11
chr15	36400000	36425000	chr15	36400000	36425000	0.00012815	0.00923634	0	0	0	10
chr15	83250000	83275000	chr15	83225000	83250000	0.000128284	0.00923634	0	2	0	8
chr15	61000000	61025000	chr15	60125000	60150000	0.00012831	0.00923634	2	2	0	9
chr15	69000000	69025000	chr15	69000000	69025000	0.000128332	0.00923634	0	0	0	9
chr15	81600000	81625000	chr15	81450000	81475000	0.000128354	0.00923634	4	3	0	8
chr15	72675000	72700000	chr15	72650000	72675000	0.000128424	0.00923634	0	0	0	8
chr15	40000000	40025000	chr15	40000000	40025000	0.000128497	0.00923634	0	0	0	10
chr15	67350000	67375000	chr15	67225000	67250000	0.000128539	0.00923634	0	0	0	10
chr15	63500000	63525000	chr15	63500000	63525000	0.000128583	0.00923634	0	0	0	9
chr15	37800000	37825000	chr15	37700000	37725000	0.000128661	0.00923634	0	0	0	12
chr15	89350000	89375000	chr15	89250000	89275000	0.000128747	0.00923634	0	1	0	8
chr15	76575000	76600000	chr15	76400000	76425000	0.000128929	0.00923634	1	7	0	9
chr15	67875000	67900000	chr15	67550000	67575000	0.00012895	0.00923634	0	0	0	9
chr15	66775000	66800000	chr15	66750000	66775000	0.000129021	0.00923634	0	0	0	10
chr15	79300000	79325000	chr15	79225000	79250000	0.000129111	0.00923634	0	2	0	8
chr15	12100000	12125000	chr15	12025000	12050000	0.000129362	0.00923634	0	1	0	4
chr15	86775000	86800000	chr15	86775000	86800000	0.000129449	0.00923634	0	0	0	10
chr15	61550000	61575000	chr15	61525000	61550000	0.00012956	0.00923634	0	0	0	9
chr15	80700000	80725000	chr15	79775000	79800000	0.000129725	0.00923634	10	8	0	9
chr15	17375000	17400000	chr15	17350000	17375000	0.000129782	0.00923634	0	0	0	8
chr15	50225000	50250000	chr15	50200000	50225000	0.000129953	0.00923634	0	0	0	8
chr15	57025000	57050000	chr15	57025000	57050000	0.000130146	0.00923634	0	0	0	8
chr15	41650000	41675000	chr15	41650000	41675000	0.000130242	0.00923634	0	0	0	4
chr15	60550000	60575000	chr15	60100000	60125000	0.000130509	0.00923634	1	1	0	9
chr15	79175000	79200000	chr15	79175000	79200000	0.000130538	0.00923634	0	0	0	8
chr15	78400000	78425000	chr15	78350000	78375000	0.000130569	0.00923634	1	0	0	8
chr15	71675000	71700000	chr15	71675000	71700000	0.000130756	0.00923634	0	0	0	10
chr15	57825000	57850000	chr15	57825000	57850000	0.000130757	0.00923634	2	1	0	8
chr15	37700000	37725000	chr15	37700000	37725000	0.00013082	0.00923634	0	0	0	12
chr15	76100000	76125000	chr15	76000000	76025000	0.000130975	0.00923634	1	4	0	9
chr15	62700000	62725000	chr15	61625000	61650000	0.00013101	0.00923634	13	38	1	10
chr15	88725000	88750000	chr15	88700000	88725000	0.000131033	0.00923634	2	0	0	9
chr15	56650000	56675000	chr15	56650000	56675000	0.000131069	0.00923634	0	0	0	9
chr15	74400000	74425000	chr15	73950000	73975000	0.000131106	0.00923634	4	1	0	8
chr15	90650000	90675000	chr15	90625000	90650000	0.000131177	0.00923634	0	0	0	10
chr15	47600000	47625000	chr15	47575000	47600000	0.000131386	0.00923634	0	0	0	17
chr15	71625000	71650000	chr15	71625000	71650000	0.000131706	0.00923634	0	0	0	10
chr15	84075000	84100000	chr15	84050000	84075000	0.000131759	0.00923634	1	0	0	10
chr15	12525000	12550000	chr15	12475000	12500000	0.000131782	0.00923634	2	0	0	4
chr15	85475000	85500000	chr15	85250000	85275000	0.000131829	0.00923634	3	8	0	10
chr15	59225000	59250000	chr15	59225000	59250000	0.000131892	0.00923634	0	0	0	8
chr15	79150000	79175000	chr15	79125000	79150000	0.000131932	0.00923634	0	3	0	8
chr15	87675000	87700000	chr15	87325000	87350000	0.000131946	0.00923634	1	0	0	13
chr15	79725000	79750000	chr15	79400000	79425000	0.000131946	0.00923634	3	4	0	8
chr15	70450000	70475000	chr15	69825000	69850000	0.000132006	0.00923634	0	0	0	15
chr15	88025000	88050000	chr15	86600000	86625000	0.000132006	0.00923634	4	0	0	13
chr15	48750000	48775000	chr15	46250000	46275000	0.000132046	0.00923634	2	0	0	24
chr15	43350000	43375000	chr15	43350000	43375000	0.000132108	0.00923634	0	0	0	11
chr15	54225000	54250000	chr15	53700000	53725000	0.000132172	0.00923634	0	0	0	8
chr15	67600000	67625000	chr15	67575000	67600000	0.000132218	0.00923634	0	0	0	9
chr15	41650000	41675000	chr15	41600000	41625000	0.000132255	0.00923634	0	0	0	4
chr15	84825000	84850000	chr15	84800000	84825000	0.000132338	0.00923634	0	0	0	9
chr15	49175000	49200000	chr15	49175000	49200000	0.000132486	0.00923634	2	0	0	5
chr15	89075000	89100000	chr15	88950000	88975000	0.000132582	0.00923634	0	3	0	9
chr15	57500000	57525000	chr15	57450000	57475000	0.000132715	0.00923634	0	0	0	8
chr15	80900000	80925000	chr15	80650000	80675000	0.000132752	0.00923634	6	1	0	9
chr15	77050000	77075000	chr15	77050000	77075000	0.000133026	0.00923634	0	1	0	10
chr15	60325000	60350000	chr15	60325000	60350000	0.000133035	0.00923634	0	0	0	9
chr15	83725000	83750000	chr15	83650000	83675000	0.000133262	0.00923634	1	0	0	10
chr15	14775000	14800000	chr15	14650000	14675000	0.000133419	0.00923634	0	0	0	6
chr15	13300000	13325000	chr15	13300000	13325000	0.000133544	0.00923634	0	0	0	4
chr15	43125000	43150000	chr15	43100000	43125000	0.000133552	0.00923634	0	0	0	11
chr15	11550000	11575000	chr15	11425000	11450000	0.000133638	0.00923634	1	0	0	5
chr15	74725000	74750000	chr15	74700000	74725000	0.000133653	0.00923634	1	2	0	8
chr15	75650000	75675000	chr15	75575000	75600000	0.000133766	0.00923634	2	3	0	8
chr15	83950000	83975000	chr15	83875000	83900000	0.000133832	0.00923634	0	0	0	10
chr15	43175000	43200000	chr15	43150000	43175000	0.000133977	0.00923634	0	0	0	11
chr15	78475000	78500000	chr15	78475000	78500000	0.000134177	0.00923634	0	0	0	8
chr15	17000000	17025000	chr15	17000000	17025000	0.000134187	0.00923634	0	0	0	6
chr15	62800000	62825000	chr15	61700000	61725000	0.000134481	0.00923634	13	38	1	10
chr15	88775000	88800000	chr15	88775000	88800000	0.000134533	0.00923634	0	0	0	9
chr15	36700000	36725000	chr15	36700000	36725000	0.000134534	0.00923634	4	0	0	11
chr15	86875000	86900000	chr15	86725000	86750000	0.000134567	0.00923634	0	0	0	10
chr15	89200000	89225000	chr15	89150000	89175000	0.000134612	0.00923634	0	4	0	8
chr15	55350000	55375000	chr15	55350000	55375000	0.000134668	0.00923634	0	0	0	8
chr15	11600000	11625000	chr15	11600000	11625000	0.000134671	0.00923634	0	0	0	5
chr15	48775000	48800000	chr15	46425000	46450000	0.000134797	0.00923634	2	0	0	24
chr15	35925000	35950000	chr15	18825000	18850000	0.000134809	0.00923634	54	60	0	37
chr15	91250000	91275000	chr15	91025000	91050000	0.000134865	0.00923634	1	0	0	9
chr15	11425000	11450000	chr15	11400000	11425000	0.000134917	0.00923634	0	1	0	5
chr15	77125000	77150000	chr15	77125000	77150000	0.000134967	0.00923634	3	0	0	10
chr15	78550000	78575000	chr15	78550000	78575000	0.000135097	0.00923634	0	0	0	8
chr15	15825000	15850000	chr15	15825000	15850000	0.000135311	0.00923634	0	0	0	6
chr15	56800000	56825000	chr15	56775000	56800000	0.000135317	0.00923634	0	0	0	9
chr15	55700000	55725000	chr15	55675000	55700000	0.000135609	0.00923634	1	0	0	9
chr15	89275000	89300000	chr15	89200000	89225000	0.000135644	0.00923634	0	0	0	8
chr15	82825000	82850000	chr15	82800000	82825000	0.000135724	0.00923634	3	0	0	8
chr15	68900000	68925000	chr15	68875000	68900000	0.000135784	0.00923634	0	0	0	9
chr15	79500000	79525000	chr15	79500000	79525000	0.000135916	0.00923634	0	0	0	8
chr15	48725000	48750000	chr15	48725000	48750000	0.000136054	0.00923634	0	0	0	13
chr15	58500000	58525000	chr15	58100000	58125000	0.00013608	0.00923634	10	16	0	8
chr15	67825000	67850000	chr15	67175000	67200000	0.000136096	0.00923634	0	0	0	10
chr15	12450000	12475000	chr15	12375000	12400000	0.000136152	0.00923634	0	0	0	4
chr15	79000000	79025000	chr15	78925000	78950000	0.000136245	0.00923634	0	3	0	8
chr15	35225000	35250000	chr15	35200000	35225000	0.000136362	0.00923634	0	0	0	26
chr15	75825000	75850000	chr15	75800000	75825000	0.000136502	0.00923634	0	0	0	9
chr15	39700000	39725000	chr15	39700000	39725000	0.000136554	0.00923634	0	0	0	10
chr15	80675000	80700000	chr15	80250000	80275000	0.000136618	0.00923634	3	1	0	9
chr15	79800000	79825000	chr15	79800000	79825000	0.00013672	0.00923634	0	1	0	8
chr15	11825000	11850000	chr15	11825000	11850000	0.000136809	0.00923634	0	0	0	5
chr15	78225000	78250000	chr15	78225000	78250000	0.000136904	0.00923634	0	0	0	8
chr15	82000000	82025000	chr15	81950000	81975000	0.00013716	0.00923634	0	0	0	8
chr15	39425000	39450000	chr15	39425000	39450000	0.000137177	0.00923634	0	0	0	10
chr15	46775000	46800000	chr15	46775000	46800000	0.000137225	0.00923634	0	0	0	19
chr15	48875000	48900000	chr15	47200000	47225000	0.000137408	0.00923634	2	0	0	20
chr15	58875000	58900000	chr15	58325000	58350000	0.000137418	0.00923634	3	6	0	8
chr15	59225000	59250000	chr15	58725000	58750000	0.000137464	0.00923634	5	30	0	8
chr15	11525000	11550000	chr15	11500000	11525000	0.00013761	0.00923634	0	0	0	5
chr15	59500000	59525000	chr15	59500000	59525000	0.000137786	0.00923634	0	6	0	8
chr15	85825000	85850000	chr15	85800000	85825000	0.000137814	0.00923634	0	0	0	9
chr15	83825000	83850000	chr15	83750000	83775000	0.000138087	0.00923634	2	0	0	10
chr15	37500000	37525000	chr15	37500000	37525000	0.000138145	0.00923634	0	0	0	12
chr15	89450000	89475000	chr15	89350000	89375000	0.000138193	0.00923634	0	5	0	8
chr15	61350000	61375000	chr15	61350000	61375000	0.000138289	0.00923634	0	0	0	9
chr15	83075000	83100000	chr15	83050000	83075000	0.000138387	0.00923634	1	1	0	8
chr15	72150000	72175000	chr15	72150000	72175000	0.000138604	0.00923634	0	0	0	8
chr15	87950000	87975000	chr15	87950000	87975000	0.000138645	0.00923634	0	0	0	12
chr15	11675000	11700000	chr15	11675000	11700000	0.000138693	0.00923634	0	0	0	5
chr15	71350000	71375000	chr15	70775000	70800000	0.000138792	0.00923634	0	0	0	11
chr15	33475000	33500000	chr15	33450000	33475000	0.000138961	0.00923634	0	0	0	22
chr15	42525000	42550000	chr15	42525000	42550000	0.000139129	0.00923634	0	0	0	11
chr15	44925000	44950000	chr15	44900000	44925000	0.000139151	0.00923634	0	0	0	12
chr15	88625000	88650000	chr15	88600000	88625000	0.000139161	0.00923634	0	0	0	9
chr15	78275000	78300000	chr15	78250000	78275000	0.000139161	0.00923634	0	0	0	8
chr15	19150000	19175000	chr15	18275000	18300000	0.000139237	0.00923634	0	0	0	18
chr15	18200000	18225000	chr15	18200000	18225000	0.000139317	0.00923634	0	0	0	6
chr15	54450000	54475000	chr15	54450000	54475000	0.000139425	0.00923634	0	0	0	8
chr15	13675000	13700000	chr15	13650000	13675000	0.000139502	0.00923634	0	0	0	4
chr15	17400000	17425000	chr15	17375000	17400000	0.000139543	0.00923634	0	0	0	7
chr15	77225000	77250000	chr15	77200000	77225000	0.000139588	0.00923634	3	0	0	10
chr15	12275000	12300000	chr15	12150000	12175000	0.000139616	0.00923634	4	0	0	4
chr15	63300000	63325000	chr15	63300000	63325000	0.000139779	0.00923634	0	0	0	9
chr15	40900000	40925000	chr15	40875000	40900000	0.000139799	0.00923634	0	0	0	9
chr15	85425000	85450000	chr15	85400000	85425000	0.000140048	0.00923634	0	1	0	9
chr15	74175000	74200000	chr15	74150000	74175000	0.000140118	0.00923634	0	0	0	8
chr15	77125000	77150000	chr15	77100000	77125000	0.000140149	0.00923634	5	1	0	10
chr15	89475000	89500000	chr15	89400000	89425000	0.000140311	0.00923634	2	4	0	8
chr15	54475000	54500000	chr15	54450000	54475000	0.00014041	0.00923634	0	0	0	8
chr15	81200000	81225000	chr15	81200000	81225000	0.000140574	0.00923634	0	0	0	8
chr15	64925000	64950000	chr15	64750000	64775000	0.000140663	0.00923634	0	0	0	10
chr15	35875000	35900000	chr15	35875000	35900000	0.000140704	0.00923634	0	0	0	16
chr15	81000000	81025000	chr15	80975000	81000000	0.000140786	0.00923634	1	2	0	8
chr15	40250000	40275000	chr15	40250000	40275000	0.000140799	0.00923634	0	0	0	9
chr15	41400000	41425000	chr15	41400000	41425000	0.000140803	0.00923634	0	0	0	5
chr15	40325000	40350000	chr15	40325000	40350000	0.000140882	0.00923634	0	0	0	9
chr15	91275000	91300000	chr15	90850000	90875000	0.000141283	0.00923634	1	0	0	10
chr15	41000000	41025000	chr15	40900000	40925000	0.000141321	0.00923634	0	0	0	9
chr15	35125000	35150000	chr15	35100000	35125000	0.000141399	0.00923634	1	0	0	26
chr15	44325000	44350000	chr15	44325000	44350000	0.000141439	0.00923634	1	0	0	13
chr15	75800000	75825000	chr15	75775000	75800000	0.000141491	0.00923634	2	0	0	8
chr15	85100000	85125000	chr15	85100000	85125000	0.000141577	0.00923634	0	0	0	9
chr15	70175000	70200000	chr15	69775000	69800000	0.000141606	0.00923634	0	0	0	14
chr15	56475000	56500000	chr15	56425000	56450000	0.000141696	0.00923634	0	0	0	9
chr15	85600000	85625000	chr15	85600000	85625000	0.000141804	0.00923634	0	0	0	9
chr15	79750000	79775000	chr15	79750000	79775000	0.000141811	0.00923634	0	1	0	8
chr15	90600000	90625000	chr15	90575000	90600000	0.000141823	0.00923634	1	0	0	10
chr15	14150000	14175000	chr15	14150000	14175000	0.000141828	0.00923634	0	0	0	4
chr15	82950000	82975000	chr15	82875000	82900000	0.000141875	0.00923634	2	0	0	8
chr15	78075000	78100000	chr15	78025000	78050000	0.000141992	0.00923634	1	0	0	8
chr15	57075000	57100000	chr15	57050000	57075000	0.000142003	0.00923634	0	0	0	8
chr15	39675000	39700000	chr15	39675000	39700000	0.000142046	0.00923634	0	0	0	10
chr15	79775000	79800000	chr15	79725000	79750000	0.000142174	0.00923634	1	2	0	8
chr15	81175000	81200000	chr15	81075000	81100000	0.00014224	0.00923634	1	0	0	8
chr15	16300000	16325000	chr15	15550000	15575000	0.000142249	0.00923634	2	0	0	8
chr15	70500000	70525000	chr15	69650000	69675000	0.000142249	0.00923634	0	0	0	15
chr15	76350000	76375000	chr15	76225000	76250000	0.000142289	0.00923634	2	9	0	9
chr15	73550000	73575000	chr15	73400000	73425000	0.000142394	0.00923634	0	0	0	8
chr15	81175000	81200000	chr15	80950000	80975000	0.000142491	0.00923634	3	2	0	8
chr15	76775000	76800000	chr15	76775000	76800000	0.000142675	0.00923634	0	0	0	10
chr15	90750000	90775000	chr15	90700000	90725000	0.000142696	0.00923634	0	0	0	10
chr15	35275000	35300000	chr15	34900000	34925000	0.000142928	0.00923634	3	0	0	27
chr15	13000000	13025000	chr15	13000000	13025000	0.000142943	0.00923634	0	0	0	4
chr15	66350000	66375000	chr15	66175000	66200000	0.000143036	0.00923634	0	0	0	10
chr15	85475000	85500000	chr15	85475000	85500000	0.000143081	0.00923634	0	0	0	9
chr15	73175000	73200000	chr15	73125000	73150000	0.000143086	0.00923634	4	0	0	8
chr15	73475000	73500000	chr15	73325000	73350000	0.000143409	0.00923634	0	0	0	8
chr15	39975000	40000000	chr15	39975000	40000000	0.000143517	0.00923634	0	0	0	10
chr15	66475000	66500000	chr15	66225000	66250000	0.00014374	0.00923634	0	0	0	10
chr15	72725000	72750000	chr15	72700000	72725000	0.000143874	0.00923634	0	0	0	8
chr15	71525000	71550000	chr15	71525000	71550000	0.000143896	0.00923634	0	0	0	10
chr15	61550000	61575000	chr15	61550000	61575000	0.000143972	0.00923634	0	0	0	9
chr15	80350000	80375000	chr15	80350000	80375000	0.00014405	0.00923634	0	0	0	9
chr15	48525000	48550000	chr15	47675000	47700000	0.000144178	0.00923634	1	0	0	20
chr15	38450000	38475000	chr15	38450000	38475000	0.000144182	0.00923634	4	0	0	11
chr15	75550000	75575000	chr15	75275000	75300000	0.000144184	0.00923634	0	0	0	8
chr15	76600000	76625000	chr15	76550000	76575000	0.00014423	0.00923634	1	2	0	9
chr15	43500000	43525000	chr15	43225000	43250000	0.000144286	0.00923634	2	7	0	11
chr15	70325000	70350000	chr15	70325000	70350000	0.000144313	0.00923634	0	0	0	14
chr15	34625000	34650000	chr15	34600000	34625000	0.000144498	0.00923634	0	0	0	29
chr15	73175000	73200000	chr15	73075000	73100000	0.000144657	0.00923634	5	0	0	8
chr15	77800000	77825000	chr15	77750000	77775000	0.000144738	0.00923634	2	6	0	9
chr15	81600000	81625000	chr15	81425000	81450000	0.000144847	0.00923634	4	3	0	8
chr15	15075000	15100000	chr15	14825000	14850000	0.000145	0.00923634	0	0	0	6
chr15	47775000	47800000	chr15	47775000	47800000	0.000145194	0.00923634	0	0	0	19
chr15	52575000	52600000	chr15	52525000	52550000	0.000145397	0.00923634	0	0	0	8
chr15	99725000	99750000	chr15	99725000	99750000	0.000145494	0.00923634	2	0	0	0
chr15	36525000	36550000	chr15	35925000	35950000	0.000145509	0.00923634	13	10	0	17
chr15	84450000	84475000	chr15	84350000	84375000	0.000145572	0.00923634	0	0	0	11
chr15	83025000	83050000	chr15	82975000	83000000	0.000145603	0.00923634	1	1	0	8
chr15	16675000	16700000	chr15	16650000	16675000	0.000145745	0.00923634	0	0	0	7
chr15	48900000	48925000	chr15	48875000	48900000	0.000145858	0.00923634	0	0	0	4
chr15	85700000	85725000	chr15	85675000	85700000	0.000146003	0.00923634	0	3	0	9
chr15	16000000	16025000	chr15	15775000	15800000	0.00014601	0.00923634	0	0	0	6
chr15	50525000	50550000	chr15	50500000	50525000	0.000146286	0.00923634	0	0	0	8
chr15	77900000	77925000	chr15	77775000	77800000	0.000146296	0.00923634	4	6	0	9
chr15	37650000	37675000	chr15	37650000	37675000	0.000146309	0.00923634	0	0	0	12
chr15	17625000	17650000	chr15	17325000	17350000	0.000146347	0.00923634	0	0	0	9
chr15	83125000	83150000	chr15	82800000	82825000	0.000146485	0.00923634	7	1	0	8
chr15	36275000	36300000	chr15	36275000	36300000	0.000146503	0.00923634	1	0	0	9
chr15	33225000	33250000	chr15	32950000	32975000	0.000146639	0.00923634	0	0	0	21
chr15	83175000	83200000	chr15	83150000	83175000	0.000146676	0.00923634	1	1	0	8
chr15	11650000	11675000	chr15	11650000	11675000	0.000146856	0.00923634	0	0	0	5
chr15	43625000	43650000	chr15	43600000	43625000	0.000146872	0.00923634	0	0	0	11
chr15	48725000	48750000	chr15	46450000	46475000	0.000146886	0.00923634	2	0	0	24
chr15	55100000	55125000	chr15	54600000	54625000	0.000146886	0.00923634	5	26	0	9
chr15	88450000	88475000	chr15	88425000	88450000	0.000146934	0.00923634	0	0	0	10
chr15	80300000	80325000	chr15	80300000	80325000	0.000147027	0.00923634	0	0	0	9
chr15	54975000	55000000	chr15	54475000	54500000	0.000147139	0.00923634	2	0	0	9
chr15	79650000	79675000	chr15	79350000	79375000	0.000147231	0.00923634	2	4	0	8
chr15	47450000	47475000	chr15	47200000	47225000	0.000147333	0.00923634	0	0	0	17
chr15	79900000	79925000	chr15	79750000	79775000	0.000147457	0.00923634	0	3	0	8
chr15	57800000	57825000	chr15	57800000	57825000	0.000147541	0.00923634	2	1	0	8
chr15	77275000	77300000	chr15	77225000	77250000	0.000147605	0.00923634	1	0	0	10
chr15	12575000	12600000	chr15	12450000	12475000	0.000147642	0.00923634	2	0	0	4
chr15	82900000	82925000	chr15	82900000	82925000	0.00014767	0.00923634	1	0	0	8
chr15	67525000	67550000	chr15	67500000	67525000	0.000147821	0.00923634	0	0	0	9
chr15	73525000	73550000	chr15	73300000	73325000	0.000147851	0.00923634	0	0	0	8
chr15	85750000	85775000	chr15	85600000	85625000	0.000147875	0.00923634	0	3	0	9
chr15	60850000	60875000	chr15	60475000	60500000	0.000147908	0.00923634	1	0	0	9
chr15	90725000	90750000	chr15	90700000	90725000	0.000147957	0.00923634	0	0	0	10
chr15	76250000	76275000	chr15	76250000	76275000	0.000148207	0.00923634	0	1	0	9
chr15	59550000	59575000	chr15	59550000	59575000	0.000148322	0.00923634	0	3	0	8
chr15	47900000	47925000	chr15	47875000	47900000	0.000148361	0.00923634	0	0	0	19
chr15	63075000	63100000	chr15	63050000	63075000	0.000148379	0.00923634	0	0	0	9
chr15	67850000	67875000	chr15	67800000	67825000	0.000148441	0.00923634	0	0	0	9
chr15	65900000	65925000	chr15	65675000	65700000	0.000148562	0.00923634	2	0	0	9
chr15	42100000	42125000	chr15	42100000	42125000	0.000148633	0.00923634	0	0	0	6
chr15	11950000	11975000	chr15	11875000	11900000	0.000148662	0.00923634	0	0	0	5
chr15	62675000	62700000	chr15	62675000	62700000	0.000148741	0.00923634	1	0	0	9
chr15	48625000	48650000	chr15	46325000	46350000	0.00014891	0.00923634	2	0	0	24
chr15	37300000	37325000	chr15	37250000	37275000	0.0001493	0.00923634	5	25	0	11
chr15	53300000	53325000	chr15	53300000	53325000	0.000149426	0.00923634	0	0	0	8
chr15	59925000	59950000	chr15	59900000	59925000	0.000149493	0.00923634	0	0	0	8
chr15	45100000	45125000	chr15	45075000	45100000	0.000149523	0.00923634	0	0	0	13
chr15	14150000	14175000	chr15	13350000	13375000	0.000149695	0.00923634	0	1	0	4
chr15	37300000	37325000	chr15	37300000	37325000	0.000149767	0.00923634	1	9	0	11
chr15	75800000	75825000	chr15	75700000	75725000	0.000149788	0.00923634	2	0	0	8
chr15	47800000	47825000	chr15	47800000	47825000	0.000150174	0.00923634	0	0	0	19
chr15	53900000	53925000	chr15	52900000	52925000	0.000150234	0.00923634	2	0	0	8
chr15	81075000	81100000	chr15	80875000	80900000	0.000150465	0.00923634	5	4	0	8
chr15	74700000	74725000	chr15	74575000	74600000	0.000150686	0.00923634	3	1	0	8
chr15	51675000	51700000	chr15	51650000	51675000	0.00015075	0.00923634	0	0	0	8
chr15	13975000	14000000	chr15	13100000	13125000	0.000150928	0.00923634	1	1	0	4
chr15	75400000	75425000	chr15	75350000	75375000	0.000151112	0.00923634	0	0	0	8
chr15	86100000	86125000	chr15	85950000	85975000	0.000151139	0.00923634	5	6	0	9
chr15	13125000	13150000	chr15	13100000	13125000	0.00015128	0.00923634	1	0	0	4
chr15	90025000	90050000	chr15	90025000	90050000	0.000151455	0.00923634	0	0	0	10
chr15	13975000	14000000	chr15	13975000	14000000	0.000151496	0.00923634	0	0	0	4
chr15	52250000	52275000	chr15	52250000	52275000	0.000151542	0.00923634	0	0	0	8
chr15	81500000	81525000	chr15	81475000	81500000	0.000151587	0.00923634	1	0	0	8
chr15	66725000	66750000	chr15	66675000	66700000	0.000151744	0.00923634	0	0	0	10
chr15	46000000	46025000	chr15	46000000	46025000	0.000151763	0.00923634	0	0	0	12
chr15	45075000	45100000	chr15	44525000	44550000	0.000151811	0.00923634	1	0	0	16
chr15	86150000	86175000	chr15	86150000	86175000	0.000151924	0.00923634	0	1	0	8
chr15	83975000	84000000	chr15	83975000	84000000	0.000152053	0.00923634	0	0	0	10
chr15	86125000	86150000	chr15	86125000	86150000	0.000152219	0.00923634	0	4	0	8
chr15	79225000	79250000	chr15	79225000	79250000	0.000152251	0.00923634	0	0	0	8
chr15	80550000	80575000	chr15	80325000	80350000	0.000152274	0.00923634	0	0	0	9
chr15	81600000	81625000	chr15	81475000	81500000	0.000152352	0.00923634	4	3	0	8
chr15	91600000	91625000	chr15	91575000	91600000	0.000152358	0.00923634	1	0	0	10
chr15	88025000	88050000	chr15	87925000	87950000	0.000152473	0.00923634	0	0	0	12
chr15	18000000	18025000	chr15	17975000	18000000	0.000152513	0.00923634	0	0	0	8
chr15	68850000	68875000	chr15	68825000	68850000	0.000152621	0.00923634	0	0	0	8
chr15	64400000	64425000	chr15	64250000	64275000	0.000152754	0.00923634	0	0	0	10
chr15	70500000	70525000	chr15	70475000	70500000	0.000152991	0.00923634	0	0	0	13
chr15	42550000	42575000	chr15	41950000	41975000	0.000152993	0.00923634	0	0	0	12
chr15	45675000	45700000	chr15	45650000	45675000	0.000153149	0.00923634	4	0	0	14
chr15	89975000	90000000	chr15	89800000	89825000	0.000153296	0.00923634	0	0	0	10
chr15	84000000	84025000	chr15	83975000	84000000	0.000153442	0.00923634	0	0	0	10
chr15	84325000	84350000	chr15	84325000	84350000	0.000153443	0.00923634	0	0	0	11
chr15	74125000	74150000	chr15	74100000	74125000	0.000153466	0.00923634	0	0	0	8
chr15	76800000	76825000	chr15	76725000	76750000	0.000153656	0.00923634	0	0	0	10
chr15	48625000	48650000	chr15	46300000	46325000	0.000153827	0.00923634	2	0	0	24
chr15	53200000	53225000	chr15	53150000	53175000	0.000153858	0.00923634	1	0	0	8
chr15	80775000	80800000	chr15	80700000	80725000	0.00015386	0.00923634	2	0	0	9
chr15	70450000	70475000	chr15	70425000	70450000	0.000153955	0.00923634	0	0	0	14
chr15	12475000	12500000	chr15	12425000	12450000	0.000154032	0.00923634	0	0	0	4
chr15	70825000	70850000	chr15	69800000	69825000	0.000154046	0.00923634	0	0	0	15
chr15	84725000	84750000	chr15	84100000	84125000	0.000154046	0.00923634	4	2	0	11
chr15	71375000	71400000	chr15	70175000	70200000	0.000154046	0.00923634	0	0	0	15
chr15	48375000	48400000	chr15	48375000	48400000	0.000154129	0.00923634	0	0	0	19
chr15	87800000	87825000	chr15	87625000	87650000	0.000154192	0.00923634	0	0	0	12
chr15	72500000	72525000	chr15	72050000	72075000	0.000154232	0.00923634	0	0	0	8
chr15	75850000	75875000	chr15	75850000	75875000	0.000154248	0.00923634	1	0	0	9
chr15	90900000	90925000	chr15	90775000	90800000	0.000154402	0.00923634	0	0	0	9
chr15	36575000	36600000	chr15	36575000	36600000	0.000154435	0.00923634	0	1	0	11
chr15	12625000	12650000	chr15	12600000	12625000	0.000154533	0.00923634	0	0	0	4
chr15	63400000	63425000	chr15	63375000	63400000	0.000154582	0.00923634	0	0	0	9
chr15	52650000	52675000	chr15	52650000	52675000	0.000154648	0.00923634	0	0	0	8
chr15	37475000	37500000	chr15	37475000	37500000	0.000154685	0.00923634	0	0	0	12
chr15	35275000	35300000	chr15	34625000	34650000	0.000154754	0.00923634	7	0	0	29
chr15	83175000	83200000	chr15	83175000	83200000	0.000154776	0.00923634	1	0	0	8
chr15	36225000	36250000	chr15	36225000	36250000	0.000154803	0.00923634	0	5	0	9
chr15	12775000	12800000	chr15	12600000	12625000	0.000155043	0.00923634	0	0	0	4
chr15	49725000	49750000	chr15	49725000	49750000	0.00015521	0.00923634	0	0	0	8
chr15	80625000	80650000	chr15	80625000	80650000	0.000155214	0.00923634	1	0	0	9
chr15	88975000	89000000	chr15	88900000	88925000	0.000155266	0.00923634	0	0	0	9
chr15	82925000	82950000	chr15	82850000	82875000	0.000155341	0.00923634	1	0	0	8
chr15	67950000	67975000	chr15	67925000	67950000	0.000155418	0.00923634	0	0	0	9
chr15	12025000	12050000	chr15	11950000	11975000	0.000155499	0.00923634	1	0	0	5
chr15	18500000	18525000	chr15	18500000	18525000	0.000155542	0.00923634	0	0	0	7
chr15	34000000	34025000	chr15	34000000	34025000	0.000155616	0.00923634	4	0	0	28
chr15	66375000	66400000	chr15	66350000	66375000	0.000155619	0.00923634	0	0	0	10
chr15	60075000	60100000	chr15	60050000	60075000	0.000155626	0.00923634	0	0	0	9
chr15	41675000	41700000	chr15	41625000	41650000	0.000155671	0.00923634	0	0	0	4
chr15	12500000	12525000	chr15	12475000	12500000	0.000155673	0.00923634	0	0	0	4
chr15	67100000	67125000	chr15	66725000	66750000	0.000155681	0.00923634	2	0	0	11
chr15	72550000	72575000	chr15	72550000	72575000	0.00015579	0.00923634	0	0	0	8
chr15	34650000	34675000	chr15	34575000	34600000	0.000155791	0.00923634	1	0	0	29
chr15	81925000	81950000	chr15	81900000	81925000	0.000155793	0.00923634	2	0	0	8
chr15	50400000	50425000	chr15	50400000	50425000	0.000155857	0.00923634	0	0	0	8
chr15	86050000	86075000	chr15	85925000	85950000	0.000156033	0.00923634	4	10	0	9
chr15	51300000	51325000	chr15	51275000	51300000	0.000156081	0.00923634	0	0	0	8
chr15	67975000	68000000	chr15	67925000	67950000	0.000156137	0.00923634	0	0	0	9
chr15	88925000	88950000	chr15	88900000	88925000	0.000156157	0.00923634	0	0	0	9
chr15	88875000	88900000	chr15	88800000	88825000	0.00015618	0.00923634	0	0	0	9
chr15	91725000	91750000	chr15	91700000	91725000	0.000156296	0.00923634	0	0	0	10
chr15	51150000	51175000	chr15	51100000	51125000	0.000156335	0.00923634	0	0	0	8
chr15	50200000	50225000	chr15	50175000	50200000	0.000156341	0.00923634	0	0	0	8
chr15	34725000	34750000	chr15	34700000	34725000	0.000156544	0.00923634	2	0	0	29
chr15	67650000	67675000	chr15	67550000	67575000	0.000156562	0.00923634	0	0	0	9
chr15	76325000	76350000	chr15	76325000	76350000	0.000156751	0.00923634	0	3	0	9
chr15	50150000	50175000	chr15	50150000	50175000	0.000156756	0.00923634	0	0	0	8
chr15	62475000	62500000	chr15	62450000	62475000	0.000156871	0.00923634	0	0	0	9
chr15	65300000	65325000	chr15	64725000	64750000	0.000157019	0.00923634	0	0	0	11
chr15	40625000	40650000	chr15	40600000	40625000	0.00015709	0.00923634	0	0	0	9
chr15	39325000	39350000	chr15	39325000	39350000	0.000157121	0.00923634	0	0	0	11
chr15	71750000	71775000	chr15	71750000	71775000	0.000157124	0.00923634	0	0	0	10
chr15	36350000	36375000	chr15	36275000	36300000	0.000157308	0.00923634	1	0	0	10
chr15	85700000	85725000	chr15	85550000	85575000	0.000157327	0.00923634	1	3	0	9
chr15	87850000	87875000	chr15	87800000	87825000	0.000157453	0.00923634	0	0	0	12
chr15	67700000	67725000	chr15	67600000	67625000	0.000157523	0.00923634	0	0	0	9
chr15	78700000	78725000	chr15	78600000	78625000	0.000157585	0.00923634	0	0	0	8
chr15	83300000	83325000	chr15	83275000	83300000	0.000157621	0.00923634	2	4	0	8
chr15	48675000	48700000	chr15	46450000	46475000	0.000157767	0.00923634	2	0	0	24
chr15	90050000	90075000	chr15	90025000	90050000	0.00015777	0.00923634	0	0	0	10
chr15	13725000	13750000	chr15	13700000	13725000	0.000157793	0.00923634	0	0	0	4
[truncated: 13,932 more rows]

## Sheet: SE15_Diff_HiC_Peaks
chrom1	start1	end1	chrom2	start2	end2	PValue	FDR	H3K27Ac_peak	H3K36me_peak	ATAC_peak	hiC_block
[truncated: 151 more rows]
