# Supplementary material for: Agnostic detection of genomic alterations by holistic DNA structural interrogation
Source: PLoS One. 2018 Nov 29;13(11):e0208054. doi: 10.1371/journal.pone.0208054 (PMC6264503; doi:10.1371/journal.pone.0208054)
Supplement: S7 Table — (XLS) [file pone.0208054.s013.xls]

Primers to verify large deletion on Chromosome 11 of BRD4 strain
Primer Name	Genomic Position	Primer Sequence	Notes
BRD4_Large_Del_For	chr11:84217671	ccattttggactctgacatcccaaactgtaag	Primers flank deleted region in BRD4 mutant strain
BRD4_Large_Del_mut_rev	chr11:84481541	gcaacaacagactgggacctgct
BRD4_Large_Del_For	chr11:84217671	ccattttggactctgacatcccaaactgtaag	Primers flank 5' boundary of deletion (downstream primer in deleted region); Product observed in all strains by BRD4 mutant.
BRD4_Large_Del_wt_rev	chr11:84218237	ctgtatctgtaatagcactgtacctgacag
Primers that identified insertion upstream of BRD4 ATAC-Seq peak
Primer Name	Genomic Position	Primer Sequence	Notes
BRD4_peak5_for	chr17:12622569	catgtgtggcaagagttacatgcgttc	Primers flank differential ATAC-Seq peak in BRD4 mutant Strain
BRD4_peak5_rev	chr17:12624091	ctcgatctcctgaccttatgatccgc
Primers to check for translocation of ChrX in BRD4 strain
Primer Name	Genomic Position	Primer Sequence	Notes
BRD4_Trans_5pr_for	chrX:32295228	gaaacccaaacatagctggactagctctac	Primers flank 5' edge of putative chromosomal break on ChrX in BRD4 mutant strain
BRD4_Trans_5pr_rev	chrX:32296046	ggttcgatttgctcctgcttgtctagg
Primers to verify large deletion on Chromosome 10 of TOP2B strain
Primer Name	Genomic Position	Primer Sequence	Notes
TOP2B_Del_For	chr10:89463080	ggtgcagtcctatccattgtctgattcg	Primers flank deleted region in TOP2B mutant strain
TOP2B_Del_mut_rev1	chr10:89746826	gaaagcattaatatagccctgctcccac
TOP2B_Del_For	chr10:89463080	ggtgcagtcctatccattgtctgattcg	Primers flank 5' boundary of deletion (downstream primer in deleted region); Product observed in all strains by TOP2B mutant.
TOP2B_Del_wt_rev	chr10:89463880	ggttttgcaaaaggcaaacaaatagaagcag
