# Supplementary material for: Agnostic detection of genomic alterations by holistic DNA structural interrogation
Source: PLoS One. 2018 Nov 29;13(11):e0208054. doi: 10.1371/journal.pone.0208054 (PMC6264503; doi:10.1371/journal.pone.0208054)
Supplement: S8 Table — (XLSX) [file pone.0208054.s014.xlsx]

## Sheet: Sheet1
Sample	Species	ATAC-Seq Biological Replicates	ChIP-H3K27Ac Biological Replicates	ChIP-H3K36me3 Biological Replicates	Hi-C Biological Replicates
HAP1	Human	2	2	2	2
BRD4	Human	2	2	2	2
TOP2B	Human	2	2	2	2
SMARCA4	Human	2	2	2	2
C57BL/6NJ	Mouse	2	2	2	2
Kcnc3	Mouse	2	2	2	2
F123	Mouse	2	2	2	2
Sox2	Mouse	2	2	2	2
SE15	Mouse	2	2	2	2
